# Supplementary material for: Single-cell profiling of the microenvironment in human bone metastatic renal cell carcinoma
Source: Commun Biol. 2024 Jan 12;7:91. doi: 10.1038/s42003-024-05772-y (PMC10786927; doi:10.1038/s42003-024-05772-y)
Supplement: Supplementary file 3 — Supplementary Data 1 [file 42003_2024_5772_MOESM3_ESM.xlsx]

## Sheet: Myeloid cells
Supplementary Data 1. Marker genes of myeloid subtypes.
	p_val	avg_log2FC	pct.1	pct.2	p_val_adj	cluster	gene
HLA-DRB5	0	2.41236	0.951	0.605	0	Macro-TCOF1	HLA-DRB5
RGS1	0	1.85268	0.995	0.737	0	Macro-TCOF1	RGS1
JUN	0	1.79007	0.993	0.803	0	Macro-TCOF1	JUN
CCL3L1	0	1.73768	0.965	0.752	0	Macro-TCOF1	CCL3L1
CCL3	0	1.69609	0.981	0.725	0	Macro-TCOF1	CCL3
CCL4L2	0	1.6774	0.958	0.745	0	Macro-TCOF1	CCL4L2
OTUD1	0	1.59215	0.889	0.682	0	Macro-TCOF1	OTUD1
CCL4	0	1.55377	0.957	0.717	0	Macro-TCOF1	CCL4
PDK4	0	1.54319	0.907	0.576	0	Macro-TCOF1	PDK4
HLA-DQA1	0	1.42367	0.999	0.794	0	Macro-TCOF1	HLA-DQA1
P2RY13	0	1.26489	0.884	0.625	0	Macro-TCOF1	P2RY13
SGK1	0	1.23254	0.992	0.824	0	Macro-TCOF1	SGK1
KLF2	0	1.21699	0.957	0.764	0	Macro-TCOF1	KLF2
GPR34	0	1.21328	0.95	0.619	0	Macro-TCOF1	GPR34
ATF3	0	1.19381	0.949	0.787	0	Macro-TCOF1	ATF3
HLA-DPB1	0	1.09884	1	0.866	0	Macro-TCOF1	HLA-DPB1
RHOB	0	1.08416	0.957	0.767	0	Macro-TCOF1	RHOB
C3	0	1.00729	0.955	0.624	0	Macro-TCOF1	C3
IER2	0	0.996933	0.975	0.885	0	Macro-TCOF1	IER2
MAFB	0	0.977539	0.982	0.785	0	Macro-TCOF1	MAFB
SLC1A3	0	0.969484	0.934	0.666	0	Macro-TCOF1	SLC1A3
HLA-DRA	0	0.954751	1	0.904	0	Macro-TCOF1	HLA-DRA
HLA-DPA1	0	0.92577	1	0.878	0	Macro-TCOF1	HLA-DPA1
APOE	0	0.908509	0.979	0.633	0	Macro-TCOF1	APOE
HLA-DQB1	0	0.870434	0.999	0.827	0	Macro-TCOF1	HLA-DQB1
HERPUD1	0	0.85278	0.975	0.822	0	Macro-TCOF1	HERPUD1
ZFP36L2	0	0.829711	0.982	0.837	0	Macro-TCOF1	ZFP36L2
FILIP1L	0	0.799558	0.792	0.566	0	Macro-TCOF1	FILIP1L
LTC4S	0	0.789172	0.892	0.576	0	Macro-TCOF1	LTC4S
HLA-DMA	0	0.788268	0.997	0.819	0	Macro-TCOF1	HLA-DMA
USP53	0	0.771447	0.728	0.469	0	Macro-TCOF1	USP53
HLA-DRB1	0	0.734048	1	0.886	0	Macro-TCOF1	HLA-DRB1
TCOF1	0	0.706287	0.831	0.583	0	Macro-TCOF1	TCOF1
CD9	0	0.690577	0.922	0.654	0	Macro-TCOF1	CD9
TREM2	0	0.673418	0.903	0.57	0	Macro-TCOF1	TREM2
CTSH	0	0.667914	0.973	0.781	0	Macro-TCOF1	CTSH
CD74	0	0.631991	1	0.912	0	Macro-TCOF1	CD74
PLD4	0	0.595346	0.796	0.482	0	Macro-TCOF1	PLD4
S100A9	0	-5.18136	0.284	0.707	0	Macro-TCOF1	S100A9
ARL5A	2.02e-307	0.665706	0.909	0.712	4.04e-304	Macro-TCOF1	ARL5A
IER5	6.18e-307	0.715318	0.951	0.777	1.24e-303	Macro-TCOF1	IER5
ALDH2	4.69e-303	0.683469	0.929	0.728	9.38e-300	Macro-TCOF1	ALDH2
CRIP1	3.93e-302	-1.55227	0.294	0.599	7.85e-299	Macro-TCOF1	CRIP1
CADM1	3.44e-298	0.547693	0.683	0.446	6.87e-295	Macro-TCOF1	CADM1
ANKRD22	6.92e-298	0.64874	0.716	0.441	1.38e-294	Macro-TCOF1	ANKRD22
CD81	1.7e-295	0.623573	0.996	0.819	3.4e-292	Macro-TCOF1	CD81
C1QA	2.57e-290	0.693983	0.971	0.641	5.14e-287	Macro-TCOF1	C1QA
RPS2	3.25e-286	0.53515	0.998	0.914	6.51e-283	Macro-TCOF1	RPS2
OLR1	1.36e-284	0.655917	0.885	0.668	2.71e-281	Macro-TCOF1	OLR1
A2M	1.59e-279	0.618949	0.913	0.632	3.18e-276	Macro-TCOF1	A2M
CXCR4	9.41e-275	0.554641	0.979	0.858	1.88e-271	Macro-TCOF1	CXCR4
CPM	5.2e-271	0.691349	0.882	0.683	1.04e-267	Macro-TCOF1	CPM
CD69	1.31e-266	0.97307	0.717	0.469	2.62e-263	Macro-TCOF1	CD69
CD84	1.72e-264	0.557782	0.904	0.692	3.43e-261	Macro-TCOF1	CD84
C1QB	1.51e-263	0.648266	0.96	0.629	3.01e-260	Macro-TCOF1	C1QB
YWHAH	5.21e-263	0.676329	0.933	0.731	1.04e-259	Macro-TCOF1	YWHAH
CD52	8.31e-260	-1.65234	0.191	0.531	1.66e-256	Macro-TCOF1	CD52
DAB2	2.6e-256	0.51762	0.937	0.713	5.2e-253	Macro-TCOF1	DAB2
MS4A7	2.94e-256	0.639936	0.996	0.804	5.87e-253	Macro-TCOF1	MS4A7
S100A8	1.9e-251	-4.68912	0.167	0.53	3.79e-248	Macro-TCOF1	S100A8
CH25H	2.65e-239	1.04455	0.676	0.499	5.29e-236	Macro-TCOF1	CH25H
SMIM25	1.18e-237	-1.50707	0.318	0.588	2.35e-234	Macro-TCOF1	SMIM25
BHLHE41	1.37e-232	0.586802	0.733	0.526	2.73e-229	Macro-TCOF1	BHLHE41
Z93241.1	1.64e-231	0.542611	0.658	0.524	3.28e-228	Macro-TCOF1	Z93241.1
MS4A6A	4.4e-225	0.555611	0.99	0.78	8.81e-222	Macro-TCOF1	MS4A6A
PTGER4	2.89e-214	0.642956	0.841	0.659	5.79e-211	Macro-TCOF1	PTGER4
G0S2	3.85e-214	-3.60536	0.412	0.644	7.71e-211	Macro-TCOF1	G0S2
EPB41L2	1.12e-211	0.526639	0.794	0.626	2.25e-208	Macro-TCOF1	EPB41L2
AC103591.3	4.14e-211	0.585905	0.724	0.585	8.28e-208	Macro-TCOF1	AC103591.3
THBD	5.53e-208	-0.676414	0.218	0.537	1.11e-204	Macro-TCOF1	THBD
S100A6	6.06e-206	-1.25154	0.83	0.882	1.21e-202	Macro-TCOF1	S100A6
HLA-DMB	1.98e-203	0.508774	0.968	0.742	3.95e-200	Macro-TCOF1	HLA-DMB
CD83	9.13e-195	0.534846	0.959	0.831	1.83e-191	Macro-TCOF1	CD83
TMEM107	1.87e-193	0.584936	0.744	0.535	3.75e-190	Macro-TCOF1	TMEM107
TIMP1	8.05e-191	-2.14159	0.559	0.722	1.61e-187	Macro-TCOF1	TIMP1
SLC2A3	3.76e-187	-1.31569	0.264	0.558	7.51e-184	Macro-TCOF1	SLC2A3
AC245014.3	1.17e-185	0.534726	0.598	0.481	2.34e-182	Macro-TCOF1	AC245014.3
RIPOR2	1.53e-182	-1.27468	0.254	0.508	3.07e-179	Macro-TCOF1	RIPOR2
PLAUR	2.4e-180	-1.26567	0.714	0.848	4.8e-177	Macro-TCOF1	PLAUR
GAPDH	3.03e-178	-0.828498	0.958	0.93	6.06e-175	Macro-TCOF1	GAPDH
MXD1	3.22e-175	-1.48327	0.522	0.749	6.44e-172	Macro-TCOF1	MXD1
FCN1	1.55e-172	-2.22353	0.181	0.455	3.11e-169	Macro-TCOF1	FCN1
GADD45B	8.66e-172	0.743294	0.945	0.806	1.73e-168	Macro-TCOF1	GADD45B
ANPEP	1.78e-170	-0.710907	0.229	0.479	3.55e-167	Macro-TCOF1	ANPEP
CFP	6.48e-166	-0.804168	0.232	0.472	1.3e-162	Macro-TCOF1	CFP
SRSF7	1.49e-164	0.596242	0.92	0.756	2.98e-161	Macro-TCOF1	SRSF7
C12orf57	6.39e-158	0.605072	0.741	0.528	1.28e-154	Macro-TCOF1	C12orf57
LILRA5	2.12e-149	-0.619961	0.177	0.42	4.24e-146	Macro-TCOF1	LILRA5
INSIG1	1.36e-138	-0.673793	0.356	0.598	2.73e-135	Macro-TCOF1	INSIG1
THBS1	4.26e-137	-1.35091	0.203	0.44	8.52e-134	Macro-TCOF1	THBS1
ID2	2.07e-134	0.545273	0.896	0.72	4.15e-131	Macro-TCOF1	ID2
S100A10	1.09e-118	-0.968687	0.825	0.821	2.18e-115	Macro-TCOF1	S100A10
TXN	1.24e-117	-0.987857	0.714	0.782	2.47e-114	Macro-TCOF1	TXN
FPR2	3.24e-115	-0.713106	0.095	0.343	6.48e-112	Macro-TCOF1	FPR2
S100A4	3.96e-115	-0.963585	0.894	0.88	7.93e-112	Macro-TCOF1	S100A4
TAGLN2	1.89e-113	-0.880761	0.661	0.767	3.78e-110	Macro-TCOF1	TAGLN2
SOCS3	1.26e-112	-0.730345	0.532	0.702	2.52e-109	Macro-TCOF1	SOCS3
CXCL8	1.97e-111	-1.12635	0.912	0.795	3.93e-108	Macro-TCOF1	CXCL8
GLIPR2	1.36e-110	-0.639087	0.331	0.547	2.73e-107	Macro-TCOF1	GLIPR2
AQP9	1.28e-107	-1.14922	0.227	0.445	2.56e-104	Macro-TCOF1	AQP9
LUCAT1	1.83e-104	-1.26473	0.35	0.554	3.65e-101	Macro-TCOF1	LUCAT1
CITED2	4.32e-104	0.508381	0.702	0.548	8.63e-101	Macro-TCOF1	CITED2
TNF	1.57e-102	0.551113	0.646	0.533	3.14e-99	Macro-TCOF1	TNF
PPIF	1.61e-102	-0.976864	0.563	0.718	3.22e-99	Macro-TCOF1	PPIF
IFITM2	4.61e-101	-2.32105	0.696	0.772	9.23e-98	Macro-TCOF1	IFITM2
VCAN	1.69e-96	-1.69416	0.323	0.496	3.38e-93	Macro-TCOF1	VCAN
CD300E	2.07e-93	-0.559803	0.219	0.412	4.14e-90	Macro-TCOF1	CD300E
S100A12	9.02e-93	-2.30349	0.182	0.398	1.8e-89	Macro-TCOF1	S100A12
IFI30	3.15e-91	-0.904467	0.975	0.895	6.31e-88	Macro-TCOF1	IFI30
TALDO1	7.72e-84	-0.703235	0.808	0.831	1.54e-80	Macro-TCOF1	TALDO1
IL1RN	4.76e-78	-0.704773	0.343	0.511	9.52e-75	Macro-TCOF1	IL1RN
RNASE1	9.56e-75	-0.876347	0.205	0.397	1.91e-71	Macro-TCOF1	RNASE1
MCEMP1	1.75e-73	-0.501079	0.186	0.361	3.49e-70	Macro-TCOF1	MCEMP1
ENO1	4.68e-73	-0.596256	0.835	0.825	9.36e-70	Macro-TCOF1	ENO1
DBI	2.19e-72	-0.534011	0.836	0.823	4.39e-69	Macro-TCOF1	DBI
FTH1	2e-69	-0.570414	1	0.998	4e-66	Macro-TCOF1	FTH1
PLAC8	7.42e-68	-0.751929	0.213	0.387	1.48e-64	Macro-TCOF1	PLAC8
ABHD5	3.33e-67	-0.706534	0.443	0.616	6.66e-64	Macro-TCOF1	ABHD5
GK	5.66e-63	-0.504446	0.366	0.557	1.13e-59	Macro-TCOF1	GK
CMTM2	8.38e-63	-0.983488	0.084	0.269	1.68e-59	Macro-TCOF1	CMTM2
CDA	1.88e-61	-0.860984	0.186	0.364	3.76e-58	Macro-TCOF1	CDA
S100P	1.12e-60	-0.825319	0.092	0.276	2.24e-57	Macro-TCOF1	S100P
IFITM3	1.3e-59	-0.917869	0.754	0.785	2.6e-56	Macro-TCOF1	IFITM3
CSTB	3.31e-59	-0.831416	0.886	0.83	6.63e-56	Macro-TCOF1	CSTB
APOBEC3A	3.32e-59	-0.978195	0.2	0.367	6.63e-56	Macro-TCOF1	APOBEC3A
VEGFA	2.03e-58	-0.737455	0.462	0.617	4.07e-55	Macro-TCOF1	VEGFA
WARS	3.16e-58	-0.558366	0.379	0.522	6.31e-55	Macro-TCOF1	WARS
TREM1	2.27e-56	-0.988371	0.477	0.609	4.54e-53	Macro-TCOF1	TREM1
CXCR2	6.67e-56	-0.695885	0.18	0.352	1.33e-52	Macro-TCOF1	CXCR2
CALM3	3.45e-55	-0.567428	0.667	0.713	6.9e-52	Macro-TCOF1	CALM3
LST1	4.32e-55	-0.88907	0.953	0.909	8.64e-52	Macro-TCOF1	LST1
TPM4	1.47e-53	-0.642623	0.743	0.798	2.95e-50	Macro-TCOF1	TPM4
ADM	6.26e-53	-0.51737	0.265	0.442	1.25e-49	Macro-TCOF1	ADM
ISG15	1.06e-52	-0.779819	0.552	0.664	2.11e-49	Macro-TCOF1	ISG15
LDHA	1.77e-52	-0.6256	0.725	0.749	3.54e-49	Macro-TCOF1	LDHA
FCGR3B	2.96e-52	-1.8594	0.136	0.328	5.93e-49	Macro-TCOF1	FCGR3B
TNFAIP6	3.54e-52	-0.522035	0.255	0.404	7.09e-49	Macro-TCOF1	TNFAIP6
EZR	5.78e-52	-0.553388	0.594	0.693	1.16e-48	Macro-TCOF1	EZR
CD36	2.55e-51	-0.551761	0.362	0.493	5.1e-48	Macro-TCOF1	CD36
CREM	1.43e-50	-0.629843	0.568	0.723	2.87e-47	Macro-TCOF1	CREM
ANXA2	8.65e-50	-0.540849	0.823	0.798	1.73e-46	Macro-TCOF1	ANXA2
LILRB2	1.08e-49	-0.7449	0.513	0.62	2.16e-46	Macro-TCOF1	LILRB2
OSM	6.28e-49	-0.764455	0.396	0.56	1.26e-45	Macro-TCOF1	OSM
LSP1	5.28e-46	-0.667332	0.673	0.705	1.06e-42	Macro-TCOF1	LSP1
MT2A	1.39e-44	-0.669117	0.515	0.647	2.78e-41	Macro-TCOF1	MT2A
BCL2A1	1.05e-41	-0.953463	0.836	0.853	2.1e-38	Macro-TCOF1	BCL2A1
LY6E	1.25e-40	-0.539194	0.455	0.559	2.5e-37	Macro-TCOF1	LY6E
SELL	4.08e-37	-0.831092	0.28	0.426	8.16e-34	Macro-TCOF1	SELL
MARCKSL1	1.89e-36	-0.519985	0.384	0.488	3.77e-33	Macro-TCOF1	MARCKSL1
AL034397.3	7.18e-34	-0.899693	0.33	0.44	1.44e-30	Macro-TCOF1	AL034397.3
PLP2	8.1e-34	-0.508021	0.364	0.487	1.62e-30	Macro-TCOF1	PLP2
SDS	1.9e-33	-0.517036	0.319	0.464	3.79e-30	Macro-TCOF1	SDS
IRF1	9.89e-33	-0.824002	0.657	0.714	1.98e-29	Macro-TCOF1	IRF1
FABP5	3.87e-31	-0.597481	0.822	0.671	7.73e-28	Macro-TCOF1	FABP5
AREG	1.12e-29	-0.783348	0.552	0.65	2.23e-26	Macro-TCOF1	AREG
CAMP	1.69e-29	-0.769345	0.125	0.256	3.38e-26	Macro-TCOF1	CAMP
ACP5	2.55e-26	-0.629816	0.401	0.516	5.1e-23	Macro-TCOF1	ACP5
MIF	5.46e-24	-0.674607	0.812	0.811	1.09e-20	Macro-TCOF1	MIF
LTB	1.44e-21	-0.644318	0.169	0.312	2.89e-18	Macro-TCOF1	LTB
IL1R2	3.12e-18	-0.871288	0.281	0.392	6.24e-15	Macro-TCOF1	IL1R2
EREG	2.31e-15	-0.923114	0.481	0.544	4.62e-12	Macro-TCOF1	EREG
NCF1	9.32e-13	-0.777753	0.68	0.711	1.86e-09	Macro-TCOF1	NCF1
CCL20	4.4e-11	-0.543138	0.443	0.522	8.8e-08	Macro-TCOF1	CCL20
MMP9	9.14e-10	-0.554932	0.257	0.346	1.83e-06	Macro-TCOF1	MMP9
SLC25A37	3.28e-09	-1.04451	0.551	0.593	6.57e-06	Macro-TCOF1	SLC25A37
SOD2	9.79e-09	-0.756532	0.958	0.941	1.96e-05	Macro-TCOF1	SOD2
LGALS3	3.33e-08	-0.528168	0.867	0.802	6.66e-05	Macro-TCOF1	LGALS3
GLUL	7.23e-08	-0.507026	0.962	0.901	0.000144665	Macro-TCOF1	GLUL
C5AR1	8.91e-07	-0.554521	0.855	0.823	0.00178212	Macro-TCOF1	C5AR1
C15orf48	0.000113712	-1.14146	0.522	0.552	0.227425	Macro-TCOF1	C15orf48
PTGS2	0.000122307	-1.11746	0.603	0.67	0.244614	Macro-TCOF1	PTGS2
LGALS2	0.000753298	-0.609646	0.492	0.516	1	Macro-TCOF1	LGALS2
ACSL1	0.000924848	-0.593284	0.753	0.757	1	Macro-TCOF1	ACSL1
CDKN1C	0	2.43305	0.94	0.45	0	Mono-CD16-TCF7L2	CDKN1C
CD52.1	0	2.41905	0.976	0.454	0	Mono-CD16-TCF7L2	CD52
LST1.1	0	2.29652	1	0.905	0	Mono-CD16-TCF7L2	LST1
LILRB2.1	0	2.02522	0.983	0.575	0	Mono-CD16-TCF7L2	LILRB2
SMIM25.1	0	1.96463	0.979	0.524	0	Mono-CD16-TCF7L2	SMIM25
CRIP1.1	0	1.9244	0.969	0.533	0	Mono-CD16-TCF7L2	CRIP1
HES4	0	1.91008	0.947	0.491	0	Mono-CD16-TCF7L2	HES4
LYPD2	0	1.78813	0.636	0.16	0	Mono-CD16-TCF7L2	LYPD2
TCF7L2	0	1.70082	0.899	0.386	0	Mono-CD16-TCF7L2	TCF7L2
ARL4A	0	1.64684	0.968	0.678	0	Mono-CD16-TCF7L2	ARL4A
MTSS1	0	1.61207	0.939	0.538	0	Mono-CD16-TCF7L2	MTSS1
IFITM3.1	0	1.5873	0.987	0.763	0	Mono-CD16-TCF7L2	IFITM3
MT2A.1	0	1.46161	0.946	0.606	0	Mono-CD16-TCF7L2	MT2A
WARS.1	0	1.40004	0.933	0.47	0	Mono-CD16-TCF7L2	WARS
LILRA5.1	0	1.39199	0.869	0.353	0	Mono-CD16-TCF7L2	LILRA5
NR4A1	0	1.36066	0.969	0.755	0	Mono-CD16-TCF7L2	NR4A1
S100A4.1	0	1.30555	0.999	0.87	0	Mono-CD16-TCF7L2	S100A4
FCN1.1	0	1.28965	0.932	0.382	0	Mono-CD16-TCF7L2	FCN1
FCGR3A	0	1.28225	0.993	0.75	0	Mono-CD16-TCF7L2	FCGR3A
CNIH4	0	1.25636	0.872	0.472	0	Mono-CD16-TCF7L2	CNIH4
ZNF703	0	1.25272	0.863	0.396	0	Mono-CD16-TCF7L2	ZNF703
RNF144B	0	1.25123	0.92	0.657	0	Mono-CD16-TCF7L2	RNF144B
TIMP1.1	0	1.20671	0.978	0.681	0	Mono-CD16-TCF7L2	TIMP1
LY6E.1	0	1.19969	0.871	0.52	0	Mono-CD16-TCF7L2	LY6E
TESC	0	1.1869	0.806	0.334	0	Mono-CD16-TCF7L2	TESC
CFP.1	0	1.11632	0.882	0.409	0	Mono-CD16-TCF7L2	CFP
ZFAND5	0	1.043	0.973	0.843	0	Mono-CD16-TCF7L2	ZFAND5
TMPO	0	1.02295	0.906	0.585	0	Mono-CD16-TCF7L2	TMPO
CFD	0	1.01228	0.965	0.709	0	Mono-CD16-TCF7L2	CFD
CKB	0	1.00572	0.692	0.273	0	Mono-CD16-TCF7L2	CKB
GPBAR1	0	1.00036	0.75	0.338	0	Mono-CD16-TCF7L2	GPBAR1
NAAA	0	0.982374	0.831	0.462	0	Mono-CD16-TCF7L2	NAAA
RHOB.1	0	0.970776	0.974	0.768	0	Mono-CD16-TCF7L2	RHOB
CD79B	0	0.945847	0.654	0.195	0	Mono-CD16-TCF7L2	CD79B
VAMP5	0	0.938062	0.895	0.607	0	Mono-CD16-TCF7L2	VAMP5
S100A6.1	0	0.928595	0.997	0.866	0	Mono-CD16-TCF7L2	S100A6
LILRA1	0	0.902407	0.749	0.311	0	Mono-CD16-TCF7L2	LILRA1
RIPOR2.1	0	0.893996	0.95	0.44	0	Mono-CD16-TCF7L2	RIPOR2
BIRC3	0	0.864592	0.867	0.548	0	Mono-CD16-TCF7L2	BIRC3
EMP3	0	0.818448	0.977	0.789	0	Mono-CD16-TCF7L2	EMP3
BCL2A1.1	0	0.802409	0.988	0.839	0	Mono-CD16-TCF7L2	BCL2A1
TAGLN	0	0.714171	0.795	0.274	0	Mono-CD16-TCF7L2	TAGLN
IFITM2.1	0	0.628368	0.991	0.744	0	Mono-CD16-TCF7L2	IFITM2
INSR	0	0.544553	0.832	0.436	0	Mono-CD16-TCF7L2	INSR
FPR2.1	0	0.527042	0.778	0.277	0	Mono-CD16-TCF7L2	FPR2
CDC42EP2	0	0.526246	0.724	0.385	0	Mono-CD16-TCF7L2	CDC42EP2
MRC1	0	-0.620663	0.317	0.518	0	Mono-CD16-TCF7L2	MRC1
HLA-DOA	0	-0.769454	0.372	0.618	0	Mono-CD16-TCF7L2	HLA-DOA
FPR3	0	-0.841195	0.331	0.587	0	Mono-CD16-TCF7L2	FPR3
MGAT4A	0	-0.958361	0.366	0.661	0	Mono-CD16-TCF7L2	MGAT4A
CD84.1	0	-1.03523	0.538	0.728	0	Mono-CD16-TCF7L2	CD84
FCGR1A	0	-1.08411	0.349	0.642	0	Mono-CD16-TCF7L2	FCGR1A
LTC4S.1	0	-1.13211	0.322	0.633	0	Mono-CD16-TCF7L2	LTC4S
ALDH2.1	0	-1.15305	0.643	0.757	0	Mono-CD16-TCF7L2	ALDH2
PTMS	0	-1.18394	0.551	0.716	0	Mono-CD16-TCF7L2	PTMS
GSN	0	-1.31889	0.536	0.746	0	Mono-CD16-TCF7L2	GSN
GPR34.1	0	-1.34755	0.45	0.669	0	Mono-CD16-TCF7L2	GPR34
HLA-DMB.1	0	-1.40335	0.474	0.79	0	Mono-CD16-TCF7L2	HLA-DMB
APOC2	0	-1.44583	0.244	0.486	0	Mono-CD16-TCF7L2	APOC2
GRN	0	-1.63783	0.731	0.883	0	Mono-CD16-TCF7L2	GRN
A2M.1	0	-1.73635	0.482	0.676	0	Mono-CD16-TCF7L2	A2M
DAB2.1	0	-1.75829	0.671	0.741	0	Mono-CD16-TCF7L2	DAB2
SGK1.1	0	-1.81567	0.78	0.845	0	Mono-CD16-TCF7L2	SGK1
CAPG	0	-1.84822	0.459	0.78	0	Mono-CD16-TCF7L2	CAPG
CD63	0	-2.01577	0.782	0.892	0	Mono-CD16-TCF7L2	CD63
C3.1	0	-2.06074	0.331	0.686	0	Mono-CD16-TCF7L2	C3
HLA-DMA.1	0	-2.09481	0.637	0.854	0	Mono-CD16-TCF7L2	HLA-DMA
MS4A6A.1	0	-2.10472	0.511	0.827	0	Mono-CD16-TCF7L2	MS4A6A
IER3	0	-2.20189	0.846	0.886	0	Mono-CD16-TCF7L2	IER3
CD14	0	-2.20563	0.446	0.782	0	Mono-CD16-TCF7L2	CD14
HLA-DRB1.1	0	-2.21385	0.978	0.89	0	Mono-CD16-TCF7L2	HLA-DRB1
HLA-DRA.1	0	-2.3441	0.993	0.906	0	Mono-CD16-TCF7L2	HLA-DRA
CD81.1	0	-2.37058	0.821	0.838	0	Mono-CD16-TCF7L2	CD81
CD74.1	0	-2.38203	0.99	0.914	0	Mono-CD16-TCF7L2	CD74
HLA-DPB1.1	0	-2.52995	0.95	0.872	0	Mono-CD16-TCF7L2	HLA-DPB1
ALOX5AP	0	-2.61489	0.38	0.704	0	Mono-CD16-TCF7L2	ALOX5AP
HLA-DQB1.1	0	-2.78552	0.749	0.852	0	Mono-CD16-TCF7L2	HLA-DQB1
GPR183	0	-2.83039	0.626	0.793	0	Mono-CD16-TCF7L2	GPR183
HLA-DQA1.1	0	-2.83668	0.705	0.824	0	Mono-CD16-TCF7L2	HLA-DQA1
RGS1.1	0	-2.94246	0.65	0.772	0	Mono-CD16-TCF7L2	RGS1
CCL3L1.1	0	-3.27532	0.764	0.773	0	Mono-CD16-TCF7L2	CCL3L1
C1QA.1	0	-3.34207	0.439	0.694	0	Mono-CD16-TCF7L2	C1QA
C1QC	0	-3.47215	0.398	0.673	0	Mono-CD16-TCF7L2	C1QC
C1QB.1	0	-3.76414	0.422	0.683	0	Mono-CD16-TCF7L2	C1QB
APOC1	0	-4.5231	0.346	0.679	0	Mono-CD16-TCF7L2	APOC1
APOE.1	0	-6.15604	0.382	0.692	0	Mono-CD16-TCF7L2	APOE
CCL4L2.1	2.86e-306	-3.2076	0.753	0.767	5.72e-303	Mono-CD16-TCF7L2	CCL4L2
TREM2.1	8.44e-306	-1.57472	0.413	0.619	1.69e-302	Mono-CD16-TCF7L2	TREM2
HSP90AA1	3.28e-303	1.06784	0.998	0.94	6.57e-300	Mono-CD16-TCF7L2	HSP90AA1
SLC2A6	8.24e-303	0.849684	0.698	0.305	1.65e-299	Mono-CD16-TCF7L2	SLC2A6
FAM110A	2.66e-302	1.0132	0.704	0.333	5.33e-299	Mono-CD16-TCF7L2	FAM110A
PEBP1	6.13e-301	-0.928625	0.437	0.69	1.23e-297	Mono-CD16-TCF7L2	PEBP1
HLA-DPA1.1	2.18e-300	-1.84712	0.983	0.881	4.35e-297	Mono-CD16-TCF7L2	HLA-DPA1
CD163	3.44e-290	-1.6094	0.716	0.732	6.88e-287	Mono-CD16-TCF7L2	CD163
OAS1	1.99e-285	0.87923	0.799	0.496	3.99e-282	Mono-CD16-TCF7L2	OAS1
KLF2.1	2.67e-285	0.836765	0.961	0.766	5.34e-282	Mono-CD16-TCF7L2	KLF2
CD99	1.21e-284	-0.974589	0.535	0.694	2.41e-281	Mono-CD16-TCF7L2	CD99
DOCK4	3.24e-284	-0.750427	0.417	0.597	6.48e-281	Mono-CD16-TCF7L2	DOCK4
LGMN	2.8e-282	-2.03062	0.51	0.652	5.6e-279	Mono-CD16-TCF7L2	LGMN
RNASE6	1.08e-278	-1.14233	0.539	0.672	2.17e-275	Mono-CD16-TCF7L2	RNASE6
FABP5.1	1.34e-276	-2.00746	0.555	0.697	2.67e-273	Mono-CD16-TCF7L2	FABP5
CD9.1	2.44e-276	-1.78038	0.616	0.686	4.87e-273	Mono-CD16-TCF7L2	CD9
CD300E.1	3.33e-274	0.609567	0.749	0.361	6.67e-271	Mono-CD16-TCF7L2	CD300E
TSPAN4	2.43e-267	-0.522646	0.258	0.485	4.86e-264	Mono-CD16-TCF7L2	TSPAN4
GM2A	2.7e-267	-0.673265	0.384	0.578	5.4e-264	Mono-CD16-TCF7L2	GM2A
PLAC8.1	5.25e-264	0.749564	0.758	0.335	1.05e-260	Mono-CD16-TCF7L2	PLAC8
HES1	1.29e-263	0.604979	0.822	0.564	2.58e-260	Mono-CD16-TCF7L2	HES1
CTSD	3.33e-261	-2.15118	0.852	0.857	6.66e-258	Mono-CD16-TCF7L2	CTSD
SLCO2B1	4.98e-261	-1.15695	0.474	0.626	9.96e-258	Mono-CD16-TCF7L2	SLCO2B1
NRP1	6.59e-261	-0.50374	0.362	0.514	1.32e-257	Mono-CD16-TCF7L2	NRP1
PLTP	2.83e-259	-1.276	0.296	0.502	5.66e-256	Mono-CD16-TCF7L2	PLTP
APOBEC3A.1	1.22e-258	0.912426	0.703	0.318	2.43e-255	Mono-CD16-TCF7L2	APOBEC3A
TPM4.1	9.6e-258	-1.12452	0.699	0.802	1.92e-254	Mono-CD16-TCF7L2	TPM4
GPNMB	2.27e-252	-2.00766	0.408	0.575	4.54e-249	Mono-CD16-TCF7L2	GPNMB
NCF1.1	1.71e-251	-1.26161	0.528	0.724	3.41e-248	Mono-CD16-TCF7L2	NCF1
STMN1	8.01e-250	-0.724713	0.258	0.479	1.6e-246	Mono-CD16-TCF7L2	STMN1
KCNMA1	1.86e-249	-0.523462	0.273	0.488	3.72e-246	Mono-CD16-TCF7L2	KCNMA1
DNAJB1	7.57e-247	0.952832	0.954	0.806	1.51e-243	Mono-CD16-TCF7L2	DNAJB1
MS4A7.1	4.89e-246	0.663519	0.989	0.808	9.79e-243	Mono-CD16-TCF7L2	MS4A7
GADD45B.1	5.79e-243	-1.41567	0.749	0.826	1.16e-239	Mono-CD16-TCF7L2	GADD45B
SIGLEC10	2.66e-240	0.698741	0.813	0.521	5.33e-237	Mono-CD16-TCF7L2	SIGLEC10
NRP2	1.04e-239	-0.84082	0.525	0.617	2.07e-236	Mono-CD16-TCF7L2	NRP2
C5AR1.1	5.43e-237	0.602425	0.972	0.813	1.09e-233	Mono-CD16-TCF7L2	C5AR1
SERPINF1	2.55e-235	-1.04608	0.502	0.62	5.09e-232	Mono-CD16-TCF7L2	SERPINF1
YBX1	6.5e-235	0.528599	0.994	0.889	1.3e-231	Mono-CD16-TCF7L2	YBX1
FCGRT	2.47e-234	-1.03662	0.924	0.889	4.94e-231	Mono-CD16-TCF7L2	FCGRT
CREG1	9.77e-234	-1.06201	0.577	0.71	1.95e-230	Mono-CD16-TCF7L2	CREG1
AKR1B1	3.42e-233	-1.0478	0.411	0.598	6.84e-230	Mono-CD16-TCF7L2	AKR1B1
CTSH.1	3.02e-232	-0.929904	0.737	0.806	6.03e-229	Mono-CD16-TCF7L2	CTSH
HSPH1	6.6e-232	0.681069	0.944	0.756	1.32e-228	Mono-CD16-TCF7L2	HSPH1
ASAH1	6.21e-229	0.625461	0.99	0.87	1.24e-225	Mono-CD16-TCF7L2	ASAH1
SELENOP	1.45e-228	-2.63521	0.366	0.527	2.91e-225	Mono-CD16-TCF7L2	SELENOP
CDC42EP3	2.54e-228	0.507691	0.805	0.535	5.08e-225	Mono-CD16-TCF7L2	CDC42EP3
HEXA	2.44e-224	-0.928031	0.531	0.657	4.89e-221	Mono-CD16-TCF7L2	HEXA
YWHAH.1	7.22e-223	-1.283	0.68	0.757	1.44e-219	Mono-CD16-TCF7L2	YWHAH
MARCKS	1.01e-221	-1.28251	0.891	0.877	2.01e-218	Mono-CD16-TCF7L2	MARCKS
VSIG4	1.96e-221	-1.33946	0.488	0.6	3.92e-218	Mono-CD16-TCF7L2	VSIG4
CLEC5A	2.21e-218	-0.610057	0.291	0.431	4.42e-215	Mono-CD16-TCF7L2	CLEC5A
RGCC	1.06e-217	-1.15027	0.422	0.581	2.12e-214	Mono-CD16-TCF7L2	RGCC
AXL	1.27e-216	-0.771427	0.347	0.522	2.54e-213	Mono-CD16-TCF7L2	AXL
PHF19	8.47e-216	0.591416	0.709	0.421	1.69e-212	Mono-CD16-TCF7L2	PHF19
ISG15.1	2.22e-215	0.607382	0.876	0.633	4.45e-212	Mono-CD16-TCF7L2	ISG15
PLD3	9.27e-214	-1.17834	0.42	0.6	1.85e-210	Mono-CD16-TCF7L2	PLD3
ZNF331	5.72e-213	-1.2714	0.727	0.736	1.14e-209	Mono-CD16-TCF7L2	ZNF331
NPC2	4.67e-211	-0.818118	0.968	0.884	9.34e-208	Mono-CD16-TCF7L2	NPC2
ALCAM	7.53e-211	-0.714056	0.618	0.649	1.51e-207	Mono-CD16-TCF7L2	ALCAM
LMNA	3.55e-206	-1.1215	0.527	0.612	7.1e-203	Mono-CD16-TCF7L2	LMNA
OLFML3	2.27e-204	-0.61269	0.241	0.42	4.53e-201	Mono-CD16-TCF7L2	OLFML3
DOK2	1.25e-203	0.757963	0.812	0.56	2.51e-200	Mono-CD16-TCF7L2	DOK2
HSPA1A	3.46e-202	0.981906	0.966	0.833	6.92e-199	Mono-CD16-TCF7L2	HSPA1A
NFKBIZ	1.03e-199	0.687524	0.924	0.756	2.07e-196	Mono-CD16-TCF7L2	NFKBIZ
LHFPL2	2.98e-199	-0.729227	0.568	0.632	5.95e-196	Mono-CD16-TCF7L2	LHFPL2
SLC1A3.1	7.59e-199	-1.02226	0.656	0.695	1.52e-195	Mono-CD16-TCF7L2	SLC1A3
USP53.1	1.14e-196	-0.574879	0.392	0.503	2.28e-193	Mono-CD16-TCF7L2	USP53
ARL4C	2.27e-194	-1.33457	0.662	0.693	4.54e-191	Mono-CD16-TCF7L2	ARL4C
HEXB	4.7e-193	-0.594955	0.377	0.591	9.41e-190	Mono-CD16-TCF7L2	HEXB
HSPA1B	3.3e-192	0.842815	0.93	0.759	6.6e-189	Mono-CD16-TCF7L2	HSPA1B
PPDPF	1.28e-189	0.596354	0.834	0.581	2.57e-186	Mono-CD16-TCF7L2	PPDPF
EGR1	1.21e-188	-1.31354	0.634	0.722	2.41e-185	Mono-CD16-TCF7L2	EGR1
CTSZ	1.71e-188	-1.19984	0.945	0.875	3.41e-185	Mono-CD16-TCF7L2	CTSZ
CTSA	9.96e-188	-0.713567	0.478	0.655	1.99e-184	Mono-CD16-TCF7L2	CTSA
LILRB4	3.79e-185	-0.664851	0.433	0.62	7.58e-182	Mono-CD16-TCF7L2	LILRB4
HTRA1	6.33e-185	-0.800925	0.467	0.535	1.27e-181	Mono-CD16-TCF7L2	HTRA1
TNFSF10	8.8e-185	0.669115	0.782	0.511	1.76e-181	Mono-CD16-TCF7L2	TNFSF10
CCL3.1	2.73e-183	-2.63963	0.757	0.749	5.47e-180	Mono-CD16-TCF7L2	CCL3
IER5.1	4.33e-182	0.647357	0.956	0.779	8.66e-179	Mono-CD16-TCF7L2	IER5
MSR1	2.96e-179	-1.21241	0.665	0.728	5.92e-176	Mono-CD16-TCF7L2	MSR1
STAB1	7.23e-177	-0.996342	0.574	0.605	1.45e-173	Mono-CD16-TCF7L2	STAB1
SLC40A1	1.79e-173	-1.34418	0.49	0.565	3.59e-170	Mono-CD16-TCF7L2	SLC40A1
FUCA1	1.97e-173	-0.83356	0.399	0.535	3.95e-170	Mono-CD16-TCF7L2	FUCA1
ABCA1	1.87e-169	-0.678179	0.445	0.596	3.73e-166	Mono-CD16-TCF7L2	ABCA1
C15orf48.1	2.77e-169	-1.80889	0.473	0.556	5.54e-166	Mono-CD16-TCF7L2	C15orf48
HMGN1	1.55e-168	-0.713162	0.621	0.745	3.11e-165	Mono-CD16-TCF7L2	HMGN1
TCF4	2.4e-164	-0.728425	0.448	0.561	4.79e-161	Mono-CD16-TCF7L2	TCF4
TUBA1A	5.15e-163	0.567846	0.872	0.651	1.03e-159	Mono-CD16-TCF7L2	TUBA1A
TGFBI	3.13e-161	-0.889408	0.679	0.756	6.26e-158	Mono-CD16-TCF7L2	TGFBI
P4HB	1.95e-160	-0.665974	0.516	0.659	3.89e-157	Mono-CD16-TCF7L2	P4HB
OLR1.1	1.21e-157	-1.36555	0.739	0.684	2.41e-154	Mono-CD16-TCF7L2	OLR1
CXCL8.1	1.62e-156	-3.51104	0.802	0.807	3.25e-153	Mono-CD16-TCF7L2	CXCL8
AL034397.3.1	9.58e-156	-0.527848	0.71	0.403	1.92e-152	Mono-CD16-TCF7L2	AL034397.3
ADA	1.81e-155	0.666427	0.651	0.398	3.61e-152	Mono-CD16-TCF7L2	ADA
ATP6V1F	1.06e-152	-0.751586	0.809	0.824	2.12e-149	Mono-CD16-TCF7L2	ATP6V1F
IL1RN.1	5.8e-151	-0.580737	0.405	0.503	1.16e-147	Mono-CD16-TCF7L2	IL1RN
PRDM1	1.93e-149	-0.828052	0.69	0.652	3.87e-146	Mono-CD16-TCF7L2	PRDM1
NPM1	1.08e-148	-0.612499	0.881	0.849	2.15e-145	Mono-CD16-TCF7L2	NPM1
PHLDA1	1.08e-148	-0.765028	0.526	0.573	2.15e-145	Mono-CD16-TCF7L2	PHLDA1
CTSB	4.69e-146	-1.24968	0.947	0.865	9.37e-143	Mono-CD16-TCF7L2	CTSB
ADAM28	2.57e-145	-0.56483	0.369	0.48	5.13e-142	Mono-CD16-TCF7L2	ADAM28
TXN.1	1.96e-142	-1.06374	0.742	0.779	3.93e-139	Mono-CD16-TCF7L2	TXN
FOLR2	3.35e-142	-1.22149	0.427	0.509	6.7e-139	Mono-CD16-TCF7L2	FOLR2
BHLHE40	8.82e-142	-0.661828	0.648	0.659	1.76e-138	Mono-CD16-TCF7L2	BHLHE40
S100A12.1	1.7e-140	-2.13875	0.304	0.384	3.39e-137	Mono-CD16-TCF7L2	S100A12
GAPDH.1	8.86e-140	-0.789952	0.976	0.929	1.77e-136	Mono-CD16-TCF7L2	GAPDH
MAFF	1e-139	-0.773949	0.672	0.69	2.01e-136	Mono-CD16-TCF7L2	MAFF
GAS6	8.58e-137	-0.609714	0.483	0.539	1.72e-133	Mono-CD16-TCF7L2	GAS6
ALDH1A1	1.15e-135	-0.665881	0.432	0.512	2.3e-132	Mono-CD16-TCF7L2	ALDH1A1
RAB13	2.09e-135	-0.527304	0.526	0.555	4.19e-132	Mono-CD16-TCF7L2	RAB13
CXCL2	4.18e-134	-1.48147	0.687	0.69	8.37e-131	Mono-CD16-TCF7L2	CXCL2
NPL	1.27e-132	-0.559539	0.45	0.58	2.54e-129	Mono-CD16-TCF7L2	NPL
BHLHE41.1	5.85e-131	-0.828557	0.527	0.548	1.17e-127	Mono-CD16-TCF7L2	BHLHE41
MERTK	8.41e-130	-0.504293	0.496	0.581	1.68e-126	Mono-CD16-TCF7L2	MERTK
CXCL1	1.59e-127	-0.787965	0.366	0.392	3.19e-124	Mono-CD16-TCF7L2	CXCL1
LDHB	2.72e-127	-0.583113	0.565	0.662	5.44e-124	Mono-CD16-TCF7L2	LDHB
FCGR2B	2.95e-127	-0.79947	0.502	0.584	5.89e-124	Mono-CD16-TCF7L2	FCGR2B
BASP1	8.94e-122	-1.16959	0.813	0.792	1.79e-118	Mono-CD16-TCF7L2	BASP1
EPB41L2.1	2.41e-121	-0.768434	0.652	0.642	4.82e-118	Mono-CD16-TCF7L2	EPB41L2
CPVL	1.02e-116	-0.855305	0.811	0.797	2.03e-113	Mono-CD16-TCF7L2	CPVL
F13A1	1.21e-116	-0.900506	0.463	0.483	2.43e-113	Mono-CD16-TCF7L2	F13A1
VEGFA.1	1.48e-114	-1.22458	0.641	0.599	2.97e-111	Mono-CD16-TCF7L2	VEGFA
UGCG	5.67e-114	-0.677731	0.571	0.59	1.13e-110	Mono-CD16-TCF7L2	UGCG
HMGB1	2.21e-113	-0.521138	0.939	0.911	4.42e-110	Mono-CD16-TCF7L2	HMGB1
CPM.1	9.24e-109	-1.0778	0.743	0.699	1.85e-105	Mono-CD16-TCF7L2	CPM
HIF1A	2.67e-107	-0.846603	0.763	0.792	5.34e-104	Mono-CD16-TCF7L2	HIF1A
PLAU	3.69e-106	-0.717992	0.436	0.481	7.38e-103	Mono-CD16-TCF7L2	PLAU
PPIB	4.13e-106	-0.632159	0.864	0.826	8.27e-103	Mono-CD16-TCF7L2	PPIB
LIPA	3.86e-105	-0.884899	0.591	0.671	7.73e-102	Mono-CD16-TCF7L2	LIPA
LGALS3BP	1.14e-104	-0.633539	0.507	0.548	2.27e-101	Mono-CD16-TCF7L2	LGALS3BP
PKIB	3.97e-104	-0.525297	0.383	0.448	7.94e-101	Mono-CD16-TCF7L2	PKIB
PRDX1	5.72e-103	-0.966618	0.779	0.785	1.14e-99	Mono-CD16-TCF7L2	PRDX1
MMP9.1	1.29e-102	-0.57135	0.304	0.341	2.59e-99	Mono-CD16-TCF7L2	MMP9
ARL5A.1	4.38e-102	-0.564705	0.686	0.735	8.76e-99	Mono-CD16-TCF7L2	ARL5A
CCL18	1.62e-98	-0.808488	0.258	0.292	3.25e-95	Mono-CD16-TCF7L2	CCL18
CCDC50	3.65e-97	-0.575636	0.558	0.586	7.3e-94	Mono-CD16-TCF7L2	CCDC50
RPLP0	5.35e-97	-0.506833	0.96	0.882	1.07e-93	Mono-CD16-TCF7L2	RPLP0
HIST1H4C	4.55e-96	-0.69875	0.67	0.67	9.11e-93	Mono-CD16-TCF7L2	HIST1H4C
CD59	5.55e-96	-0.961231	0.558	0.556	1.11e-92	Mono-CD16-TCF7L2	CD59
LAIR1	5.4e-94	-0.503376	0.664	0.716	1.08e-90	Mono-CD16-TCF7L2	LAIR1
HSP90B1	1.55e-93	-0.781947	0.815	0.805	3.09e-90	Mono-CD16-TCF7L2	HSP90B1
PPM1N	3.58e-93	0.532917	0.587	0.366	7.17e-90	Mono-CD16-TCF7L2	PPM1N
HSPE1	2.6e-88	0.584792	0.935	0.788	5.21e-85	Mono-CD16-TCF7L2	HSPE1
PHACTR1	6.46e-87	-0.954368	0.811	0.813	1.29e-83	Mono-CD16-TCF7L2	PHACTR1
THBS1.1	3.66e-86	-1.05115	0.717	0.389	7.32e-83	Mono-CD16-TCF7L2	THBS1
SDS.1	3.71e-84	-0.964309	0.428	0.452	7.41e-81	Mono-CD16-TCF7L2	SDS
VIM	3.96e-83	-0.686719	0.988	0.929	7.92e-80	Mono-CD16-TCF7L2	VIM
LYZ	3.41e-82	-1.34478	0.987	0.897	6.83e-79	Mono-CD16-TCF7L2	LYZ
G0S2.1	2.39e-80	-1.80402	0.816	0.604	4.78e-77	Mono-CD16-TCF7L2	G0S2
PPIF.1	2.42e-79	-1.06157	0.737	0.7	4.84e-76	Mono-CD16-TCF7L2	PPIF
OSM.1	4.12e-78	-1.08595	0.56	0.543	8.23e-75	Mono-CD16-TCF7L2	OSM
CYFIP1	1.52e-77	-0.531861	0.703	0.646	3.04e-74	Mono-CD16-TCF7L2	CYFIP1
ACP5.1	2.84e-77	-0.925804	0.471	0.508	5.68e-74	Mono-CD16-TCF7L2	ACP5
C2	3.33e-77	-0.608317	0.442	0.462	6.65e-74	Mono-CD16-TCF7L2	C2
CREM.1	8.49e-77	-0.901543	0.753	0.704	1.7e-73	Mono-CD16-TCF7L2	CREM
GLUL.1	2.72e-75	-0.7641	0.936	0.905	5.43e-72	Mono-CD16-TCF7L2	GLUL
ARL6IP1	9.85e-75	-0.57822	0.821	0.769	1.97e-71	Mono-CD16-TCF7L2	ARL6IP1
CCL4.1	4.15e-74	-2.00926	0.79	0.735	8.31e-71	Mono-CD16-TCF7L2	CCL4
TPPP3	1.39e-73	0.619409	0.521	0.253	2.78e-70	Mono-CD16-TCF7L2	TPPP3
S100A9.1	2.05e-72	-2.52044	0.961	0.639	4.1e-69	Mono-CD16-TCF7L2	S100A9
CD69.1	4.2e-71	-0.755189	0.483	0.494	8.4e-68	Mono-CD16-TCF7L2	CD69
TMEM176B	5.44e-70	-0.722302	0.608	0.659	1.09e-66	Mono-CD16-TCF7L2	TMEM176B
LAP3	5.62e-69	-0.500562	0.694	0.711	1.12e-65	Mono-CD16-TCF7L2	LAP3
S100P.1	9.7e-69	-0.76141	0.286	0.256	1.94e-65	Mono-CD16-TCF7L2	S100P
IFI27	2.13e-67	-0.923484	0.267	0.282	4.25e-64	Mono-CD16-TCF7L2	IFI27
ZFP36L1	9.33e-67	-0.587214	0.842	0.856	1.87e-63	Mono-CD16-TCF7L2	ZFP36L1
NUPR1	2.29e-66	-0.911977	0.34	0.366	4.58e-63	Mono-CD16-TCF7L2	NUPR1
B3GNT5	8e-65	-0.566631	0.64	0.58	1.6e-61	Mono-CD16-TCF7L2	B3GNT5
SERPING1	3.78e-64	-0.549471	0.459	0.481	7.57e-61	Mono-CD16-TCF7L2	SERPING1
EREG.1	4.1e-64	-0.706081	0.777	0.516	8.19e-61	Mono-CD16-TCF7L2	EREG
ASPH	6.29e-62	-0.50704	0.61	0.571	1.26e-58	Mono-CD16-TCF7L2	ASPH
NUCKS1	1.83e-61	-0.514749	0.791	0.75	3.66e-58	Mono-CD16-TCF7L2	NUCKS1
PPP1R14B	2.11e-61	-0.643681	0.813	0.711	4.22e-58	Mono-CD16-TCF7L2	PPP1R14B
FN1	3.5e-58	-1.25135	0.429	0.414	7.01e-55	Mono-CD16-TCF7L2	FN1
CXCL3	5.62e-57	-1.28828	0.6	0.564	1.12e-53	Mono-CD16-TCF7L2	CXCL3
HSPA5	3.14e-55	-0.55721	0.71	0.725	6.28e-52	Mono-CD16-TCF7L2	HSPA5
CALR	7.3e-55	-0.609789	0.798	0.771	1.46e-51	Mono-CD16-TCF7L2	CALR
PLA2G7	1.19e-54	-0.606193	0.521	0.473	2.38e-51	Mono-CD16-TCF7L2	PLA2G7
DBI.1	4.76e-53	-0.555883	0.898	0.817	9.52e-50	Mono-CD16-TCF7L2	DBI
HLA-DRB5.1	3.72e-51	-1.63545	0.672	0.635	7.44e-48	Mono-CD16-TCF7L2	HLA-DRB5
HLA-DQA2	2.72e-48	-0.994074	0.534	0.565	5.43e-45	Mono-CD16-TCF7L2	HLA-DQA2
PKM	4e-48	-0.503993	0.771	0.758	8e-45	Mono-CD16-TCF7L2	PKM
PDK4.1	3.05e-45	-0.803147	0.574	0.611	6.1e-42	Mono-CD16-TCF7L2	PDK4
FNDC3B	8.92e-45	-0.53536	0.654	0.602	1.78e-41	Mono-CD16-TCF7L2	FNDC3B
GYPC	1.36e-42	-0.613435	0.604	0.584	2.72e-39	Mono-CD16-TCF7L2	GYPC
ELL2	1.62e-42	-0.770219	0.795	0.723	3.24e-39	Mono-CD16-TCF7L2	ELL2
NR4A3	5.85e-42	-0.693353	0.786	0.702	1.17e-38	Mono-CD16-TCF7L2	NR4A3
HERPUD1.1	3.37e-40	-0.603063	0.897	0.831	6.74e-37	Mono-CD16-TCF7L2	HERPUD1
TREM1.1	1.02e-38	-0.54936	0.803	0.577	2.04e-35	Mono-CD16-TCF7L2	TREM1
PTGS2.1	1.09e-37	-1.62607	0.723	0.658	2.18e-34	Mono-CD16-TCF7L2	PTGS2
VCAN.1	1.95e-36	-1.18691	0.72	0.457	3.9e-33	Mono-CD16-TCF7L2	VCAN
CCL2	2.1e-36	-0.712949	0.386	0.347	4.2e-33	Mono-CD16-TCF7L2	CCL2
CXCR2.1	2.34e-35	-0.701405	0.361	0.333	4.68e-32	Mono-CD16-TCF7L2	CXCR2
SPP1	3.57e-35	-2.46867	0.494	0.449	7.14e-32	Mono-CD16-TCF7L2	SPP1
FILIP1L.1	1.55e-32	-0.559152	0.663	0.581	3.09e-29	Mono-CD16-TCF7L2	FILIP1L
CLEC10A	3.18e-31	-0.500994	0.378	0.345	6.36e-28	Mono-CD16-TCF7L2	CLEC10A
MS4A4A	6.48e-31	-0.678254	0.651	0.64	1.3e-27	Mono-CD16-TCF7L2	MS4A4A
SELL.1	4.99e-30	-0.652021	0.422	0.411	9.97e-27	Mono-CD16-TCF7L2	SELL
BTG2	1.68e-29	-0.765434	0.861	0.834	3.37e-26	Mono-CD16-TCF7L2	BTG2
PPA1	4.49e-27	-0.547291	0.683	0.614	8.99e-24	Mono-CD16-TCF7L2	PPA1
FCGR3B.1	1.7e-26	-1.73938	0.335	0.307	3.39e-23	Mono-CD16-TCF7L2	FCGR3B
CCL20.1	2.96e-26	-0.844378	0.704	0.497	5.92e-23	Mono-CD16-TCF7L2	CCL20
IER2.1	6.9e-26	-0.664427	0.943	0.889	1.38e-22	Mono-CD16-TCF7L2	IER2
LUCAT1.1	4.88e-24	-1.25495	0.602	0.529	9.75e-21	Mono-CD16-TCF7L2	LUCAT1
RNASE1.1	4.15e-23	-1.10771	0.441	0.373	8.31e-20	Mono-CD16-TCF7L2	RNASE1
ATF3.1	1.86e-22	-0.681015	0.89	0.795	3.73e-19	Mono-CD16-TCF7L2	ATF3
SDC3	2.34e-22	-0.524411	0.607	0.498	4.67e-19	Mono-CD16-TCF7L2	SDC3
CTSL	3.22e-22	-1.12635	0.757	0.691	6.45e-19	Mono-CD16-TCF7L2	CTSL
GCHFR	1.9e-21	-0.578286	0.425	0.378	3.81e-18	Mono-CD16-TCF7L2	GCHFR
TUBA1B	2.45e-21	-0.533308	0.886	0.8	4.9e-18	Mono-CD16-TCF7L2	TUBA1B
MIF.1	5.75e-20	-0.59806	0.874	0.806	1.15e-16	Mono-CD16-TCF7L2	MIF
C1orf54	6.34e-18	-0.581823	0.579	0.484	1.27e-14	Mono-CD16-TCF7L2	C1orf54
LGALS2.1	2.2e-17	-0.763386	0.612	0.505	4.4e-14	Mono-CD16-TCF7L2	LGALS2
JUN.1	2.85e-16	-0.54324	0.866	0.818	5.7e-13	Mono-CD16-TCF7L2	JUN
IL1R2.1	8.12e-16	-0.87444	0.455	0.375	1.62e-12	Mono-CD16-TCF7L2	IL1R2
PTGDS	1.36e-14	-1.09283	0.353	0.15	2.72e-11	Mono-CD16-TCF7L2	PTGDS
CXCL9	1.63e-13	-0.832001	0.338	0.268	3.26e-10	Mono-CD16-TCF7L2	CXCL9
IFRD1	1.7e-13	-0.59448	0.677	0.68	3.41e-10	Mono-CD16-TCF7L2	IFRD1
HBB	3.38e-12	-0.697711	0.256	0.142	6.76e-09	Mono-CD16-TCF7L2	HBB
CXCL10	4.93e-11	-0.992497	0.462	0.279	9.87e-08	Mono-CD16-TCF7L2	CXCL10
CAMP.1	4.51e-10	-0.728239	0.421	0.227	9.02e-07	Mono-CD16-TCF7L2	CAMP
SLC25A37.1	8.39e-10	-0.963179	0.812	0.568	1.68e-06	Mono-CD16-TCF7L2	SLC25A37
MAF	1.41e-08	-0.59518	0.738	0.629	2.83e-05	Mono-CD16-TCF7L2	MAF
IGKC	9.04e-08	-0.814878	0.324	0.24	0.000180849	Mono-CD16-TCF7L2	IGKC
PMP22	9.85e-08	-0.505837	0.573	0.434	0.00019706	Mono-CD16-TCF7L2	PMP22
CMTM2.1	9.6e-07	-0.963977	0.337	0.243	0.00192088	Mono-CD16-TCF7L2	CMTM2
GZMB	1.68e-06	-0.857804	0.347	0.15	0.00335287	Mono-CD16-TCF7L2	GZMB
GK.1	1.64e-05	-0.528804	0.649	0.528	0.0328425	Mono-CD16-TCF7L2	GK
NFKBIA	2.91e-05	-0.51334	0.968	0.944	0.0582982	Mono-CD16-TCF7L2	NFKBIA
THBD.1	4.88e-05	-0.502234	0.595	0.498	0.0975401	Mono-CD16-TCF7L2	THBD
S100A8.1	0.000522679	-3.20759	0.634	0.482	1	Mono-CD16-TCF7L2	S100A8
CLEC4E	0.00119086	-0.919329	0.739	0.564	1	Mono-CD16-TCF7L2	CLEC4E
SLC2A3.1	0.00429912	-1.10246	0.7	0.514	1	Mono-CD16-TCF7L2	SLC2A3
AREG.1	0	2.24726	0.921	0.618	0	DC-CLEC10A	AREG
FCER1A	0	2.08666	0.748	0.233	0	DC-CLEC10A	FCER1A
CLEC10A.1	0	1.81995	0.797	0.313	0	DC-CLEC10A	CLEC10A
CD1C	0	1.6248	0.715	0.317	0	DC-CLEC10A	CD1C
HLA-DQA2.1	0	1.54276	0.802	0.543	0	DC-CLEC10A	HLA-DQA2
HLA-DRB5.2	0	1.22722	0.883	0.619	0	DC-CLEC10A	HLA-DRB5
LGALS2.2	0	1.22608	0.829	0.489	0	DC-CLEC10A	LGALS2
PPA1.1	0	1.19733	0.925	0.596	0	DC-CLEC10A	PPA1
HLA-DPB1.2	0	1.13795	1	0.869	0	DC-CLEC10A	HLA-DPB1
HLA-DQA1.2	0	1.11485	0.998	0.799	0	DC-CLEC10A	HLA-DQA1
CD1E	0	1.10798	0.632	0.262	0	DC-CLEC10A	CD1E
GPR183.1	0	1.07987	0.975	0.763	0	DC-CLEC10A	GPR183
RPS2.1	0	0.989667	0.998	0.917	0	DC-CLEC10A	RPS2
ARL4C.1	0	0.986529	0.909	0.673	0	DC-CLEC10A	ARL4C
HLA-DQB1.2	0	0.967443	0.999	0.831	0	DC-CLEC10A	HLA-DQB1
FCGR2B.1	0	0.938829	0.866	0.554	0	DC-CLEC10A	FCGR2B
RPS18	0	0.930291	0.998	0.914	0	DC-CLEC10A	RPS18
SLC38A1	0	0.852046	0.732	0.347	0	DC-CLEC10A	SLC38A1
RPL3	0	0.849538	0.998	0.903	0	DC-CLEC10A	RPL3
HLA-DPA1.2	0	0.840503	1	0.881	0	DC-CLEC10A	HLA-DPA1
RPS3	0	0.778102	0.998	0.911	0	DC-CLEC10A	RPS3
AKR1C3	0	0.764019	0.577	0.249	0	DC-CLEC10A	AKR1C3
RPLP0.1	0	0.702892	0.995	0.88	0	DC-CLEC10A	RPLP0
P2RY14	0	0.560887	0.621	0.257	0	DC-CLEC10A	P2RY14
FTH1.1	0	-1.0555	1	0.998	0	DC-CLEC10A	FTH1
CD68	0	-1.63236	0.757	0.86	0	DC-CLEC10A	CD68
SOD2.1	0	-1.92549	0.884	0.947	0	DC-CLEC10A	SOD2
PSAP	0	-1.93991	0.9	0.926	0	DC-CLEC10A	PSAP
CFD.1	0	-2.01611	0.367	0.759	0	DC-CLEC10A	CFD
C5AR1.2	0	-2.10227	0.513	0.851	0	DC-CLEC10A	C5AR1
CTSL.1	0	-2.12689	0.384	0.721	0	DC-CLEC10A	CTSL
CD14.1	0	-2.16376	0.434	0.779	0	DC-CLEC10A	CD14
FTL	0	-2.63818	0.992	0.996	0	DC-CLEC10A	FTL
CTSD.1	0	-2.92501	0.607	0.876	0	DC-CLEC10A	CTSD
AFF3	1.54e-305	0.515399	0.606	0.311	3.07e-302	DC-CLEC10A	AFF3
ASAH1.1	5.15e-302	-1.30474	0.819	0.885	1.03e-298	DC-CLEC10A	ASAH1
HLA-DRA.2	1.49e-301	0.783626	1	0.907	2.99e-298	DC-CLEC10A	HLA-DRA
NPL.1	8.67e-301	-0.986947	0.228	0.596	1.73e-297	DC-CLEC10A	NPL
RPS17	7.93e-293	0.647454	0.992	0.878	1.59e-289	DC-CLEC10A	RPS17
HMOX1	4.52e-292	-1.95397	0.45	0.744	9.03e-289	DC-CLEC10A	HMOX1
FCGR3A.1	7.87e-288	-1.77274	0.556	0.787	1.57e-284	DC-CLEC10A	FCGR3A
FILIP1L.2	1.01e-286	0.862202	0.806	0.571	2.02e-283	DC-CLEC10A	FILIP1L
GLUL.2	1.07e-286	-1.45393	0.86	0.911	2.14e-283	DC-CLEC10A	GLUL
CTSB.1	3.55e-284	-1.73267	0.885	0.871	7.09e-281	DC-CLEC10A	CTSB
RPS10	9.04e-266	0.593614	0.996	0.898	1.81e-262	DC-CLEC10A	RPS10
S100A9.2	1.2e-263	-4.43144	0.369	0.689	2.4e-260	DC-CLEC10A	S100A9
FLT3	5.77e-256	0.550871	0.606	0.34	1.15e-252	DC-CLEC10A	FLT3
CAVIN2	5.57e-255	0.531391	0.532	0.309	1.11e-251	DC-CLEC10A	CAVIN2
RGCC.1	2.07e-252	0.845287	0.831	0.547	4.14e-249	DC-CLEC10A	RGCC
HNRNPA1	2.96e-252	0.570156	0.986	0.85	5.93e-249	DC-CLEC10A	HNRNPA1
MARCKS.1	2.31e-247	-1.37656	0.809	0.884	4.61e-244	DC-CLEC10A	MARCKS
CD69.2	1.75e-246	0.742948	0.757	0.473	3.51e-243	DC-CLEC10A	CD69
APOE.2	2.18e-245	-4.40277	0.399	0.687	4.35e-242	DC-CLEC10A	APOE
PTGER4.1	1.79e-239	0.784082	0.885	0.661	3.58e-236	DC-CLEC10A	PTGER4
NDRG2	3.33e-232	0.629079	0.611	0.308	6.65e-229	DC-CLEC10A	NDRG2
TMEM176B.1	4.28e-230	-1.22267	0.371	0.677	8.56e-227	DC-CLEC10A	TMEM176B
P2RY13.1	1.17e-226	0.889066	0.846	0.635	2.34e-223	DC-CLEC10A	P2RY13
STAB1.1	6.57e-225	-0.989636	0.352	0.622	1.31e-221	DC-CLEC10A	STAB1
NR4A3.1	3.7e-223	0.712897	0.882	0.695	7.4e-220	DC-CLEC10A	NR4A3
PKIB.1	2.6e-222	0.839304	0.692	0.423	5.2e-219	DC-CLEC10A	PKIB
CCL17	3.74e-220	1.24258	0.431	0.188	7.48e-217	DC-CLEC10A	CCL17
C12orf45	1.5e-215	0.644755	0.702	0.443	3e-212	DC-CLEC10A	C12orf45
MAFB.1	6.77e-213	-1.2023	0.668	0.814	1.35e-209	DC-CLEC10A	MAFB
HMGN1.1	1.42e-208	0.545026	0.947	0.718	2.84e-205	DC-CLEC10A	HMGN1
LHFPL2.1	4.01e-208	-0.647411	0.38	0.646	8.03e-205	DC-CLEC10A	LHFPL2
GPNMB.1	9.38e-205	-1.8952	0.277	0.583	1.88e-201	DC-CLEC10A	GPNMB
PMAIP1	1.34e-201	0.728184	0.84	0.636	2.67e-198	DC-CLEC10A	PMAIP1
BHLHE40.1	2.97e-201	0.589273	0.838	0.644	5.95e-198	DC-CLEC10A	BHLHE40
MAFF.1	3.14e-200	0.524721	0.842	0.676	6.27e-197	DC-CLEC10A	MAFF
DUSP5	4.91e-200	0.587619	0.7	0.505	9.83e-197	DC-CLEC10A	DUSP5
CXCR4.1	7.21e-195	0.576096	0.972	0.861	1.44e-191	DC-CLEC10A	CXCR4
MPP1	9.22e-194	-0.7061	0.304	0.608	1.84e-190	DC-CLEC10A	MPP1
PLD4.1	3.6e-191	0.500474	0.783	0.491	7.19e-188	DC-CLEC10A	PLD4
C1QC.1	6.2e-189	-2.65722	0.433	0.666	1.24e-185	DC-CLEC10A	C1QC
SELENOP.1	2.03e-188	-2.61893	0.238	0.535	4.07e-185	DC-CLEC10A	SELENOP
FOLR2.1	3.14e-187	-1.248	0.231	0.524	6.29e-184	DC-CLEC10A	FOLR2
SLCO2B1.1	1.59e-184	-0.871291	0.346	0.634	3.18e-181	DC-CLEC10A	SLCO2B1
MCOLN1	5.26e-180	-0.614071	0.314	0.603	1.05e-176	DC-CLEC10A	MCOLN1
MERTK.1	2.1e-179	-0.620003	0.357	0.591	4.2e-176	DC-CLEC10A	MERTK
CTSH.2	8.54e-172	0.539292	0.975	0.786	1.71e-168	DC-CLEC10A	CTSH
HERPUD1.2	1.04e-170	0.79897	0.973	0.826	2.07e-167	DC-CLEC10A	HERPUD1
MAF.1	4.29e-169	-0.817051	0.45	0.653	8.59e-166	DC-CLEC10A	MAF
RGS1.2	9.27e-169	0.874512	0.954	0.747	1.85e-165	DC-CLEC10A	RGS1
PRDX1.1	1.14e-165	-1.21471	0.698	0.791	2.29e-162	DC-CLEC10A	PRDX1
C1QA.2	1.55e-163	-2.6319	0.509	0.686	3.11e-160	DC-CLEC10A	C1QA
FCGR1A.1	2.86e-161	-0.915153	0.38	0.636	5.71e-158	DC-CLEC10A	FCGR1A
CD63.1	4.03e-161	-1.24969	0.932	0.879	8.06e-158	DC-CLEC10A	CD63
ZFP36L2.1	4.28e-161	0.7146	0.954	0.843	8.55e-158	DC-CLEC10A	ZFP36L2
CREG1.1	2.58e-159	-0.958261	0.526	0.712	5.16e-156	DC-CLEC10A	CREG1
C1QB.2	7.08e-159	-2.8285	0.492	0.674	1.42e-155	DC-CLEC10A	C1QB
CRIP1.2	6.51e-156	0.516931	0.803	0.551	1.3e-152	DC-CLEC10A	CRIP1
MS4A4A.1	1.42e-155	-1.2401	0.443	0.656	2.84e-152	DC-CLEC10A	MS4A4A
NLRP3	4.24e-155	0.501959	0.862	0.653	8.49e-152	DC-CLEC10A	NLRP3
CTSA.1	4.42e-155	-0.844276	0.441	0.656	8.84e-152	DC-CLEC10A	CTSA
SRSF7.1	8.51e-155	0.646698	0.939	0.759	1.7e-151	DC-CLEC10A	SRSF7
PLD3.1	1.44e-154	-1.15153	0.356	0.602	2.88e-151	DC-CLEC10A	PLD3
LIPA.1	1.51e-152	-1.16806	0.481	0.678	3.03e-149	DC-CLEC10A	LIPA
HES1.1	1.13e-149	-0.663146	0.428	0.598	2.26e-146	DC-CLEC10A	HES1
GSN.1	2.31e-149	0.528729	0.914	0.714	4.61e-146	DC-CLEC10A	GSN
C2.1	1.52e-145	-0.694204	0.226	0.479	3.04e-142	DC-CLEC10A	C2
S100A8.2	3.61e-142	-4.56465	0.25	0.514	7.23e-139	DC-CLEC10A	S100A8
DAB2.2	5.28e-140	-1.33022	0.606	0.745	1.06e-136	DC-CLEC10A	DAB2
APOC1.1	2.66e-136	-3.14978	0.5	0.663	5.32e-133	DC-CLEC10A	APOC1
NRP2.1	5.46e-136	-0.653382	0.422	0.624	1.09e-132	DC-CLEC10A	NRP2
PLTP.1	1.74e-135	-1.23411	0.253	0.502	3.49e-132	DC-CLEC10A	PLTP
ALDH1A1.1	1.79e-135	-0.705819	0.292	0.522	3.57e-132	DC-CLEC10A	ALDH1A1
BLVRB	2.24e-135	-0.948239	0.655	0.757	4.48e-132	DC-CLEC10A	BLVRB
MTSS1.1	1.3e-132	-0.638945	0.406	0.585	2.61e-129	DC-CLEC10A	MTSS1
LAMP1	6.54e-132	-0.706838	0.461	0.664	1.31e-128	DC-CLEC10A	LAMP1
FUCA1.1	1.1e-130	-0.833715	0.303	0.541	2.2e-127	DC-CLEC10A	FUCA1
JPT1	1.34e-130	-0.72725	0.703	0.773	2.68e-127	DC-CLEC10A	JPT1
SLC40A1.1	1.35e-130	-1.1807	0.347	0.575	2.7e-127	DC-CLEC10A	SLC40A1
LGMN.1	5.78e-129	-1.65928	0.456	0.654	1.16e-125	DC-CLEC10A	LGMN
LGALS3BP.1	4.69e-124	-0.51758	0.318	0.562	9.39e-121	DC-CLEC10A	LGALS3BP
HTRA1.1	2.79e-123	-0.748198	0.363	0.542	5.59e-120	DC-CLEC10A	HTRA1
TMEM176A	3.35e-120	-0.705026	0.336	0.566	6.7e-117	DC-CLEC10A	TMEM176A
VIM.1	4.44e-119	0.514157	0.996	0.929	8.88e-116	DC-CLEC10A	VIM
CXCL3.1	1.96e-118	-1.25592	0.388	0.582	3.91e-115	DC-CLEC10A	CXCL3
RBP7	2.01e-118	-0.625767	0.344	0.504	4.02e-115	DC-CLEC10A	RBP7
ACSL1.1	3.02e-114	-1.00858	0.626	0.767	6.04e-111	DC-CLEC10A	ACSL1
SGK1.2	8.65e-114	0.582833	0.967	0.83	1.73e-110	DC-CLEC10A	SGK1
KCNMA1.1	3.09e-110	-0.614317	0.256	0.487	6.19e-107	DC-CLEC10A	KCNMA1
ABCA1.1	7.33e-110	-0.658574	0.389	0.598	1.47e-106	DC-CLEC10A	ABCA1
IFI30.1	1.58e-108	-1.01981	0.964	0.898	3.17e-105	DC-CLEC10A	IFI30
MS4A7.2	1.11e-106	-1.00586	0.861	0.82	2.23e-103	DC-CLEC10A	MS4A7
TREM2.2	2.19e-105	-0.942359	0.415	0.617	4.38e-102	DC-CLEC10A	TREM2
RNASE1.2	8.15e-103	-1.11448	0.198	0.393	1.63e-99	DC-CLEC10A	RNASE1
CD163.1	2.42e-102	-0.987827	0.64	0.738	4.84e-99	DC-CLEC10A	CD163
ELL2.1	2.84e-101	-0.764335	0.619	0.737	5.69e-98	DC-CLEC10A	ELL2
SMIM25.2	5.18e-100	-1.43429	0.425	0.573	1.04e-96	DC-CLEC10A	SMIM25
CTSC	1.71e-96	-0.983241	0.867	0.828	3.43e-93	DC-CLEC10A	CTSC
PLIN2	5.65e-95	-1.08357	0.78	0.802	1.13e-91	DC-CLEC10A	PLIN2
TNFAIP2	6.4e-94	-0.800584	0.642	0.763	1.28e-90	DC-CLEC10A	TNFAIP2
SERPING1.1	1.93e-93	-0.55134	0.28	0.495	3.87e-90	DC-CLEC10A	SERPING1
SDC3.1	1.38e-88	-0.541264	0.373	0.518	2.77e-85	DC-CLEC10A	SDC3
LUCAT1.2	2.01e-88	-1.2272	0.377	0.547	4.02e-85	DC-CLEC10A	LUCAT1
CD207	7.36e-87	0.506131	0.371	0.212	1.47e-83	DC-CLEC10A	CD207
SCPEP1	6.85e-85	-0.521413	0.476	0.636	1.37e-81	DC-CLEC10A	SCPEP1
A2M.2	2.97e-79	-0.84698	0.517	0.671	5.94e-76	DC-CLEC10A	A2M
FCGRT.1	3.94e-79	-0.698714	0.954	0.887	7.88e-76	DC-CLEC10A	FCGRT
AQP9.1	8.62e-79	-1.13087	0.264	0.436	1.72e-75	DC-CLEC10A	AQP9
CCL4.2	6.94e-75	-1.38349	0.655	0.746	1.39e-71	DC-CLEC10A	CCL4
CALM3.1	7.28e-75	-0.663235	0.634	0.715	1.46e-71	DC-CLEC10A	CALM3
ACP5.2	1.08e-74	-0.89094	0.343	0.518	2.16e-71	DC-CLEC10A	ACP5
SPP1.1	1.03e-72	-2.39538	0.288	0.465	2.05e-69	DC-CLEC10A	SPP1
MSR1.1	2.28e-71	-0.830523	0.641	0.729	4.57e-68	DC-CLEC10A	MSR1
PLAUR.1	1.56e-70	-0.931988	0.773	0.84	3.12e-67	DC-CLEC10A	PLAUR
CCL18.1	1.11e-68	-0.801912	0.134	0.301	2.22e-65	DC-CLEC10A	CCL18
ABHD5.1	5.82e-68	-0.939731	0.49	0.608	1.16e-64	DC-CLEC10A	ABHD5
TGFBI.1	1.2e-65	-0.671162	0.679	0.755	2.39e-62	DC-CLEC10A	TGFBI
LILRB2.2	1.71e-65	-0.825616	0.496	0.618	3.42e-62	DC-CLEC10A	LILRB2
BHLHE41.2	3.94e-65	0.640359	0.652	0.537	7.87e-62	DC-CLEC10A	BHLHE41
DNASE2	8.43e-64	-0.524458	0.436	0.584	1.69e-60	DC-CLEC10A	DNASE2
SDS.2	7.49e-62	-0.698878	0.293	0.462	1.5e-58	DC-CLEC10A	SDS
GRN.1	1.22e-61	-0.6218	0.949	0.864	2.43e-58	DC-CLEC10A	GRN
VSIG4.1	1.58e-61	-0.675257	0.44	0.602	3.16e-58	DC-CLEC10A	VSIG4
GPR34.2	2.52e-60	-0.723006	0.527	0.66	5.04e-57	DC-CLEC10A	GPR34
LGALS1	8.39e-60	-0.724808	0.913	0.852	1.68e-56	DC-CLEC10A	LGALS1
SLC25A37.2	4.39e-59	-1.24988	0.464	0.598	8.77e-56	DC-CLEC10A	SLC25A37
TALDO1.1	8.93e-59	-0.666483	0.808	0.831	1.79e-55	DC-CLEC10A	TALDO1
CD59.1	2.85e-57	-0.629609	0.416	0.567	5.7e-54	DC-CLEC10A	CD59
PDK4.2	1.16e-55	-0.944005	0.497	0.616	2.31e-52	DC-CLEC10A	PDK4
NUPR1.1	7.61e-55	-0.954351	0.208	0.376	1.52e-51	DC-CLEC10A	NUPR1
TXN.2	2.67e-52	-0.767629	0.751	0.778	5.34e-49	DC-CLEC10A	TXN
BCAP31	3.95e-51	-0.503813	0.611	0.677	7.91e-48	DC-CLEC10A	BCAP31
S100P.2	9.25e-51	-0.807392	0.12	0.269	1.85e-47	DC-CLEC10A	S100P
SLC16A3	1.41e-49	-0.603036	0.527	0.645	2.82e-46	DC-CLEC10A	SLC16A3
GYPC.1	5.22e-49	-0.68368	0.492	0.593	1.04e-45	DC-CLEC10A	GYPC
IFIT2	1.71e-48	-0.602626	0.34	0.478	3.42e-45	DC-CLEC10A	IFIT2
CXCL1.1	9.69e-47	-0.72475	0.29	0.398	1.94e-43	DC-CLEC10A	CXCL1
FN1.1	2.68e-45	-1.01733	0.291	0.425	5.36e-42	DC-CLEC10A	FN1
CCL20.2	3.55e-44	-1.02336	0.459	0.519	7.1e-41	DC-CLEC10A	CCL20
CTSZ.1	3.01e-41	-0.816265	0.961	0.875	6.03e-38	DC-CLEC10A	CTSZ
TNFAIP6.1	3.18e-41	-0.537759	0.298	0.397	6.37e-38	DC-CLEC10A	TNFAIP6
NCF1.2	7.75e-41	-1.04593	0.66	0.711	1.55e-37	DC-CLEC10A	NCF1
MGST3	6.36e-40	-0.509006	0.669	0.688	1.27e-36	DC-CLEC10A	MGST3
CDA.1	1.75e-39	-0.852358	0.234	0.355	3.5e-36	DC-CLEC10A	CDA
CD81.2	2.36e-39	-1.0111	0.908	0.83	4.72e-36	DC-CLEC10A	CD81
FNDC3B.1	5.79e-39	-0.523238	0.534	0.612	1.16e-35	DC-CLEC10A	FNDC3B
PTGS2.2	6.1e-39	-0.730987	0.729	0.659	1.22e-35	DC-CLEC10A	PTGS2
CSTB.1	1.07e-38	-0.792464	0.904	0.83	2.14e-35	DC-CLEC10A	CSTB
IFI27.1	1.21e-38	-0.864358	0.145	0.291	2.43e-35	DC-CLEC10A	IFI27
CXCL2.1	6.99e-37	-0.925537	0.637	0.694	1.4e-33	DC-CLEC10A	CXCL2
DUSP6	2.73e-36	-0.626835	0.555	0.619	5.47e-33	DC-CLEC10A	DUSP6
PFKFB3	2.18e-35	-0.520675	0.586	0.673	4.35e-32	DC-CLEC10A	PFKFB3
GCHFR.1	4.27e-35	-0.612145	0.268	0.391	8.54e-32	DC-CLEC10A	GCHFR
HSPB1	4.68e-35	-0.73832	0.612	0.658	9.36e-32	DC-CLEC10A	HSPB1
CCL2.1	9.06e-35	-0.706293	0.255	0.358	1.81e-31	DC-CLEC10A	CCL2
CLEC4E.1	1.1e-34	-0.794568	0.491	0.586	2.2e-31	DC-CLEC10A	CLEC4E
IFI6	1.55e-34	-0.508879	0.488	0.597	3.09e-31	DC-CLEC10A	IFI6
DNAJB1.1	1.19e-32	-0.696638	0.828	0.818	2.37e-29	DC-CLEC10A	DNAJB1
LGALS3.1	4.95e-32	-0.835095	0.857	0.805	9.89e-29	DC-CLEC10A	LGALS3
S100A12.2	5.53e-32	-2.10149	0.278	0.385	1.11e-28	DC-CLEC10A	S100A12
CCL4L2.2	3.85e-31	-1.40396	0.75	0.767	7.71e-28	DC-CLEC10A	CCL4L2
IL1RN.2	5.19e-31	-0.584264	0.413	0.501	1.04e-27	DC-CLEC10A	IL1RN
S100B	7.42e-31	1.14726	0.405	0.325	1.48e-27	DC-CLEC10A	S100B
C3.2	2.37e-30	-0.695137	0.576	0.662	4.75e-27	DC-CLEC10A	C3
FABP5.2	2.42e-30	-1.25614	0.653	0.688	4.85e-27	DC-CLEC10A	FABP5
IFIT3	2.2e-29	-0.520776	0.326	0.435	4.41e-26	DC-CLEC10A	IFIT3
CPM.2	1.2e-28	-0.699453	0.66	0.706	2.39e-25	DC-CLEC10A	CPM
BCL2A1.2	2.07e-27	-0.803267	0.859	0.851	4.15e-24	DC-CLEC10A	BCL2A1
APOC2.1	3.37e-26	-1.1378	0.392	0.471	6.75e-23	DC-CLEC10A	APOC2
CMTM2.2	1.11e-24	-0.945311	0.166	0.258	2.22e-21	DC-CLEC10A	CMTM2
IER3.1	2.08e-24	-0.641458	0.869	0.883	4.16e-21	DC-CLEC10A	IER3
VAMP5.1	3.42e-24	-0.521573	0.612	0.633	6.84e-21	DC-CLEC10A	VAMP5
FCGR3B.2	6.91e-24	-1.83861	0.2	0.318	1.38e-20	DC-CLEC10A	FCGR3B
LTB.1	1.11e-21	0.65376	0.396	0.291	2.22e-18	DC-CLEC10A	LTB
HSP90AA1.1	1.15e-21	-0.528239	0.996	0.941	2.3e-18	DC-CLEC10A	HSP90AA1
FPR2.2	6.73e-21	-0.695287	0.23	0.326	1.35e-17	DC-CLEC10A	FPR2
OSM.2	1.19e-20	-0.80776	0.474	0.55	2.37e-17	DC-CLEC10A	OSM
ICAM1	2.84e-20	-0.522633	0.583	0.633	5.68e-17	DC-CLEC10A	ICAM1
VCAN.2	3.69e-20	-1.48876	0.432	0.483	7.39e-17	DC-CLEC10A	VCAN
G0S2.2	4.75e-19	-2.60149	0.575	0.625	9.5e-16	DC-CLEC10A	G0S2
CD9.2	5.32e-18	-0.54762	0.627	0.684	1.06e-14	DC-CLEC10A	CD9
CAPG.1	7.93e-18	-0.578788	0.813	0.748	1.59e-14	DC-CLEC10A	CAPG
HIF1A.1	1.92e-17	-0.590403	0.779	0.79	3.84e-14	DC-CLEC10A	HIF1A
CAMP.2	7.56e-17	-0.731276	0.299	0.239	1.51e-13	DC-CLEC10A	CAMP
ADM.1	2.57e-16	-0.539728	0.353	0.431	5.15e-13	DC-CLEC10A	ADM
HSPA1A.1	3.19e-16	-0.653389	0.87	0.842	6.37e-13	DC-CLEC10A	HSPA1A
RIPOR2.2	3.96e-16	-0.673343	0.59	0.475	7.93e-13	DC-CLEC10A	RIPOR2
HSPA1B.1	2.8e-15	-0.608986	0.779	0.773	5.6e-12	DC-CLEC10A	HSPA1B
TREM1.2	2.32e-13	-0.898002	0.571	0.598	4.65e-10	DC-CLEC10A	TREM1
IFITM2.2	3.62e-13	-1.32638	0.87	0.757	7.23e-10	DC-CLEC10A	IFITM2
ISG15.2	1.01e-12	-0.557722	0.624	0.656	2.03e-09	DC-CLEC10A	ISG15
HLA-DQB2	1.74e-12	0.618536	0.264	0.192	3.49e-09	DC-CLEC10A	HLA-DQB2
CCL3.2	4.34e-10	-0.849942	0.778	0.747	8.67e-07	DC-CLEC10A	CCL3
APOBEC3A.2	5.09e-09	-0.899549	0.313	0.354	1.02e-05	DC-CLEC10A	APOBEC3A
ANPEP.1	1.43e-07	-0.502216	0.432	0.456	0.000286531	DC-CLEC10A	ANPEP
CCL3L1.2	3.61e-07	-0.955384	0.783	0.772	0.000722865	DC-CLEC10A	CCL3L1
S100A6.2	1.83e-06	-0.610946	0.97	0.87	0.00366617	DC-CLEC10A	S100A6
TIMP1.2	3.08e-06	-0.753993	0.804	0.699	0.00615256	DC-CLEC10A	TIMP1
CXCL10.1	0.000213627	-0.532455	0.256	0.297	0.427254	DC-CLEC10A	CXCL10
MXD1.1	0.000480725	-0.889238	0.725	0.727	0.961451	DC-CLEC10A	MXD1
FCN1.2	0.00129828	-1.36569	0.447	0.427	1	DC-CLEC10A	FCN1
CXCR2.2	0.00133091	-0.681518	0.3	0.338	1	DC-CLEC10A	CXCR2
RETN	0.00234556	-0.859842	0.575	0.547	1	DC-CLEC10A	RETN
IGKC.1	0.00251519	-0.74107	0.212	0.25	1	DC-CLEC10A	IGKC
IRF1.1	0.00452635	-0.593347	0.722	0.708	1	DC-CLEC10A	IRF1
CXCL8.2	0.00997658	-1.80134	0.81	0.806	1	DC-CLEC10A	CXCL8
VCAN.3	0	2.74368	0.978	0.418	0	MDSC-VCAN	VCAN
FCN1.3	0	2.44464	0.978	0.361	0	MDSC-VCAN	FCN1
S100A9.3	0	2.26483	0.998	0.625	0	MDSC-VCAN	S100A9
LYZ.1	0	2.15649	1	0.893	0	MDSC-VCAN	LYZ
THBS1.2	0	2.05939	0.871	0.362	0	MDSC-VCAN	THBS1
S100A8.3	0	2.02129	0.983	0.436	0	MDSC-VCAN	S100A8
S100A12.3	0	1.9738	0.918	0.311	0	MDSC-VCAN	S100A12
EREG.2	0	1.67856	0.904	0.493	0	MDSC-VCAN	EREG
CD36.1	0	1.22943	0.794	0.442	0	MDSC-VCAN	CD36
RETN.1	0	1.19738	0.897	0.506	0	MDSC-VCAN	RETN
RBP7.1	0	1.1536	0.752	0.461	0	MDSC-VCAN	RBP7
S100A6.3	0	1.12717	0.996	0.863	0	MDSC-VCAN	S100A6
S100A4.2	0	1.12038	0.999	0.867	0	MDSC-VCAN	S100A4
AC020656.1	0	1.07681	0.84	0.358	0	MDSC-VCAN	AC020656.1
CFP.2	0	1.03793	0.787	0.407	0	MDSC-VCAN	CFP
DUSP6.1	0	1.00447	0.898	0.58	0	MDSC-VCAN	DUSP6
SLC2A3.2	0	0.980468	0.857	0.49	0	MDSC-VCAN	SLC2A3
CYP1B1	0	0.977151	0.731	0.371	0	MDSC-VCAN	CYP1B1
CD300E.2	0	0.957204	0.775	0.347	0	MDSC-VCAN	CD300E
APOBEC3A.3	0	0.865713	0.772	0.299	0	MDSC-VCAN	APOBEC3A
ANXA1	0	0.851093	0.967	0.825	0	MDSC-VCAN	ANXA1
CLEC4E.2	0	0.850944	0.909	0.539	0	MDSC-VCAN	CLEC4E
CRIP1.3	0	0.77036	0.899	0.529	0	MDSC-VCAN	CRIP1
S100A10.1	0	0.75377	0.98	0.802	0	MDSC-VCAN	S100A10
LDLR	0	0.726072	0.831	0.37	0	MDSC-VCAN	LDLR
CDA.2	0	0.683713	0.747	0.298	0	MDSC-VCAN	CDA
GAPDH.2	0	0.648313	0.987	0.927	0	MDSC-VCAN	GAPDH
AC020916.1	0	0.601036	0.944	0.748	0	MDSC-VCAN	AC020916.1
ACSL1.2	0	0.575511	0.937	0.734	0	MDSC-VCAN	ACSL1
STMN1.1	0	-0.662362	0.249	0.486	0	MDSC-VCAN	STMN1
AKR1B1.1	0	-0.887958	0.4	0.605	0	MDSC-VCAN	AKR1B1
PEBP1.1	0	-0.913548	0.446	0.696	0	MDSC-VCAN	PEBP1
NPC2.1	0	-1.06308	0.891	0.891	0	MDSC-VCAN	NPC2
LTC4S.2	0	-1.08033	0.472	0.623	0	MDSC-VCAN	LTC4S
HLA-DMA.2	0	-1.30335	0.843	0.835	0	MDSC-VCAN	HLA-DMA
YWHAH.2	0	-1.33921	0.682	0.759	0	MDSC-VCAN	YWHAH
MS4A7.3	0	-1.36646	0.828	0.822	0	MDSC-VCAN	MS4A7
TUBA1B.1	0	-1.38978	0.677	0.823	0	MDSC-VCAN	TUBA1B
MSR1.2	0	-1.42687	0.678	0.728	0	MDSC-VCAN	MSR1
DAB2.3	0	-1.66631	0.701	0.739	0	MDSC-VCAN	DAB2
CD74.2	0	-1.9603	0.983	0.913	0	MDSC-VCAN	CD74
HLA-DRA.3	0	-2.03249	0.985	0.905	0	MDSC-VCAN	HLA-DRA
HLA-DQB1.3	0	-2.17366	0.79	0.85	0	MDSC-VCAN	HLA-DQB1
FCGR3A.2	0	-2.26071	0.626	0.788	0	MDSC-VCAN	FCGR3A
HLA-DRB1.2	0	-2.32935	0.93	0.893	0	MDSC-VCAN	HLA-DRB1
CD81.3	0	-2.33648	0.816	0.839	0	MDSC-VCAN	CD81
HLA-DPA1.3	0	-2.43309	0.882	0.891	0	MDSC-VCAN	HLA-DPA1
HLA-DPB1.3	0	-2.63009	0.82	0.886	0	MDSC-VCAN	HLA-DPB1
RGS1.3	0	-2.72822	0.521	0.791	0	MDSC-VCAN	RGS1
HLA-DQA1.3	0	-2.73092	0.708	0.827	0	MDSC-VCAN	HLA-DQA1
C1QC.2	0	-3.55876	0.503	0.667	0	MDSC-VCAN	C1QC
C1QA.3	0	-4.19084	0.518	0.692	0	MDSC-VCAN	C1QA
APOC1.2	0	-4.32433	0.486	0.671	0	MDSC-VCAN	APOC1
C1QB.3	0	-4.42311	0.481	0.683	0	MDSC-VCAN	C1QB
APOE.3	0	-5.88899	0.546	0.681	0	MDSC-VCAN	APOE
LGALS2.3	1.26e-302	1.00115	0.785	0.481	2.53e-299	MDSC-VCAN	LGALS2
CD63.2	2.62e-300	-1.28753	0.875	0.884	5.23e-297	MDSC-VCAN	CD63
C3.3	7.11e-290	-2.00335	0.605	0.662	1.42e-286	MDSC-VCAN	C3
A2M.3	5e-289	-1.68573	0.61	0.665	1e-285	MDSC-VCAN	A2M
AXL.1	2.35e-288	-0.748508	0.365	0.524	4.71e-285	MDSC-VCAN	AXL
NCF1.3	1.46e-285	0.540174	0.889	0.686	2.92e-282	MDSC-VCAN	NCF1
CDC42EP3.1	8.21e-284	0.568623	0.819	0.526	1.64e-280	MDSC-VCAN	CDC42EP3
SLC40A1.2	1.34e-278	-1.24958	0.444	0.572	2.69e-275	MDSC-VCAN	SLC40A1
GSN.2	1.27e-277	-0.970846	0.663	0.737	2.53e-274	MDSC-VCAN	GSN
PPIF.2	1.08e-276	0.6483	0.896	0.68	2.16e-273	MDSC-VCAN	PPIF
PTMS.1	3.31e-275	-0.976935	0.656	0.708	6.62e-272	MDSC-VCAN	PTMS
SELENOP.2	1.27e-274	-2.63016	0.402	0.527	2.53e-271	MDSC-VCAN	SELENOP
NLRP3.1	2.19e-274	0.772547	0.897	0.64	4.39e-271	MDSC-VCAN	NLRP3
LILRA5.2	9.62e-272	0.632639	0.723	0.356	1.92e-268	MDSC-VCAN	LILRA5
CTSC.1	6.94e-270	-1.17813	0.838	0.83	1.39e-266	MDSC-VCAN	CTSC
UPP1	3.51e-268	0.716377	0.902	0.648	7.03e-265	MDSC-VCAN	UPP1
HMGN1.2	2.54e-266	-0.708628	0.56	0.756	5.07e-263	MDSC-VCAN	HMGN1
TREM2.3	3.25e-266	-1.53072	0.526	0.611	6.49e-263	MDSC-VCAN	TREM2
MS4A4A.2	3.37e-264	-1.38498	0.582	0.648	6.73e-261	MDSC-VCAN	MS4A4A
SDC3.2	1.56e-242	-0.54413	0.43	0.517	3.12e-239	MDSC-VCAN	SDC3
EPB41L2.2	3.08e-242	-0.785595	0.595	0.648	6.16e-239	MDSC-VCAN	EPB41L2
CD52.2	2.96e-241	0.539337	0.821	0.458	5.92e-238	MDSC-VCAN	CD52
SOCS3.1	1.37e-239	0.732835	0.894	0.66	2.74e-236	MDSC-VCAN	SOCS3
GYPC.2	4.36e-230	-0.628951	0.433	0.604	8.72e-227	MDSC-VCAN	GYPC
CD9.3	2.34e-226	-1.5419	0.663	0.682	4.68e-223	MDSC-VCAN	CD9
IL1B	5.29e-224	0.663547	0.956	0.749	1.06e-220	MDSC-VCAN	IL1B
CXCR2.3	3.53e-222	-0.625774	0.633	0.299	7.05e-219	MDSC-VCAN	CXCR2
GLIPR2.1	8.27e-218	0.659197	0.794	0.494	1.65e-214	MDSC-VCAN	GLIPR2
MARCKS.2	3.89e-214	-1.04251	0.892	0.877	7.78e-211	MDSC-VCAN	MARCKS
FABP5.3	9.32e-212	-1.81402	0.664	0.688	1.86e-208	MDSC-VCAN	FABP5
ARL5A.2	1.8e-210	-0.558031	0.614	0.745	3.59e-207	MDSC-VCAN	ARL5A
LGMN.2	2.51e-210	-1.94271	0.632	0.641	5.03e-207	MDSC-VCAN	LGMN
JPT1.1	1.38e-203	-0.762525	0.827	0.761	2.76e-200	MDSC-VCAN	JPT1
FPR3.1	7.42e-203	-0.706831	0.505	0.572	1.48e-199	MDSC-VCAN	FPR3
TALDO1.2	2.73e-199	0.682002	0.938	0.816	5.46e-196	MDSC-VCAN	TALDO1
SOD2.2	2.39e-197	0.500715	0.991	0.937	4.78e-194	MDSC-VCAN	SOD2
PLP2.1	7.75e-196	0.736971	0.74	0.442	1.55e-192	MDSC-VCAN	PLP2
HLA-DMB.2	1.15e-194	-0.674952	0.693	0.772	2.31e-191	MDSC-VCAN	HLA-DMB
GPR34.3	1.32e-193	-1.28697	0.649	0.651	2.64e-190	MDSC-VCAN	GPR34
ARL4C.2	3.53e-191	-0.963672	0.617	0.699	7.06e-188	MDSC-VCAN	ARL4C
NPM1.1	1.45e-189	-0.553254	0.819	0.856	2.9e-186	MDSC-VCAN	NPM1
HMGB2	1.02e-184	0.708841	0.858	0.666	2.03e-181	MDSC-VCAN	HMGB2
SELL.2	1.3e-184	0.592243	0.695	0.377	2.61e-181	MDSC-VCAN	SELL
UGCG.1	1.61e-181	-0.689454	0.571	0.591	3.21e-178	MDSC-VCAN	UGCG
SERPINF1.1	2.06e-177	-0.972316	0.608	0.61	4.11e-174	MDSC-VCAN	SERPINF1
DOCK4.1	1.59e-171	-0.702918	0.567	0.584	3.19e-168	MDSC-VCAN	DOCK4
SGK1.3	1.94e-171	-1.01543	0.84	0.84	3.88e-168	MDSC-VCAN	SGK1
PLD4.2	5.88e-171	-0.809141	0.456	0.519	1.18e-167	MDSC-VCAN	PLD4
HSPB1.1	2.22e-169	-0.722269	0.584	0.663	4.43e-166	MDSC-VCAN	HSPB1
CTSL.2	2.47e-169	-1.74567	0.721	0.694	4.94e-166	MDSC-VCAN	CTSL
SLCO2B1.2	1.72e-168	-1.12822	0.623	0.612	3.43e-165	MDSC-VCAN	SLCO2B1
G0S2.3	2.51e-163	-1.1534	0.818	0.598	5.01e-160	MDSC-VCAN	G0S2
FTL.1	3.99e-160	-1.2479	0.999	0.996	7.97e-157	MDSC-VCAN	FTL
NUCKS1.1	5.5e-160	-0.548853	0.713	0.758	1.1e-156	MDSC-VCAN	NUCKS1
PLBD1	6.68e-157	0.891561	0.799	0.63	1.34e-153	MDSC-VCAN	PLBD1
PKIB.2	7.84e-156	-0.548471	0.397	0.448	1.57e-152	MDSC-VCAN	PKIB
PRDX1.2	1.16e-153	-0.97701	0.772	0.786	2.33e-150	MDSC-VCAN	PRDX1
LILRB4.1	4.22e-153	-0.542744	0.526	0.614	8.45e-150	MDSC-VCAN	LILRB4
CALR.1	9.19e-153	-0.719267	0.736	0.778	1.84e-149	MDSC-VCAN	CALR
GPNMB.2	1.18e-152	-1.91896	0.549	0.562	2.36e-149	MDSC-VCAN	GPNMB
C1orf54.1	1.5e-149	-0.536262	0.432	0.499	3.01e-146	MDSC-VCAN	C1orf54
FCGRT.2	6.21e-146	-0.701518	0.904	0.89	1.24e-142	MDSC-VCAN	FCGRT
CST3	1.92e-140	-0.578808	0.995	0.909	3.85e-137	MDSC-VCAN	CST3
VSIG4.2	5.32e-140	-1.12886	0.586	0.591	1.06e-136	MDSC-VCAN	VSIG4
MRC1.1	8.27e-139	-0.578178	0.531	0.497	1.65e-135	MDSC-VCAN	MRC1
TUBB	1.19e-137	-0.524296	0.57	0.669	2.38e-134	MDSC-VCAN	TUBB
ARL6IP1.1	2.64e-137	-0.553627	0.772	0.774	5.28e-134	MDSC-VCAN	ARL6IP1
MGST1	9.43e-136	0.757144	0.605	0.264	1.89e-132	MDSC-VCAN	MGST1
PTGER4.2	4.53e-135	-0.64984	0.66	0.679	9.06e-132	MDSC-VCAN	PTGER4
PLTP.2	1.38e-131	-1.24458	0.467	0.486	2.75e-128	MDSC-VCAN	PLTP
LTA4H	3.36e-131	0.694766	0.721	0.512	6.73e-128	MDSC-VCAN	LTA4H
FOLR2.2	9.92e-131	-1.1329	0.484	0.505	1.98e-127	MDSC-VCAN	FOLR2
FILIP1L.3	5.54e-130	-0.679203	0.664	0.579	1.11e-126	MDSC-VCAN	FILIP1L
HERPUD1.3	1.67e-129	-0.745684	0.85	0.835	3.35e-126	MDSC-VCAN	HERPUD1
HLA-DOA.1	2.05e-127	-0.680215	0.621	0.594	4.1e-124	MDSC-VCAN	HLA-DOA
BHLHE41.3	4.5e-126	-0.809933	0.562	0.544	8.99e-123	MDSC-VCAN	BHLHE41
USP53.2	2.77e-124	-0.564216	0.508	0.492	5.54e-121	MDSC-VCAN	USP53
LIPA.2	4.1e-124	-0.966944	0.676	0.663	8.19e-121	MDSC-VCAN	LIPA
HMOX1.1	3.45e-118	-1.36549	0.747	0.72	6.89e-115	MDSC-VCAN	HMOX1
SPATS2L	1.76e-117	-0.537606	0.613	0.573	3.53e-114	MDSC-VCAN	SPATS2L
PDK4.3	2.44e-115	-1.24336	0.639	0.604	4.89e-112	MDSC-VCAN	PDK4
PPP1R14B.1	7.88e-114	-0.671285	0.83	0.706	1.58e-110	MDSC-VCAN	PPP1R14B
DNASE2.1	1.03e-113	-0.6491	0.573	0.574	2.06e-110	MDSC-VCAN	DNASE2
MAF.2	5.15e-112	-0.8312	0.722	0.628	1.03e-108	MDSC-VCAN	MAF
HEXA.1	4.33e-108	-0.553396	0.629	0.649	8.65e-105	MDSC-VCAN	HEXA
CTSZ.2	2.55e-107	-0.816265	0.946	0.873	5.11e-104	MDSC-VCAN	CTSZ
CD84.2	9.94e-104	-0.65698	0.763	0.706	1.99e-100	MDSC-VCAN	CD84
ALOX5AP.1	3.12e-102	-1.52419	0.66	0.679	6.24e-99	MDSC-VCAN	ALOX5AP
CD59.2	3.14e-102	-0.888101	0.572	0.554	6.29e-99	MDSC-VCAN	CD59
CD69.3	5e-101	-0.598425	0.483	0.495	9.99e-98	MDSC-VCAN	CD69
NFKBIZ.1	4.23e-99	0.534765	0.907	0.754	8.46e-96	MDSC-VCAN	NFKBIZ
LMNA.1	4.48e-97	-0.63442	0.604	0.605	8.97e-94	MDSC-VCAN	LMNA
GPR183.2	5.89e-97	-1.20422	0.783	0.778	1.18e-93	MDSC-VCAN	GPR183
ID2.1	3.13e-95	-0.609646	0.645	0.748	6.25e-92	MDSC-VCAN	ID2
FCGR2B.2	3.42e-89	-0.775906	0.617	0.572	6.83e-86	MDSC-VCAN	FCGR2B
CXCR4.2	1.89e-87	-0.823929	0.901	0.866	3.77e-84	MDSC-VCAN	CXCR4
CTSB.2	2.54e-87	-0.910831	0.922	0.866	5.08e-84	MDSC-VCAN	CTSB
KCNMA1.2	2.56e-87	-0.65307	0.483	0.468	5.12e-84	MDSC-VCAN	KCNMA1
MGAT4A.1	1.43e-85	-0.545007	0.661	0.633	2.85e-82	MDSC-VCAN	MGAT4A
GLUL.3	1.84e-83	-0.635352	0.923	0.905	3.68e-80	MDSC-VCAN	GLUL
VMO1	4.65e-82	-0.697334	0.526	0.484	9.3e-79	MDSC-VCAN	VMO1
RNASE1.3	1.92e-77	-0.938549	0.646	0.346	3.84e-74	MDSC-VCAN	RNASE1
HSP90B1.1	3.02e-77	-0.593283	0.839	0.802	6.04e-74	MDSC-VCAN	HSP90B1
S100P.3	1.33e-71	-0.589133	0.523	0.226	2.67e-68	MDSC-VCAN	S100P
CCL4L2.3	1.9e-71	-2.10838	0.873	0.753	3.81e-68	MDSC-VCAN	CCL4L2
FUCA1.2	2.79e-71	-0.774605	0.557	0.519	5.58e-68	MDSC-VCAN	FUCA1
MIF.2	3.8e-70	-0.649581	0.84	0.808	7.6e-67	MDSC-VCAN	MIF
MERTK.2	8.03e-69	-0.545147	0.641	0.566	1.61e-65	MDSC-VCAN	MERTK
GAS6.1	1.71e-68	-0.544708	0.596	0.526	3.41e-65	MDSC-VCAN	GAS6
NUPR1.2	4.09e-68	-0.932111	0.384	0.361	8.18e-65	MDSC-VCAN	NUPR1
CD68.1	5.59e-58	-0.61191	0.921	0.844	1.12e-54	MDSC-VCAN	CD68
CAPG.2	7.48e-58	-0.579285	0.774	0.75	1.5e-54	MDSC-VCAN	CAPG
CAMP.3	3.48e-57	-0.739466	0.496	0.213	6.97e-54	MDSC-VCAN	CAMP
HLA-DQA2.2	8.52e-55	-1.08703	0.607	0.557	1.7e-51	MDSC-VCAN	HLA-DQA2
FCGR3B.3	3.74e-54	-1.82992	0.547	0.281	7.48e-51	MDSC-VCAN	FCGR3B
CSTB.2	3.62e-52	-0.676571	0.837	0.835	7.24e-49	MDSC-VCAN	CSTB
LGALS3BP.2	1.58e-51	-0.578778	0.615	0.536	3.16e-48	MDSC-VCAN	LGALS3BP
HLA-DRB5.3	2.47e-50	-1.31075	0.653	0.637	4.94e-47	MDSC-VCAN	HLA-DRB5
SDS.3	2.66e-50	-0.885735	0.502	0.444	5.32e-47	MDSC-VCAN	SDS
GADD45B.2	6.36e-47	-0.663736	0.875	0.812	1.27e-43	MDSC-VCAN	GADD45B
JUN.2	8.89e-47	-0.866422	0.848	0.818	1.78e-43	MDSC-VCAN	JUN
ABHD12	1.65e-46	-0.500119	0.63	0.535	3.3e-43	MDSC-VCAN	ABHD12
CXCL8.3	2.31e-46	-1.39878	0.886	0.796	4.62e-43	MDSC-VCAN	CXCL8
NRP2.2	1.94e-45	-0.752923	0.727	0.595	3.89e-42	MDSC-VCAN	NRP2
ABCA1.2	8.89e-44	-0.582244	0.638	0.576	1.78e-40	MDSC-VCAN	ABCA1
MMP9.2	2.66e-43	-0.503082	0.548	0.312	5.32e-40	MDSC-VCAN	MMP9
SLC1A3.2	6.71e-43	-0.698109	0.777	0.681	1.34e-39	MDSC-VCAN	SLC1A3
IFITM2.3	5.79e-42	-1.08618	0.89	0.75	1.16e-38	MDSC-VCAN	IFITM2
CCL4.3	8.88e-41	-1.74196	0.834	0.728	1.78e-37	MDSC-VCAN	CCL4
RHOB.2	9.26e-41	-0.53133	0.848	0.778	1.85e-37	MDSC-VCAN	RHOB
ACP5.3	5.54e-39	-0.891706	0.571	0.497	1.11e-35	MDSC-VCAN	ACP5
CPM.3	1.22e-34	-0.780696	0.82	0.688	2.44e-31	MDSC-VCAN	CPM
CTSD.2	1.52e-32	-1.22837	0.933	0.848	3.03e-29	MDSC-VCAN	CTSD
CXCL10.2	7.71e-32	-0.690422	0.518	0.267	1.54e-28	MDSC-VCAN	CXCL10
APOC2.2	1.1e-31	-1.43692	0.606	0.449	2.21e-28	MDSC-VCAN	APOC2
OLFML3.1	2.29e-30	-0.604124	0.485	0.395	4.59e-27	MDSC-VCAN	OLFML3
CMTM2.3	1.23e-27	-0.850716	0.478	0.223	2.47e-24	MDSC-VCAN	CMTM2
OTUD1.1	3.81e-27	-0.570507	0.793	0.691	7.62e-24	MDSC-VCAN	OTUD1
CCL3.3	4.01e-26	-1.21169	0.795	0.744	8.03e-23	MDSC-VCAN	CCL3
CDKN1C.1	3.16e-25	-0.68078	0.616	0.476	6.33e-22	MDSC-VCAN	CDKN1C
IFIT2.1	9.09e-25	-0.583075	0.535	0.459	1.82e-21	MDSC-VCAN	IFIT2
C2.2	3.95e-23	-0.622827	0.558	0.449	7.9e-20	MDSC-VCAN	C2
LHFPL2.2	5.1e-21	-0.525241	0.743	0.613	1.02e-17	MDSC-VCAN	LHFPL2
HTRA1.2	6.19e-21	-0.729471	0.659	0.513	1.24e-17	MDSC-VCAN	HTRA1
CREM.2	4.67e-15	-0.540118	0.812	0.695	9.34e-12	MDSC-VCAN	CREM
IFI27.2	3.6e-14	-0.761484	0.485	0.255	7.2e-11	MDSC-VCAN	IFI27
ZNF331.1	4.35e-14	-0.51124	0.827	0.724	8.7e-11	MDSC-VCAN	ZNF331
CCL18.2	6.28e-13	-0.801288	0.397	0.276	1.26e-09	MDSC-VCAN	CCL18
CCL2.2	9.32e-13	-0.588643	0.539	0.327	1.86e-09	MDSC-VCAN	CCL2
CH25H.1	4.12e-12	-0.599477	0.728	0.49	8.23e-09	MDSC-VCAN	CH25H
PLD3.2	7.75e-10	-0.628254	0.694	0.571	1.55e-06	MDSC-VCAN	PLD3
SPP1.2	1.6e-08	-2.41301	0.575	0.437	3.19e-05	MDSC-VCAN	SPP1
CXCL9.1	9.73e-08	-0.742091	0.452	0.252	0.000194676	MDSC-VCAN	CXCL9
GZMB.1	3.27e-05	-0.811815	0.37	0.141	0.0654072	MDSC-VCAN	GZMB
CCL3L1.3	4.93e-05	-1.56905	0.897	0.758	0.098588	MDSC-VCAN	CCL3L1
IGKC.2	5.39e-05	-0.583996	0.429	0.225	0.107735	MDSC-VCAN	IGKC
FN1.2	0.00548848	-0.973695	0.585	0.395	1	MDSC-VCAN	FN1
PLAU.1	0.006572	-0.661395	0.687	0.451	1	MDSC-VCAN	PLAU
PTGDS.1	0.00930688	-1.12932	0.334	0.147	1	MDSC-VCAN	PTGDS
CCL4.4	0	2.61113	0.987	0.725	0	Macro-NLRP3	CCL4
CCL3.4	0	2.44056	0.997	0.734	0	Macro-NLRP3	CCL3
CCL4L2.4	0	2.36272	0.978	0.753	0	Macro-NLRP3	CCL4L2
CCL3L1.4	0	2.21784	0.981	0.76	0	Macro-NLRP3	CCL3L1
GPR183.3	0	1.79701	0.983	0.766	0	Macro-NLRP3	GPR183
IL1B.1	0	1.70187	0.943	0.761	0	Macro-NLRP3	IL1B
IER3.2	0	1.65299	0.997	0.875	0	Macro-NLRP3	IER3
GPR34.4	0	1.57379	0.932	0.634	0	Macro-NLRP3	GPR34
RGS1.4	0	1.36191	0.995	0.748	0	Macro-NLRP3	RGS1
NFKBIA.1	0	1.23592	0.999	0.942	0	Macro-NLRP3	NFKBIA
C1QB.4	0	1.19238	0.984	0.641	0	Macro-NLRP3	C1QB
DAB2.4	0	1.18806	0.944	0.722	0	Macro-NLRP3	DAB2
GADD45B.3	0	1.18441	0.967	0.81	0	Macro-NLRP3	GADD45B
TNFAIP3	0	1.18109	0.992	0.831	0	Macro-NLRP3	TNFAIP3
SLC1A3.3	0	1.13375	0.889	0.68	0	Macro-NLRP3	SLC1A3
HLA-DRA.4	0	1.11912	1	0.908	0	Macro-NLRP3	HLA-DRA
MS4A7.4	0	1.11494	0.992	0.813	0	Macro-NLRP3	MS4A7
HLA-DPB1.4	0	1.01681	0.999	0.872	0	Macro-NLRP3	HLA-DPB1
C1QA.4	4.18e-300	1.10849	0.988	0.654	8.35e-297	Macro-NLRP3	C1QA
CPM.4	8.87e-297	1.18877	0.879	0.692	1.77e-293	Macro-NLRP3	CPM
C3.4	2.68e-285	1.20726	0.904	0.641	5.36e-282	Macro-NLRP3	C3
NFKBIZ.2	5.26e-285	0.943696	0.942	0.76	1.05e-281	Macro-NLRP3	NFKBIZ
CD83.1	9.26e-280	0.858599	0.981	0.835	1.85e-276	Macro-NLRP3	CD83
S100A9.4	1.17e-274	-5.39936	0.151	0.697	2.35e-271	Macro-NLRP3	S100A9
MS4A6A.2	7.09e-267	0.850876	0.989	0.789	1.42e-263	Macro-NLRP3	MS4A6A
CXCL2.2	6.15e-256	1.33674	0.843	0.681	1.23e-252	Macro-NLRP3	CXCL2
SGK1.4	5.73e-254	0.893496	0.98	0.831	1.15e-250	Macro-NLRP3	SGK1
MAFF.2	1.62e-253	1.15799	0.807	0.681	3.24e-250	Macro-NLRP3	MAFF
MS4A4A.3	1.73e-246	1.08191	0.865	0.627	3.46e-243	Macro-NLRP3	MS4A4A
ZFAND5.1	8.58e-244	0.978084	0.967	0.847	1.72e-240	Macro-NLRP3	ZFAND5
CD163.2	3.9e-243	1.10781	0.893	0.721	7.8e-240	Macro-NLRP3	CD163
SLCO2B1.3	5.12e-243	1.00382	0.827	0.6	1.02e-239	Macro-NLRP3	SLCO2B1
PRDM1.1	6.86e-242	1.35915	0.772	0.648	1.37e-238	Macro-NLRP3	PRDM1
CD74.3	1.02e-241	0.719587	1	0.916	2.05e-238	Macro-NLRP3	CD74
A2M.4	5.54e-237	0.919695	0.891	0.645	1.11e-233	Macro-NLRP3	A2M
PDK4.4	2.37e-234	1.64374	0.795	0.596	4.74e-231	Macro-NLRP3	PDK4
NLRP3.2	5.77e-227	1.25027	0.818	0.659	1.15e-223	Macro-NLRP3	NLRP3
G0S2.4	8.9e-222	-3.31587	0.136	0.651	1.78e-218	Macro-NLRP3	G0S2
USP53.3	1.78e-221	1.20291	0.668	0.483	3.55e-218	Macro-NLRP3	USP53
NR4A2	2.19e-221	0.94761	0.916	0.799	4.38e-218	Macro-NLRP3	NR4A2
CRIP1.4	4.33e-212	-1.50315	0.115	0.597	8.66e-209	Macro-NLRP3	CRIP1
ID2.2	5.89e-212	1.02142	0.894	0.728	1.18e-208	Macro-NLRP3	ID2
HLA-DPA1.4	6.4e-206	0.71279	1	0.883	1.28e-202	Macro-NLRP3	HLA-DPA1
S100A6.4	4.92e-203	-1.47771	0.645	0.891	9.83e-200	Macro-NLRP3	S100A6
RPS26	1.22e-201	-0.960073	0.766	0.887	2.45e-198	Macro-NLRP3	RPS26
SMIM25.3	2.54e-200	-1.46128	0.087	0.591	5.07e-197	Macro-NLRP3	SMIM25
SELENOP.3	2.87e-198	1.75314	0.705	0.502	5.74e-195	Macro-NLRP3	SELENOP
LTC4S.3	1.56e-197	0.847781	0.787	0.596	3.12e-194	Macro-NLRP3	LTC4S
HLA-DQB1.4	5.53e-197	0.71887	0.999	0.834	1.11e-193	Macro-NLRP3	HLA-DQB1
HLA-DMA.3	4.29e-192	0.661148	0.997	0.826	8.59e-189	Macro-NLRP3	HLA-DMA
MSR1.3	3.93e-186	0.683502	0.896	0.712	7.85e-183	Macro-NLRP3	MSR1
MERTK.3	3e-182	0.892624	0.698	0.567	6.01e-179	Macro-NLRP3	MERTK
C1QC.3	9.99e-182	0.56969	0.982	0.629	2e-178	Macro-NLRP3	C1QC
HLA-DRB1.3	7.52e-174	0.601272	1	0.891	1.5e-170	Macro-NLRP3	HLA-DRB1
HERPUD1.4	7.09e-171	0.694116	0.967	0.829	1.42e-167	Macro-NLRP3	HERPUD1
CDKN1A	4.03e-169	0.744074	0.851	0.741	8.06e-166	Macro-NLRP3	CDKN1A
HLA-DMB.3	5.69e-169	0.641228	0.949	0.753	1.14e-165	Macro-NLRP3	HLA-DMB
SLC40A1.3	3.62e-167	1.21005	0.703	0.55	7.25e-164	Macro-NLRP3	SLC40A1
GAPDH.3	6.89e-166	-0.971191	0.904	0.935	1.38e-162	Macro-NLRP3	GAPDH
MAF.3	8.12e-166	1.14928	0.721	0.633	1.62e-162	Macro-NLRP3	MAF
EGR1.1	3.45e-162	0.931752	0.817	0.708	6.9e-159	Macro-NLRP3	EGR1
RIPOR2.3	7.1e-161	-1.28644	0.029	0.511	1.42e-157	Macro-NLRP3	RIPOR2
CFP.3	2.22e-160	-0.787875	0.013	0.475	4.44e-157	Macro-NLRP3	CFP
IER2.2	3.75e-156	0.793737	0.971	0.889	7.49e-153	Macro-NLRP3	IER2
VCAN.4	7.6e-155	-1.8784	0.06	0.505	1.52e-151	Macro-NLRP3	VCAN
FCGRT.3	3e-154	0.583019	0.987	0.886	5.99e-151	Macro-NLRP3	FCGRT
ACTG1	8.33e-153	-0.748225	0.932	0.956	1.67e-149	Macro-NLRP3	ACTG1
CXCL3.2	8.39e-151	1.5496	0.665	0.562	1.68e-147	Macro-NLRP3	CXCL3
LIPA.3	7.85e-149	0.639742	0.851	0.653	1.57e-145	Macro-NLRP3	LIPA
MARCKS.3	3.93e-148	0.540657	0.975	0.873	7.86e-145	Macro-NLRP3	MARCKS
DUSP2	3.4e-147	0.849296	0.803	0.732	6.79e-144	Macro-NLRP3	DUSP2
CPVL.1	4.09e-145	0.558309	0.929	0.791	8.18e-142	Macro-NLRP3	CPVL
CD36.2	6.1e-140	-0.598895	0.067	0.505	1.22e-136	Macro-NLRP3	CD36
ELL2.2	5.78e-139	0.641603	0.779	0.726	1.16e-135	Macro-NLRP3	ELL2
SLC2A3.3	1.08e-136	-1.46639	0.091	0.557	2.16e-133	Macro-NLRP3	SLC2A3
S100A10.2	5.64e-135	-1.13822	0.615	0.834	1.13e-131	Macro-NLRP3	S100A10
ATF3.2	6.01e-133	0.727444	0.889	0.798	1.2e-129	Macro-NLRP3	ATF3
S100A8.4	1.41e-127	-5.12291	0.026	0.524	2.81e-124	Macro-NLRP3	S100A8
LGALS2.4	3.02e-126	-0.878207	0.123	0.538	6.05e-123	Macro-NLRP3	LGALS2
ENO1.1	5.7e-126	-0.842081	0.623	0.838	1.14e-122	Macro-NLRP3	ENO1
BTG2.1	4.12e-125	0.693314	0.883	0.834	8.23e-122	Macro-NLRP3	BTG2
FCGR3A.3	2.06e-124	0.525055	0.965	0.758	4.11e-121	Macro-NLRP3	FCGR3A
CD52.3	1.69e-122	-1.70292	0.085	0.523	3.38e-119	Macro-NLRP3	CD52
LSP1.1	1.96e-121	-0.997737	0.383	0.722	3.92e-118	Macro-NLRP3	LSP1
IFI30.2	6.8e-121	-1.18549	0.913	0.902	1.36e-117	Macro-NLRP3	IFI30
CD14.2	4.22e-120	0.591269	0.936	0.742	8.44e-117	Macro-NLRP3	CD14
CD84.3	1.29e-119	0.617198	0.791	0.707	2.59e-116	Macro-NLRP3	CD84
EPB41L2.3	1.88e-119	0.775786	0.702	0.639	3.76e-116	Macro-NLRP3	EPB41L2
GLIPR2.2	1.23e-118	-0.769961	0.108	0.552	2.46e-115	Macro-NLRP3	GLIPR2
S100A4.3	1.43e-114	-1.06172	0.751	0.889	2.86e-111	Macro-NLRP3	S100A4
MIF.3	6.05e-113	-0.94075	0.527	0.829	1.21e-109	Macro-NLRP3	MIF
ARL4C.3	1.09e-112	0.999692	0.749	0.687	2.18e-109	Macro-NLRP3	ARL4C
NR4A3.2	5.14e-111	0.68836	0.749	0.706	1.03e-107	Macro-NLRP3	NR4A3
ANXA2.1	6.8e-110	-0.886017	0.616	0.812	1.36e-106	Macro-NLRP3	ANXA2
TCOF1.1	2.78e-109	0.804215	0.655	0.604	5.56e-106	Macro-NLRP3	TCOF1
ANPEP.2	3.11e-109	-0.670374	0.067	0.478	6.22e-106	Macro-NLRP3	ANPEP
OTUD1.2	8.77e-108	1.06573	0.723	0.701	1.75e-104	Macro-NLRP3	OTUD1
FCN1.4	4.09e-104	-2.20992	0.017	0.453	8.19e-101	Macro-NLRP3	FCN1
AL034397.3.2	8.44e-103	-0.921648	0.042	0.452	1.69e-99	Macro-NLRP3	AL034397.3
BASP1.1	2.1e-102	-1.02489	0.472	0.814	4.2e-99	Macro-NLRP3	BASP1
NR4A1.1	2.59e-100	0.522309	0.831	0.77	5.18e-97	Macro-NLRP3	NR4A1
ZNF331.2	8.55e-100	0.859596	0.773	0.733	1.71e-96	Macro-NLRP3	ZNF331
CH25H.2	2.37e-98	1.87451	0.567	0.513	4.74e-95	Macro-NLRP3	CH25H
TIMP1.3	3.01e-98	-1.96289	0.444	0.722	6.02e-95	Macro-NLRP3	TIMP1
IGSF21	1.34e-97	0.671496	0.403	0.322	2.67e-94	Macro-NLRP3	IGSF21
LUCAT1.3	3.69e-96	-1.02057	0.169	0.557	7.39e-93	Macro-NLRP3	LUCAT1
RETN.2	1.77e-95	-0.949712	0.211	0.569	3.54e-92	Macro-NLRP3	RETN
VSIG4.3	2.59e-95	0.5232	0.715	0.583	5.17e-92	Macro-NLRP3	VSIG4
TNF.1	5.52e-95	1.04352	0.593	0.541	1.1e-91	Macro-NLRP3	TNF
LYZ.2	1.69e-93	-1.45136	0.915	0.904	3.39e-90	Macro-NLRP3	LYZ
PMAIP1.1	1.43e-91	0.829507	0.687	0.648	2.86e-88	Macro-NLRP3	PMAIP1
MAFB.2	4.82e-91	0.574699	0.928	0.796	9.64e-88	Macro-NLRP3	MAFB
DOCK4.2	5.61e-90	0.59897	0.629	0.579	1.12e-86	Macro-NLRP3	DOCK4
TALDO1.3	3.43e-87	-0.76946	0.625	0.842	6.86e-84	Macro-NLRP3	TALDO1
AQP9.2	1.02e-86	-1.10456	0.033	0.447	2.04e-83	Macro-NLRP3	AQP9
TNFAIP6.2	4.64e-86	-0.510264	0.035	0.412	9.29e-83	Macro-NLRP3	TNFAIP6
TREM1.3	1.17e-85	-0.972364	0.253	0.617	2.33e-82	Macro-NLRP3	TREM1
HSP90AB1	5.57e-85	0.545662	0.977	0.9	1.11e-81	Macro-NLRP3	HSP90AB1
RPS10.1	2.72e-83	-0.548043	0.965	0.902	5.44e-80	Macro-NLRP3	RPS10
IL1RN.3	3.83e-80	-0.557495	0.152	0.516	7.66e-77	Macro-NLRP3	IL1RN
FILIP1L.4	2.44e-78	0.801862	0.602	0.587	4.87e-75	Macro-NLRP3	FILIP1L
UCP2	2.94e-77	-0.686187	0.409	0.689	5.89e-74	Macro-NLRP3	UCP2
C15orf48.2	3.62e-77	-1.35501	0.201	0.57	7.24e-74	Macro-NLRP3	C15orf48
WARS.2	2.29e-76	-0.639312	0.153	0.53	4.57e-73	Macro-NLRP3	WARS
ABHD5.2	2.25e-75	-0.658253	0.256	0.62	4.5e-72	Macro-NLRP3	ABHD5
LILRA5.3	1.94e-74	-0.593934	0.039	0.418	3.88e-71	Macro-NLRP3	LILRA5
CD300E.3	2.35e-73	-0.548374	0.041	0.415	4.69e-70	Macro-NLRP3	CD300E
EREG.3	9.89e-71	-0.586503	0.224	0.557	1.98e-67	Macro-NLRP3	EREG
PLP2.2	7.31e-70	-0.736446	0.109	0.497	1.46e-66	Macro-NLRP3	PLP2
SLC25A37.3	7.43e-67	-1.32551	0.265	0.608	1.49e-63	Macro-NLRP3	SLC25A37
S100A12.4	1.17e-65	-2.26897	0.011	0.4	2.33e-62	Macro-NLRP3	S100A12
TUBA1A.1	1.04e-62	-0.624492	0.391	0.687	2.09e-59	Macro-NLRP3	TUBA1A
EMP3.1	1.24e-62	-0.558057	0.636	0.815	2.47e-59	Macro-NLRP3	EMP3
PKM.1	3.52e-62	-0.616682	0.575	0.771	7.03e-59	Macro-NLRP3	PKM
FOLR2.3	1.66e-58	0.707415	0.544	0.5	3.32e-55	Macro-NLRP3	FOLR2
PLAU.2	2.5e-57	0.666981	0.494	0.476	5e-54	Macro-NLRP3	PLAU
TXN.3	7.86e-57	-0.868269	0.597	0.786	1.57e-53	Macro-NLRP3	TXN
LGALS1.1	1.77e-56	-0.641107	0.806	0.859	3.54e-53	Macro-NLRP3	LGALS1
LST1.2	5.23e-56	-0.941478	0.889	0.915	1.05e-52	Macro-NLRP3	LST1
IRF1.2	8e-55	-0.772387	0.417	0.726	1.6e-51	Macro-NLRP3	IRF1
PTGER4.3	1.49e-54	0.515064	0.681	0.677	2.98e-51	Macro-NLRP3	PTGER4
TAGLN2.1	3.32e-54	-0.757502	0.565	0.768	6.65e-51	Macro-NLRP3	TAGLN2
NRP2.3	2.47e-48	0.533982	0.586	0.611	4.93e-45	Macro-NLRP3	NRP2
SDS.4	6.76e-48	-0.720562	0.129	0.469	1.35e-44	Macro-NLRP3	SDS
JUN.3	1.92e-47	0.725107	0.897	0.817	3.85e-44	Macro-NLRP3	JUN
LDHA.1	4.36e-46	-0.607899	0.559	0.759	8.73e-43	Macro-NLRP3	LDHA
PPIF.3	6.14e-46	-0.724101	0.427	0.72	1.23e-42	Macro-NLRP3	PPIF
IL1R2.2	1.01e-45	-0.836606	0.053	0.402	2.02e-42	Macro-NLRP3	IL1R2
SLC16A3.1	1.47e-45	-0.580736	0.367	0.653	2.94e-42	Macro-NLRP3	SLC16A3
IFITM2.4	4.54e-45	-2.0528	0.577	0.776	9.09e-42	Macro-NLRP3	IFITM2
APOBEC3A.4	4.68e-44	-0.948691	0.023	0.371	9.36e-41	Macro-NLRP3	APOBEC3A
AC020656.1.1	4.89e-44	-0.627059	0.099	0.429	9.78e-41	Macro-NLRP3	AC020656.1
ACP5.4	4.29e-43	-0.805394	0.213	0.523	8.58e-40	Macro-NLRP3	ACP5
BHLHE40.2	6.12e-43	0.518163	0.624	0.66	1.22e-39	Macro-NLRP3	BHLHE40
BHLHE41.4	2.04e-42	0.524071	0.541	0.546	4.09e-39	Macro-NLRP3	BHLHE41
HES1.2	4.2e-40	0.799459	0.541	0.588	8.4e-37	Macro-NLRP3	HES1
CDA.3	2.2e-38	-0.845222	0.022	0.366	4.41e-35	Macro-NLRP3	CDA
EIF4A3	1.28e-37	0.558496	0.671	0.732	2.55e-34	Macro-NLRP3	EIF4A3
IGF1	1.34e-37	0.734832	0.407	0.43	2.69e-34	Macro-NLRP3	IGF1
SPP1.3	1.86e-36	-1.21741	0.16	0.47	3.71e-33	Macro-NLRP3	SPP1
MMP9.3	8.93e-35	-0.521633	0.04	0.356	1.79e-31	Macro-NLRP3	MMP9
MRC1.2	1.93e-33	1.15479	0.453	0.504	3.85e-30	Macro-NLRP3	MRC1
CXCR2.4	9.87e-33	-0.683724	0.029	0.354	1.97e-29	Macro-NLRP3	CXCR2
LGALS3.2	2.06e-32	-0.750107	0.693	0.815	4.11e-29	Macro-NLRP3	LGALS3
NCF1.4	2.09e-32	-0.867937	0.464	0.723	4.18e-29	Macro-NLRP3	NCF1
LTA4H.1	2.71e-31	-0.512004	0.275	0.551	5.41e-28	Macro-NLRP3	LTA4H
STAB1.2	3.67e-31	0.533413	0.568	0.605	7.35e-28	Macro-NLRP3	STAB1
OSM.3	4.79e-31	-0.509796	0.271	0.561	9.59e-28	Macro-NLRP3	OSM
SELL.3	6.68e-30	-0.831494	0.107	0.43	1.34e-26	Macro-NLRP3	SELL
PLAC8.2	2.88e-29	-0.951647	0.061	0.389	5.76e-26	Macro-NLRP3	PLAC8
EIF4E	3.88e-29	0.553718	0.561	0.605	7.77e-26	Macro-NLRP3	EIF4E
MIR155HG	3.11e-28	0.631974	0.453	0.504	6.22e-25	Macro-NLRP3	MIR155HG
LILRB2.3	1.62e-27	-0.59214	0.382	0.623	3.24e-24	Macro-NLRP3	LILRB2
FPR2.3	2.94e-25	-0.704173	0.008	0.338	5.88e-22	Macro-NLRP3	FPR2
CSTB.3	1.49e-24	-0.724123	0.825	0.836	2.98e-21	Macro-NLRP3	CSTB
THBS1.3	2.92e-24	-0.572325	0.171	0.432	5.84e-21	Macro-NLRP3	THBS1
EGR2	3.04e-24	0.930361	0.472	0.547	6.08e-21	Macro-NLRP3	EGR2
APOC2.3	1.35e-22	1.00285	0.423	0.468	2.69e-19	Macro-NLRP3	APOC2
HMOX1.2	1.81e-20	-1.114	0.611	0.73	3.63e-17	Macro-NLRP3	HMOX1
TCHH	5.55e-18	0.789657	0.289	0.359	1.11e-14	Macro-NLRP3	TCHH
RGS2	3.39e-15	-0.622992	0.785	0.873	6.79e-12	Macro-NLRP3	RGS2
FCGR3B.4	7.83e-15	-1.82235	0.013	0.328	1.57e-11	Macro-NLRP3	FCGR3B
PRDX1.3	1.86e-12	-0.526953	0.744	0.787	3.71e-09	Macro-NLRP3	PRDX1
GLUL.4	1.19e-10	-0.53821	0.912	0.907	2.38e-07	Macro-NLRP3	GLUL
AC103591.3.1	1.34e-09	0.515752	0.481	0.605	2.69e-06	Macro-NLRP3	AC103591.3
CCL18.3	1.8e-08	-0.76949	0.034	0.305	3.6e-05	Macro-NLRP3	CCL18
S100P.4	5.8e-08	-0.801743	0.004	0.274	0.00011603	Macro-NLRP3	S100P
RNASE1.4	3.01e-07	1.22733	0.281	0.385	0.000602835	Macro-NLRP3	RNASE1
CAMP.4	0.000242915	-0.747221	0.005	0.258	0.485829	Macro-NLRP3	CAMP
PLAUR.2	0.000507734	-0.514642	0.78	0.838	1	Macro-NLRP3	PLAUR
LTB.2	0.000541018	-0.659146	0.051	0.314	1	Macro-NLRP3	LTB
MXD1.2	0.000944473	-0.622971	0.559	0.737	1	Macro-NLRP3	MXD1
DNAAF1	0.00155914	0.902773	0.379	0.506	1	Macro-NLRP3	DNAAF1
FABP5.4	0.00418821	-0.578185	0.572	0.692	1	Macro-NLRP3	FABP5
GBP1	0	1.55016	0.881	0.535	0	Macro-CXCL10	GBP1
C1QC.4	0	1.38347	0.96	0.631	0	Macro-CXCL10	C1QC
C1QB.5	0	1.35445	0.964	0.643	0	Macro-CXCL10	C1QB
C1QA.5	0	1.33078	0.963	0.655	0	Macro-CXCL10	C1QA
LAP3.1	0	1.02749	0.974	0.693	0	Macro-CXCL10	LAP3
EPSTI1	0	0.937101	0.967	0.662	0	Macro-CXCL10	EPSTI1
PSME2	0	0.923164	0.989	0.763	0	Macro-CXCL10	PSME2
HLA-DRB1.4	3.58e-300	0.962672	0.999	0.891	7.15e-297	Macro-CXCL10	HLA-DRB1
CD81.4	2.21e-295	1.0336	0.991	0.827	4.42e-292	Macro-CXCL10	CD81
CD74.4	2.19e-286	0.839939	1	0.916	4.38e-283	Macro-CXCL10	CD74
STAT1	5.6e-282	0.916329	0.941	0.64	1.12e-278	Macro-CXCL10	STAT1
PRDX1.4	5.25e-280	1.02017	0.986	0.772	1.05e-276	Macro-CXCL10	PRDX1
FCGR1A.2	1.92e-277	0.789055	0.962	0.597	3.85e-274	Macro-CXCL10	FCGR1A
LGALS3BP.3	2.26e-277	0.769807	0.879	0.524	4.52e-274	Macro-CXCL10	LGALS3BP
VAMP5.2	4e-274	0.882399	0.947	0.613	8e-271	Macro-CXCL10	VAMP5
GBP4	4.41e-273	1.07023	0.842	0.51	8.82e-270	Macro-CXCL10	GBP4
NPC2.2	2.26e-261	0.668262	0.997	0.885	4.52e-258	Macro-CXCL10	NPC2
HLA-DPA1.5	6.6e-261	0.85872	1	0.883	1.32e-257	Macro-CXCL10	HLA-DPA1
SERPING1.2	1.01e-253	0.702537	0.847	0.457	2.03e-250	Macro-CXCL10	SERPING1
C3.5	1.34e-249	0.910063	0.958	0.638	2.67e-246	Macro-CXCL10	C3
CD63.3	7.41e-245	0.792146	0.995	0.876	1.48e-241	Macro-CXCL10	CD63
CST3.1	7.82e-244	0.632023	1	0.913	1.56e-240	Macro-CXCL10	CST3
AQP9.3	2.22e-242	-1.06313	0.196	0.437	4.44e-239	Macro-CXCL10	AQP9
HLA-DRA.5	1.33e-241	0.818522	1	0.908	2.65e-238	Macro-CXCL10	HLA-DRA
MARCKS.4	3.47e-233	0.747771	0.997	0.871	6.94e-230	Macro-CXCL10	MARCKS
HLA-DMA.4	4.84e-229	0.719245	0.997	0.826	9.68e-226	Macro-CXCL10	HLA-DMA
CTSZ.3	6.4e-223	0.670468	0.997	0.874	1.28e-219	Macro-CXCL10	CTSZ
TMEM176B.2	2.28e-222	0.75723	0.927	0.639	4.57e-219	Macro-CXCL10	TMEM176B
HLA-DPB1.5	2.17e-220	0.811933	0.999	0.872	4.33e-217	Macro-CXCL10	HLA-DPB1
AXL.2	9.26e-219	0.56634	0.883	0.484	1.85e-215	Macro-CXCL10	AXL
CTSC.2	2.38e-218	0.769118	0.989	0.821	4.76e-215	Macro-CXCL10	CTSC
APOE.4	3.54e-216	0.907483	0.947	0.649	7.07e-213	Macro-CXCL10	APOE
HLA-DQB1.5	1.95e-214	0.779764	0.999	0.834	3.9e-211	Macro-CXCL10	HLA-DQB1
A2M.5	5.9e-208	0.700557	0.949	0.642	1.18e-204	Macro-CXCL10	A2M
YWHAH.3	7.49e-206	0.782868	0.962	0.738	1.5e-202	Macro-CXCL10	YWHAH
HLA-DQA1.4	3.98e-202	0.779234	0.997	0.803	7.96e-199	Macro-CXCL10	HLA-DQA1
FCGR3A.4	1.81e-195	0.738014	0.989	0.757	3.61e-192	Macro-CXCL10	FCGR3A
OLFML3.2	8.27e-193	0.883468	0.737	0.385	1.65e-189	Macro-CXCL10	OLFML3
GSN.3	1.22e-191	0.616278	0.949	0.715	2.43e-188	Macro-CXCL10	GSN
CTSH.3	6.52e-191	0.603962	0.98	0.789	1.3e-187	Macro-CXCL10	CTSH
MS4A6A.3	6.73e-181	0.660303	0.987	0.789	1.35e-177	Macro-CXCL10	MS4A6A
CD68.2	3.47e-180	0.69542	0.996	0.844	6.93e-177	Macro-CXCL10	CD68
IFI6.1	8.89e-178	0.821418	0.887	0.572	1.78e-174	Macro-CXCL10	IFI6
ANKRD22.1	2.59e-177	0.690302	0.778	0.449	5.19e-174	Macro-CXCL10	ANKRD22
TAP1	2.67e-176	0.570795	0.823	0.519	5.33e-173	Macro-CXCL10	TAP1
GRN.2	2.84e-171	0.561836	0.998	0.862	5.68e-168	Macro-CXCL10	GRN
PDIA3	7.9e-171	0.558837	0.961	0.753	1.58e-167	Macro-CXCL10	PDIA3
LILRB4.2	7.91e-168	0.539796	0.921	0.585	1.58e-164	Macro-CXCL10	LILRB4
HLA-DMB.4	3.37e-161	0.533521	0.98	0.751	6.75e-158	Macro-CXCL10	HLA-DMB
CDA.4	6.5e-161	-0.813923	0.203	0.355	1.3e-157	Macro-CXCL10	CDA
CCL18.4	2.97e-160	-0.513196	0.641	0.268	5.93e-157	Macro-CXCL10	CCL18
TUBA1B.2	4.22e-160	0.578477	0.979	0.797	8.43e-157	Macro-CXCL10	TUBA1B
IFI44L	4.32e-158	0.603537	0.764	0.435	8.64e-155	Macro-CXCL10	IFI44L
CAPG.3	1.58e-156	0.645882	0.96	0.74	3.17e-153	Macro-CXCL10	CAPG
ISG15.3	2.62e-156	1.15977	0.905	0.638	5.23e-153	Macro-CXCL10	ISG15
FCGRT.4	5.71e-153	0.562629	0.995	0.885	1.14e-149	Macro-CXCL10	FCGRT
IFIT2.2	3.44e-151	0.857067	0.763	0.45	6.88e-148	Macro-CXCL10	IFIT2
PPIB.1	2.08e-150	0.540162	0.983	0.82	4.15e-147	Macro-CXCL10	PPIB
TNFSF10.1	1.76e-148	0.718323	0.828	0.517	3.52e-145	Macro-CXCL10	TNFSF10
RIPOR2.4	1.91e-148	-1.19835	0.362	0.49	3.81e-145	Macro-CXCL10	RIPOR2
S100A8.5	8.38e-147	-4.15815	0.325	0.505	1.68e-143	Macro-CXCL10	S100A8
CALR.2	1.13e-145	0.559731	0.969	0.761	2.25e-142	Macro-CXCL10	CALR
SLAMF7	2.39e-145	0.50273	0.745	0.427	4.78e-142	Macro-CXCL10	SLAMF7
TREM2.4	3.05e-143	0.670466	0.873	0.586	6.1e-140	Macro-CXCL10	TREM2
GIMAP7	1.13e-139	0.557998	0.749	0.45	2.26e-136	Macro-CXCL10	GIMAP7
S100A9.5	1.12e-136	-4.15623	0.548	0.673	2.25e-133	Macro-CXCL10	S100A9
CXCL9.2	5.38e-133	2.23997	0.608	0.254	1.08e-129	Macro-CXCL10	CXCL9
SLAMF8	6.86e-133	0.542648	0.745	0.48	1.37e-129	Macro-CXCL10	SLAMF8
IGSF6	8.3e-133	0.568516	0.985	0.796	1.66e-129	Macro-CXCL10	IGSF6
MX1	2.59e-132	0.674512	0.845	0.573	5.18e-129	Macro-CXCL10	MX1
ATOX1	5.12e-130	0.518129	0.945	0.7	1.02e-126	Macro-CXCL10	ATOX1
HMOX1.3	8.21e-128	0.6591	0.949	0.709	1.64e-124	Macro-CXCL10	HMOX1
CD14.3	2.56e-127	0.5667	0.974	0.74	5.12e-124	Macro-CXCL10	CD14
IL1R2.3	9.19e-126	-0.818272	0.269	0.388	1.84e-122	Macro-CXCL10	IL1R2
GBP5	2.59e-125	0.757379	0.691	0.385	5.18e-122	Macro-CXCL10	GBP5
CXCL8.4	1.09e-117	-3.38089	0.842	0.804	2.19e-114	Macro-CXCL10	CXCL8
FPR2.4	1.3e-109	-0.63201	0.229	0.325	2.6e-106	Macro-CXCL10	FPR2
IFIT1	1.32e-99	0.78747	0.626	0.329	2.65e-96	Macro-CXCL10	IFIT1
CXCL10.3	1.5e-98	3.09179	0.603	0.275	2.99e-95	Macro-CXCL10	CXCL10
IFI30.3	1.91e-96	0.528092	1	0.896	3.83e-93	Macro-CXCL10	IFI30
LGMN.3	4.06e-96	0.535224	0.858	0.627	8.12e-93	Macro-CXCL10	LGMN
ATF5	3.27e-93	0.530455	0.694	0.401	6.54e-90	Macro-CXCL10	ATF5
BCL2A1.3	6.51e-92	-1.29777	0.897	0.849	1.3e-88	Macro-CXCL10	BCL2A1
IFIT3.1	1.14e-88	0.887251	0.663	0.413	2.28e-85	Macro-CXCL10	IFIT3
IL4I1	1.16e-84	0.74573	0.63	0.347	2.31e-81	Macro-CXCL10	IL4I1
SELENOP.4	4.5e-83	-1.01172	0.797	0.496	9e-80	Macro-CXCL10	SELENOP
C2.3	3.76e-79	0.519949	0.681	0.447	7.52e-76	Macro-CXCL10	C2
AL034397.3.3	4.23e-78	-0.86874	0.379	0.432	8.46e-75	Macro-CXCL10	AL034397.3
CXCL1.2	1.57e-76	-0.581836	0.679	0.372	3.14e-73	Macro-CXCL10	CXCL1
FCN1.5	1.1e-75	-1.75995	0.374	0.431	2.2e-72	Macro-CXCL10	FCN1
TNFAIP3.1	2.59e-75	-1.43613	0.9	0.837	5.17e-72	Macro-CXCL10	TNFAIP3
CD40	8.99e-75	0.514598	0.634	0.352	1.8e-71	Macro-CXCL10	CD40
S100A6.5	1.45e-71	-1.15544	0.96	0.872	2.9e-68	Macro-CXCL10	S100A6
C5AR1.3	4.77e-71	-1.23809	0.897	0.822	9.53e-68	Macro-CXCL10	C5AR1
SLC25A37.4	4.19e-66	-1.27383	0.522	0.593	8.39e-63	Macro-CXCL10	SLC25A37
RSAD2	3.95e-65	0.598118	0.603	0.36	7.9e-62	Macro-CXCL10	RSAD2
IL1B.2	3.94e-64	-1.78837	0.841	0.767	7.88e-61	Macro-CXCL10	IL1B
NFKBIA.2	4.23e-64	-0.859452	0.976	0.944	8.47e-61	Macro-CXCL10	NFKBIA
SMIM25.4	5.84e-64	-1.31593	0.562	0.562	1.17e-60	Macro-CXCL10	SMIM25
S100A12.5	3.68e-60	-2.20325	0.336	0.38	7.37e-57	Macro-CXCL10	S100A12
MXD1.3	6.37e-58	-1.45891	0.786	0.723	1.27e-54	Macro-CXCL10	MXD1
CMTM2.4	1.53e-55	-0.951911	0.123	0.259	3.06e-52	Macro-CXCL10	CMTM2
PLAUR.3	4.79e-51	-1.03453	0.87	0.833	9.58e-48	Macro-CXCL10	PLAUR
SYAP1	3.02e-48	-0.839412	0.77	0.726	6.05e-45	Macro-CXCL10	SYAP1
VIM.2	5.57e-48	-0.550727	0.985	0.931	1.11e-44	Macro-CXCL10	VIM
SOD2.3	2.42e-47	-0.95884	0.977	0.941	4.83e-44	Macro-CXCL10	SOD2
SLC2A3.4	2.27e-42	-0.914054	0.494	0.532	4.55e-39	Macro-CXCL10	SLC2A3
LUCAT1.4	2.09e-40	-1.26435	0.57	0.533	4.19e-37	Macro-CXCL10	LUCAT1
PHACTR1.1	2.94e-40	-1.05055	0.878	0.809	5.88e-37	Macro-CXCL10	PHACTR1
FCGR3B.5	6.52e-39	-1.80085	0.282	0.311	1.3e-35	Macro-CXCL10	FCGR3B
SELL.4	8.43e-39	-0.676866	0.391	0.413	1.69e-35	Macro-CXCL10	SELL
CCL4L2.5	2.02e-37	-0.603423	0.904	0.758	4.03e-34	Macro-CXCL10	CCL4L2
CXCR4.3	2.86e-36	-0.892158	0.922	0.866	5.73e-33	Macro-CXCL10	CXCR4
IFI27.3	7.46e-36	1.14424	0.51	0.267	1.49e-32	Macro-CXCL10	IFI27
RNASE1.5	8.81e-35	-0.643279	0.625	0.364	1.76e-31	Macro-CXCL10	RNASE1
AC020916.1.1	2.21e-33	-0.757313	0.879	0.763	4.41e-30	Macro-CXCL10	AC020916.1
NFKBIZ.3	2.38e-33	-1.02258	0.893	0.763	4.75e-30	Macro-CXCL10	NFKBIZ
PLP2.3	3.78e-32	-0.530658	0.476	0.475	7.55e-29	Macro-CXCL10	PLP2
S100A4.4	3.15e-31	-0.858673	0.973	0.876	6.3e-28	Macro-CXCL10	S100A4
LSP1.2	3.69e-30	-0.734128	0.816	0.695	7.38e-27	Macro-CXCL10	LSP1
ZFAND5.2	7.32e-30	-0.81655	0.945	0.849	1.46e-26	Macro-CXCL10	ZFAND5
NCF1.5	1.7e-28	-0.564442	0.921	0.695	3.4e-25	Macro-CXCL10	NCF1
TAGLN2.2	2.8e-28	-0.679343	0.797	0.754	5.59e-25	Macro-CXCL10	TAGLN2
CCL3L1.5	1.14e-25	-0.682904	0.917	0.764	2.27e-22	Macro-CXCL10	CCL3L1
NR4A2.1	7.08e-23	-0.594742	0.907	0.799	1.42e-19	Macro-CXCL10	NR4A2
G0S2.5	2.05e-21	-3.23184	0.722	0.616	4.1e-18	Macro-CXCL10	G0S2
TREM1.4	2.25e-20	-1.17222	0.734	0.588	4.49e-17	Macro-CXCL10	TREM1
CCL8	4.11e-20	0.531537	0.42	0.211	8.22e-17	Macro-CXCL10	CCL8
CD52.4	8.72e-20	-1.21151	0.591	0.492	1.74e-16	Macro-CXCL10	CD52
IFITM2.5	1.2e-19	-2.0428	0.86	0.759	2.39e-16	Macro-CXCL10	IFITM2
NR4A1.2	9.07e-19	-0.639297	0.885	0.767	1.81e-15	Macro-CXCL10	NR4A1
NR4A3.3	1.05e-18	-0.664355	0.8	0.703	2.09e-15	Macro-CXCL10	NR4A3
PTGS2.3	1.85e-17	-1.67539	0.785	0.656	3.7e-14	Macro-CXCL10	PTGS2
THBS1.4	1.14e-16	-1.41428	0.491	0.413	2.28e-13	Macro-CXCL10	THBS1
IER3.3	2.62e-16	-0.87757	0.95	0.878	5.25e-13	Macro-CXCL10	IER3
ARL4A.1	3.94e-15	-0.676158	0.859	0.693	7.88e-12	Macro-CXCL10	ARL4A
TIMP1.4	5.42e-15	-1.38114	0.791	0.701	1.08e-11	Macro-CXCL10	TIMP1
CCL4.5	4.18e-14	-0.768521	0.893	0.731	8.36e-11	Macro-CXCL10	CCL4
AREG.2	1.85e-13	-1.61419	0.772	0.632	3.71e-10	Macro-CXCL10	AREG
CRIP1.5	3.56e-13	-1.33013	0.738	0.559	7.13e-10	Macro-CXCL10	CRIP1
S100A10.3	3.13e-12	-0.600208	0.954	0.813	6.27e-09	Macro-CXCL10	S100A10
ACSL1.3	3.71e-12	-0.727185	0.853	0.75	7.41e-09	Macro-CXCL10	ACSL1
CCL3.5	2.07e-10	-0.585806	0.919	0.739	4.13e-07	Macro-CXCL10	CCL3
EZR.1	2.61e-10	-0.607664	0.836	0.675	5.22e-07	Macro-CXCL10	EZR
CXCR2.5	1.05e-09	-0.683532	0.395	0.331	2.1e-06	Macro-CXCL10	CXCR2
MAP3K8	6.83e-09	-0.549841	0.888	0.741	1.37e-05	Macro-CXCL10	MAP3K8
ABHD5.3	6.23e-08	-0.841776	0.712	0.592	0.000124517	Macro-CXCL10	ABHD5
THBD.2	9.46e-08	-0.619117	0.603	0.501	0.000189265	Macro-CXCL10	THBD
EREG.4	2.33e-07	-1.45665	0.712	0.528	0.000465729	Macro-CXCL10	EREG
HIF1A.2	2.39e-06	-0.632906	0.915	0.782	0.00478768	Macro-CXCL10	HIF1A
IGKC.3	4.79e-06	-0.787568	0.328	0.242	0.00958124	Macro-CXCL10	IGKC
RGS2.1	1.06e-05	-0.512692	0.919	0.865	0.0211584	Macro-CXCL10	RGS2
LTB.3	2.9e-05	-0.583063	0.37	0.294	0.0580784	Macro-CXCL10	LTB
PLIN2.1	3.19e-05	-0.676687	0.912	0.794	0.0637839	Macro-CXCL10	PLIN2
NLRP3.3	3.37e-05	-0.747683	0.832	0.658	0.0673946	Macro-CXCL10	NLRP3
CXCL11	8.03e-05	1.10434	0.345	0.18	0.16062	Macro-CXCL10	CXCL11
CLEC4E.3	8.51e-05	-0.61161	0.615	0.577	0.17026	Macro-CXCL10	CLEC4E
CFP.4	9.64e-05	-0.661006	0.674	0.435	0.192739	Macro-CXCL10	CFP
ELL2.3	0.000112976	-0.611282	0.838	0.722	0.225952	Macro-CXCL10	ELL2
CXCL3.3	0.000435619	-1.08545	0.749	0.557	0.871239	Macro-CXCL10	CXCL3
CXCL2.3	0.000750722	-1.09303	0.82	0.682	1	Macro-CXCL10	CXCL2
BASP1.2	0.000921787	-0.582265	0.914	0.787	1	Macro-CXCL10	BASP1
OSM.4	0.00127798	-0.829379	0.71	0.534	1	Macro-CXCL10	OSM
LST1.3	0.00285543	-0.647203	0.987	0.909	1	Macro-CXCL10	LST1
TIMP1.5	0	2.87599	0.932	0.691	0	MDSC-SPP1	TIMP1
VCAN.5	0	2.06152	0.863	0.453	0	MDSC-SPP1	VCAN
EREG.5	0	2.05783	0.811	0.52	0	MDSC-SPP1	EREG
PPIF.4	0	1.51981	0.892	0.691	0	MDSC-SPP1	PPIF
ANPEP.3	0	1.50492	0.805	0.431	0	MDSC-SPP1	ANPEP
VEGFA.2	0	1.43976	0.858	0.585	0	MDSC-SPP1	VEGFA
S100A10.4	0	1.35125	0.946	0.813	0	MDSC-SPP1	S100A10
AQP9.4	1.05e-289	0.772491	0.765	0.401	2.09e-286	MDSC-SPP1	AQP9
LUCAT1.5	5.58e-266	0.707733	0.789	0.518	1.12e-262	MDSC-SPP1	LUCAT1
CXCL5	6.04e-264	2.6396	0.467	0.175	1.21e-260	MDSC-SPP1	CXCL5
GAPDH.4	4.1e-254	0.998551	0.97	0.931	8.19e-251	MDSC-SPP1	GAPDH
GK.2	7.5e-254	1.12661	0.802	0.521	1.5e-250	MDSC-SPP1	GK
HLA-DPA1.6	3.27e-246	-1.71801	0.842	0.893	6.53e-243	MDSC-SPP1	HLA-DPA1
C1QB.6	2.17e-244	-3.12084	0.329	0.683	4.35e-241	MDSC-SPP1	C1QB
HLA-DQA1.5	2.88e-244	-2.08203	0.604	0.828	5.77e-241	MDSC-SPP1	HLA-DQA1
CD300E.4	2.16e-242	1.06287	0.7	0.373	4.32e-239	MDSC-SPP1	CD300E
PLAUR.4	4.96e-241	1.08245	0.956	0.827	9.92e-238	MDSC-SPP1	PLAUR
FCN1.6	1.53e-234	1.01066	0.803	0.403	3.06e-231	MDSC-SPP1	FCN1
HLA-DPB1.6	1.49e-230	-1.86972	0.821	0.883	2.98e-227	MDSC-SPP1	HLA-DPB1
S100A6.6	2.45e-229	0.912408	0.972	0.871	4.89e-226	MDSC-SPP1	S100A6
SLC25A37.5	2.49e-227	0.763203	0.854	0.571	4.98e-224	MDSC-SPP1	SLC25A37
C1QC.5	1.03e-226	-2.50292	0.321	0.672	2.06e-223	MDSC-SPP1	C1QC
TPM4.2	1.65e-223	0.998205	0.915	0.785	3.3e-220	MDSC-SPP1	TPM4
C1QA.6	1.54e-220	-2.85316	0.377	0.693	3.09e-217	MDSC-SPP1	C1QA
CCL7	1.95e-217	0.863101	0.433	0.158	3.89e-214	MDSC-SPP1	CCL7
HLA-DQB1.6	2.6e-215	-1.76603	0.74	0.85	5.2e-212	MDSC-SPP1	HLA-DQB1
HLA-DRB1.5	2.92e-214	-1.65117	0.88	0.898	5.85e-211	MDSC-SPP1	HLA-DRB1
THBD.3	5.14e-213	1.34782	0.73	0.491	1.03e-209	MDSC-SPP1	THBD
CD74.5	2.13e-211	-1.41036	0.919	0.921	4.27e-208	MDSC-SPP1	CD74
A2M.6	3.44e-208	-1.32455	0.359	0.68	6.88e-205	MDSC-SPP1	A2M
SLC2A3.5	1.05e-207	1.35481	0.791	0.512	2.11e-204	MDSC-SPP1	SLC2A3
UPP1.1	8.39e-207	1.06646	0.838	0.664	1.68e-203	MDSC-SPP1	UPP1
THBS1.5	5e-205	2.26	0.673	0.4	9.99e-202	MDSC-SPP1	THBS1
HIF1A.3	7.36e-195	1.02366	0.902	0.782	1.47e-191	MDSC-SPP1	HIF1A
FTH1.2	6.17e-194	0.688138	1	0.998	1.23e-190	MDSC-SPP1	FTH1
TREM1.5	8.11e-192	0.854682	0.807	0.582	1.62e-188	MDSC-SPP1	TREM1
VIM.3	1.7e-188	0.839806	0.972	0.931	3.41e-185	MDSC-SPP1	VIM
HLA-DRA.6	5.58e-185	-1.45345	0.913	0.914	1.12e-181	MDSC-SPP1	HLA-DRA
C3.6	5.11e-172	-1.45071	0.371	0.675	1.02e-168	MDSC-SPP1	C3
LDHA.2	1.98e-165	1.01888	0.854	0.74	3.96e-162	MDSC-SPP1	LDHA
APOE.5	9.84e-163	-2.94453	0.416	0.683	1.97e-159	MDSC-SPP1	APOE
C15orf48.3	2.11e-162	1.03793	0.719	0.538	4.22e-159	MDSC-SPP1	C15orf48
ENO1.2	2.28e-162	0.779578	0.897	0.821	4.56e-159	MDSC-SPP1	ENO1
FOLR3	2.58e-161	0.804147	0.476	0.233	5.15e-158	MDSC-SPP1	FOLR3
PHLDA1.1	1.87e-158	1.1733	0.713	0.559	3.73e-155	MDSC-SPP1	PHLDA1
HLA-DOA.2	1.98e-158	-0.603436	0.313	0.616	3.95e-155	MDSC-SPP1	HLA-DOA
EPB41L2.4	2.04e-155	-0.678287	0.416	0.658	4.07e-152	MDSC-SPP1	EPB41L2
GPR34.5	5.09e-153	-1.18937	0.437	0.665	1.02e-149	MDSC-SPP1	GPR34
HLA-DMA.5	1.43e-149	-0.994862	0.781	0.84	2.86e-146	MDSC-SPP1	HLA-DMA
MXD1.4	2.01e-148	0.514368	0.874	0.717	4.01e-145	MDSC-SPP1	MXD1
MGST1.1	1.19e-146	0.599542	0.568	0.283	2.38e-143	MDSC-SPP1	MGST1
MIF.4	7.73e-146	1.01862	0.876	0.807	1.55e-142	MDSC-SPP1	MIF
CTSC.3	1.87e-142	-1.01947	0.705	0.839	3.74e-139	MDSC-SPP1	CTSC
RETN.3	2.08e-141	1.02053	0.707	0.538	4.17e-138	MDSC-SPP1	RETN
SERPINB2	2.13e-140	1.47079	0.512	0.319	4.25e-137	MDSC-SPP1	SERPINB2
AKR1B1.2	1.22e-138	-0.823965	0.314	0.6	2.44e-135	MDSC-SPP1	AKR1B1
RGCC.2	9.97e-137	1.05626	0.735	0.557	1.99e-133	MDSC-SPP1	RGCC
IFI30.4	6.36e-136	0.77063	0.948	0.899	1.27e-132	MDSC-SPP1	IFI30
RGS1.5	7.31e-136	-1.5726	0.578	0.774	1.46e-132	MDSC-SPP1	RGS1
SERPINF1.2	3.55e-135	-0.781192	0.375	0.626	7.11e-132	MDSC-SPP1	SERPINF1
MAP3K8.1	1.48e-133	0.881297	0.859	0.741	2.97e-130	MDSC-SPP1	MAP3K8
MS4A6A.4	2.64e-133	-1.0204	0.71	0.807	5.28e-130	MDSC-SPP1	MS4A6A
TREM2.5	5.44e-133	-0.933559	0.328	0.62	1.09e-129	MDSC-SPP1	TREM2
PKM.2	1.08e-132	0.661847	0.862	0.752	2.15e-129	MDSC-SPP1	PKM
C5AR1.4	2.29e-131	0.774153	0.936	0.819	4.58e-128	MDSC-SPP1	C5AR1
ZFP36L2.2	4.16e-130	-0.824315	0.69	0.862	8.32e-127	MDSC-SPP1	ZFP36L2
IL1RN.4	1.12e-129	1.23846	0.648	0.484	2.24e-126	MDSC-SPP1	IL1RN
HLA-DMB.5	1.4e-129	-0.760045	0.605	0.774	2.8e-126	MDSC-SPP1	HLA-DMB
SLCO2B1.4	6.64e-123	-0.729359	0.369	0.629	1.33e-119	MDSC-SPP1	SLCO2B1
LYZ.3	1.52e-122	0.843508	0.935	0.903	3.04e-119	MDSC-SPP1	LYZ
SLC40A1.4	1.57e-122	-1.19337	0.346	0.573	3.15e-119	MDSC-SPP1	SLC40A1
P2RY13.2	4.35e-122	-0.813955	0.484	0.661	8.7e-119	MDSC-SPP1	P2RY13
CST3.2	9.33e-122	-0.649912	0.932	0.917	1.87e-118	MDSC-SPP1	CST3
CXCL2.4	5.02e-120	1.64224	0.776	0.684	1e-116	MDSC-SPP1	CXCL2
MS4A4A.4	3.04e-118	-1.03463	0.424	0.655	6.09e-115	MDSC-SPP1	MS4A4A
EZR.2	2.79e-117	0.857918	0.798	0.676	5.58e-114	MDSC-SPP1	EZR
INSIG1.1	4.68e-112	0.940899	0.733	0.565	9.35e-109	MDSC-SPP1	INSIG1
HSPA1A.2	3.85e-111	-0.721394	0.735	0.852	7.7e-108	MDSC-SPP1	HSPA1A
HSPA1B.2	1.85e-110	-0.67365	0.628	0.783	3.7e-107	MDSC-SPP1	HSPA1B
PLD4.3	7.98e-110	-0.730987	0.274	0.528	1.6e-106	MDSC-SPP1	PLD4
TGFBI.2	3.15e-109	1.04559	0.832	0.744	6.3e-106	MDSC-SPP1	TGFBI
HBEGF	3.96e-107	0.862474	0.786	0.658	7.92e-104	MDSC-SPP1	HBEGF
S100A4.5	8.94e-107	0.567661	0.936	0.878	1.79e-103	MDSC-SPP1	S100A4
ANXA2.2	4.57e-106	0.553451	0.902	0.794	9.14e-103	MDSC-SPP1	ANXA2
CLEC5A.1	1.08e-105	0.982388	0.582	0.409	2.15e-102	MDSC-SPP1	CLEC5A
PLIN2.2	2.11e-105	1.14479	0.877	0.796	4.21e-102	MDSC-SPP1	PLIN2
MS4A7.5	1.09e-104	-0.943506	0.755	0.827	2.17e-101	MDSC-SPP1	MS4A7
LTC4S.4	3.45e-104	-0.742766	0.391	0.621	6.9e-101	MDSC-SPP1	LTC4S
CCL20.3	5.29e-104	1.74175	0.616	0.507	1.06e-100	MDSC-SPP1	CCL20
FNDC3B.2	1.05e-103	0.581389	0.731	0.598	2.1e-100	MDSC-SPP1	FNDC3B
AC020656.1.2	6.81e-101	0.780533	0.611	0.397	1.36e-97	MDSC-SPP1	AC020656.1
EMP3.2	9.54e-101	0.554381	0.896	0.799	1.91e-97	MDSC-SPP1	EMP3
SLC16A10	4.33e-100	0.848958	0.538	0.373	8.66e-97	MDSC-SPP1	SLC16A10
APOBEC3A.5	1.18e-99	0.951449	0.571	0.336	2.36e-96	MDSC-SPP1	APOBEC3A
SLC1A3.4	3.72e-96	-0.658334	0.502	0.704	7.44e-93	MDSC-SPP1	SLC1A3
SERPINB9	9.04e-92	0.863179	0.794	0.674	1.81e-88	MDSC-SPP1	SERPINB9
ADAM8	1.32e-91	0.536215	0.541	0.339	2.64e-88	MDSC-SPP1	ADAM8
SOD2.4	5.06e-91	0.623049	0.978	0.94	1.01e-87	MDSC-SPP1	SOD2
FCGR3A.5	1.39e-90	-0.918759	0.627	0.78	2.78e-87	MDSC-SPP1	FCGR3A
HERPUD1.5	6.12e-90	-0.716639	0.727	0.844	1.22e-86	MDSC-SPP1	HERPUD1
CD81.5	1.99e-89	-1.08588	0.758	0.841	3.99e-86	MDSC-SPP1	CD81
AXL.3	6.29e-89	-0.570926	0.291	0.522	1.26e-85	MDSC-SPP1	AXL
SELENOP.5	9.06e-88	-2.12714	0.32	0.526	1.81e-84	MDSC-SPP1	SELENOP
CXCR4.4	2.4e-87	-0.878317	0.77	0.876	4.81e-84	MDSC-SPP1	CXCR4
DNASE2.2	4.42e-85	-0.525729	0.372	0.587	8.84e-82	MDSC-SPP1	DNASE2
MARCKSL1.1	7.54e-85	0.579621	0.627	0.468	1.51e-81	MDSC-SPP1	MARCKSL1
PDK4.5	1.06e-84	-0.988188	0.437	0.619	2.13e-81	MDSC-SPP1	PDK4
SOCS3.2	1.8e-83	0.537167	0.794	0.678	3.59e-80	MDSC-SPP1	SOCS3
ACSL3	2.19e-82	0.61966	0.707	0.6	4.38e-79	MDSC-SPP1	ACSL3
AREG.3	3.15e-82	0.956635	0.755	0.633	6.3e-79	MDSC-SPP1	AREG
CH25H.3	3.95e-82	-0.634046	0.349	0.527	7.9e-79	MDSC-SPP1	CH25H
FOLR2.4	7.26e-82	-1.02701	0.321	0.515	1.45e-78	MDSC-SPP1	FOLR2
FILIP1L.5	1.48e-80	-0.512381	0.436	0.598	2.96e-77	MDSC-SPP1	FILIP1L
JUN.4	2.97e-80	-1.21453	0.742	0.827	5.94e-77	MDSC-SPP1	JUN
UCP2.1	5.04e-80	-0.608236	0.529	0.683	1.01e-76	MDSC-SPP1	UCP2
APOC1.3	6.58e-79	-1.72517	0.46	0.664	1.32e-75	MDSC-SPP1	APOC1
ANXA1.1	1.71e-78	0.546134	0.908	0.836	3.41e-75	MDSC-SPP1	ANXA1
SYAP1.1	5.46e-78	0.565641	0.836	0.722	1.09e-74	MDSC-SPP1	SYAP1
PTMS.2	6.67e-77	-0.525317	0.539	0.713	1.33e-73	MDSC-SPP1	PTMS
STMN1.2	9.03e-77	-0.562589	0.251	0.474	1.81e-73	MDSC-SPP1	STMN1
MMP19	7.82e-73	0.937883	0.531	0.414	1.56e-69	MDSC-SPP1	MMP19
GSN.4	6.22e-72	-0.507745	0.568	0.739	1.24e-68	MDSC-SPP1	GSN
BCL2A1.4	1.38e-71	0.51199	0.905	0.848	2.75e-68	MDSC-SPP1	BCL2A1
CCL4L2.6	6.16e-71	-1.8285	0.646	0.774	1.23e-67	MDSC-SPP1	CCL4L2
KLF2.2	7.59e-70	-0.826228	0.705	0.788	1.52e-66	MDSC-SPP1	KLF2
SDC2	7.67e-70	0.808796	0.507	0.371	1.53e-66	MDSC-SPP1	SDC2
PIM3	1.98e-69	0.510632	0.75	0.661	3.96e-66	MDSC-SPP1	PIM3
CDKN1C.2	4.5e-69	-0.567656	0.352	0.501	9.01e-66	MDSC-SPP1	CDKN1C
HILPDA	1.78e-68	0.54014	0.382	0.232	3.56e-65	MDSC-SPP1	HILPDA
TUBA1B.3	3.06e-67	-0.680198	0.714	0.813	6.12e-64	MDSC-SPP1	TUBA1B
PID1	3.16e-67	0.539049	0.507	0.36	6.31e-64	MDSC-SPP1	PID1
DAB2.5	7.71e-66	-0.742392	0.594	0.744	1.54e-62	MDSC-SPP1	DAB2
YWHAH.4	8.43e-65	-0.611501	0.593	0.761	1.69e-61	MDSC-SPP1	YWHAH
CREM.3	2.46e-64	0.578818	0.801	0.702	4.92e-61	MDSC-SPP1	CREM
MARCO	5.65e-63	0.630048	0.473	0.297	1.13e-59	MDSC-SPP1	MARCO
HMGA1	6.43e-62	0.559965	0.674	0.557	1.29e-58	MDSC-SPP1	HMGA1
IGSF6.1	2.74e-61	-0.50917	0.705	0.813	5.48e-58	MDSC-SPP1	IGSF6
CDKN1A.1	5.76e-61	0.591649	0.81	0.743	1.15e-57	MDSC-SPP1	CDKN1A
MSR1.4	9.41e-61	-0.501852	0.564	0.733	1.88e-57	MDSC-SPP1	MSR1
CPM.5	4.33e-60	-0.743371	0.585	0.71	8.66e-57	MDSC-SPP1	CPM
CCL4.6	6.36e-60	-1.10659	0.584	0.75	1.27e-56	MDSC-SPP1	CCL4
MMP9.4	7.24e-60	0.51323	0.449	0.33	1.45e-56	MDSC-SPP1	MMP9
CD59.3	3.5e-59	-0.537346	0.398	0.567	7e-56	MDSC-SPP1	CD59
PMAIP1.2	4.85e-59	-0.601442	0.518	0.66	9.69e-56	MDSC-SPP1	PMAIP1
FCGRT.5	2.25e-58	-0.599007	0.897	0.891	4.5e-55	MDSC-SPP1	FCGRT
CD69.4	3.97e-58	-0.547321	0.331	0.504	7.94e-55	MDSC-SPP1	CD69
HPSE	4.69e-58	0.639149	0.588	0.479	9.39e-55	MDSC-SPP1	HPSE
TCOF1.2	7.25e-58	-0.581342	0.489	0.615	1.45e-54	MDSC-SPP1	TCOF1
OLR1.2	1.13e-55	0.70832	0.741	0.685	2.25e-52	MDSC-SPP1	OLR1
ACSL1.4	2.83e-54	0.590668	0.812	0.753	5.67e-51	MDSC-SPP1	ACSL1
CXCL3.4	9.94e-54	1.82181	0.621	0.564	1.99e-50	MDSC-SPP1	CXCL3
ASPH.1	4.32e-52	0.604818	0.639	0.57	8.64e-49	MDSC-SPP1	ASPH
IER5.2	5.93e-52	-0.559522	0.72	0.799	1.19e-48	MDSC-SPP1	IER5
PPBP	1.25e-51	0.556765	0.284	0.146	2.51e-48	MDSC-SPP1	PPBP
ELL2.4	1.36e-51	0.57822	0.776	0.726	2.73e-48	MDSC-SPP1	ELL2
OLFML3.3	4.13e-51	-0.536477	0.245	0.415	8.26e-48	MDSC-SPP1	OLFML3
CYP1B1.1	3.12e-50	0.616288	0.508	0.403	6.24e-47	MDSC-SPP1	CYP1B1
CHMP1B	1.07e-49	0.570273	0.816	0.749	2.15e-46	MDSC-SPP1	CHMP1B
MARCKS.5	4.49e-48	-0.508366	0.824	0.882	8.99e-45	MDSC-SPP1	MARCKS
IER2.3	1.93e-47	-0.699778	0.851	0.897	3.86e-44	MDSC-SPP1	IER2
CD36.3	2.95e-46	0.527606	0.592	0.472	5.89e-43	MDSC-SPP1	CD36
IFIT2.3	4.38e-44	-0.610434	0.353	0.475	8.75e-41	MDSC-SPP1	IFIT2
HLA-DRB5.4	9.62e-44	-1.35442	0.545	0.645	1.92e-40	MDSC-SPP1	HLA-DRB5
CTSZ.4	1.34e-41	-0.616959	0.867	0.882	2.69e-38	MDSC-SPP1	CTSZ
BHLHE41.5	1.48e-41	-0.541096	0.427	0.554	2.97e-38	MDSC-SPP1	BHLHE41
ABL2	1.93e-37	0.526871	0.587	0.507	3.87e-34	MDSC-SPP1	ABL2
RHOB.3	2.36e-37	-0.609	0.713	0.79	4.73e-34	MDSC-SPP1	RHOB
CCL2.3	6.13e-35	1.16074	0.436	0.345	1.23e-31	MDSC-SPP1	CCL2
BTG2.2	9.9e-35	-0.551977	0.76	0.842	1.98e-31	MDSC-SPP1	BTG2
LIPA.4	6.12e-31	-0.672712	0.605	0.668	1.22e-27	MDSC-SPP1	LIPA
OTUD1.3	1.67e-30	-0.590257	0.619	0.708	3.33e-27	MDSC-SPP1	OTUD1
ZFAND5.3	1.63e-29	-0.562474	0.804	0.858	3.25e-26	MDSC-SPP1	ZFAND5
ADM.2	3.39e-28	0.647711	0.508	0.419	6.78e-25	MDSC-SPP1	ADM
C2.4	1.63e-27	-0.543999	0.37	0.467	3.26e-24	MDSC-SPP1	C2
CCL3L1.6	2.6e-26	-1.09331	0.694	0.778	5.21e-23	MDSC-SPP1	CCL3L1
CTSL.3	3.57e-26	0.667795	0.76	0.692	7.15e-23	MDSC-SPP1	CTSL
CXCL9.3	3.64e-26	-0.622682	0.168	0.281	7.27e-23	MDSC-SPP1	CXCL9
IL1B.3	4.28e-26	0.774052	0.797	0.77	8.55e-23	MDSC-SPP1	IL1B
LGMN.4	1.53e-25	-0.979842	0.556	0.646	3.07e-22	MDSC-SPP1	LGMN
FBP1	2.72e-25	0.611954	0.588	0.547	5.44e-22	MDSC-SPP1	FBP1
FUCA1.3	9.91e-23	-0.651215	0.449	0.528	1.98e-19	MDSC-SPP1	FUCA1
CCL3.6	2.44e-20	-0.822422	0.675	0.754	4.89e-17	MDSC-SPP1	CCL3
SPP1.4	2.69e-20	0.979705	0.502	0.449	5.38e-17	MDSC-SPP1	SPP1
TFRC	6.01e-20	0.605714	0.635	0.58	1.2e-16	MDSC-SPP1	TFRC
MT1X	2.75e-18	0.521545	0.399	0.303	5.5e-15	MDSC-SPP1	MT1X
GPNMB.3	2.91e-18	-0.68505	0.458	0.568	5.83e-15	MDSC-SPP1	GPNMB
IFI27.4	4.52e-18	-0.68326	0.193	0.286	9.04e-15	MDSC-SPP1	IFI27
CCL18.5	1.33e-15	-0.710145	0.213	0.294	2.67e-12	MDSC-SPP1	CCL18
HLA-DQA2.3	2.33e-15	-0.508868	0.456	0.569	4.66e-12	MDSC-SPP1	HLA-DQA2
CXCL10.4	6.74e-15	-0.842448	0.223	0.299	1.35e-11	MDSC-SPP1	CXCL10
NDUFA4L2	1.2e-13	0.740285	0.264	0.177	2.41e-10	MDSC-SPP1	NDUFA4L2
PLTP.3	3.96e-13	-0.666659	0.406	0.49	7.91e-10	MDSC-SPP1	PLTP
CFD.2	5.7e-13	-0.60493	0.761	0.728	1.14e-09	MDSC-SPP1	CFD
CRYAB	9.05e-12	1.3254	0.348	0.271	1.81e-08	MDSC-SPP1	CRYAB
S100P.5	0.000105426	-0.544947	0.297	0.256	0.210851	MDSC-SPP1	S100P
GPR183.4	0.000339456	-0.64206	0.764	0.78	0.678911	MDSC-SPP1	GPR183
APOC1.4	0	3.38814	0.997	0.631	0	Macro-CCL18	APOC1
CCL18.6	0	2.84198	0.723	0.264	0	Macro-CCL18	CCL18
CTSD.3	0	2.83147	1	0.848	0	Macro-CCL18	CTSD
GPNMB.4	0	2.76476	0.996	0.535	0	Macro-CCL18	GPNMB
FABP5.5	0	2.68203	0.994	0.667	0	Macro-CCL18	FABP5
ACP5.5	0	2.63201	0.979	0.477	0	Macro-CCL18	ACP5
APOE.6	0	2.61979	0.993	0.647	0	Macro-CCL18	APOE
FTL.2	0	2.40275	1	0.996	0	Macro-CCL18	FTL
LGALS3.3	0	2.39105	1	0.797	0	Macro-CCL18	LGALS3
CTSL.4	0	2.22627	0.999	0.679	0	Macro-CCL18	CTSL
LGMN.5	0	2.22397	0.997	0.619	0	Macro-CCL18	LGMN
GCHFR.2	0	2.19177	0.926	0.35	0	Macro-CCL18	GCHFR
CTSB.3	0	2.06298	1	0.865	0	Macro-CCL18	CTSB
CSTB.4	0	2.04785	0.999	0.826	0	Macro-CCL18	CSTB
FUCA1.4	0	1.94595	0.944	0.499	0	Macro-CCL18	FUCA1
PLD3.3	0	1.92411	0.971	0.562	0	Macro-CCL18	PLD3
PLA2G7.1	0	1.90893	0.953	0.449	0	Macro-CCL18	PLA2G7
CTSZ.5	0	1.85995	1	0.874	0	Macro-CCL18	CTSZ
CYP27A1	0	1.83285	0.888	0.316	0	Macro-CCL18	CYP27A1
HMOX1.4	0	1.81601	0.992	0.707	0	Macro-CCL18	HMOX1
CAPG.4	0	1.78583	0.999	0.738	0	Macro-CCL18	CAPG
NUPR1.3	0	1.77343	0.827	0.337	0	Macro-CCL18	NUPR1
CD9.4	0	1.72067	0.99	0.662	0	Macro-CCL18	CD9
CD63.4	0	1.66506	1	0.876	0	Macro-CCL18	CD63
CD68.3	0	1.61511	1	0.844	0	Macro-CCL18	CD68
CD59.4	0	1.5045	0.952	0.533	0	Macro-CCL18	CD59
LIPA.5	0	1.49536	0.993	0.645	0	Macro-CCL18	LIPA
TREM2.6	0	1.48359	0.99	0.579	0	Macro-CCL18	TREM2
PRDX1.5	0	1.46781	1	0.771	0	Macro-CCL18	PRDX1
IFI30.5	0	1.45376	1	0.897	0	Macro-CCL18	IFI30
ANXA2.3	0	1.43319	0.999	0.789	0	Macro-CCL18	ANXA2
CD81.6	0	1.39137	1	0.826	0	Macro-CCL18	CD81
C1QC.6	0	1.37752	0.981	0.63	0	Macro-CCL18	C1QC
GRN.3	0	1.32261	0.999	0.862	0	Macro-CCL18	GRN
PLTP.4	0	1.28789	0.944	0.457	0	Macro-CCL18	PLTP
PSAP.1	0	1.28284	1	0.919	0	Macro-CCL18	PSAP
MGLL	0	1.28195	0.953	0.472	0	Macro-CCL18	MGLL
CPM.6	0	1.28135	0.977	0.686	0	Macro-CCL18	CPM
LGALS1.2	0	1.2745	0.999	0.848	0	Macro-CCL18	LGALS1
DBI.2	0	1.2273	0.997	0.814	0	Macro-CCL18	DBI
ALDH1A1.2	0	1.22008	0.902	0.482	0	Macro-CCL18	ALDH1A1
OTOA	0	1.21092	0.933	0.393	0	Macro-CCL18	OTOA
CTSA.2	0	1.17931	0.992	0.619	0	Macro-CCL18	CTSA
MGST3.1	0	1.16006	0.994	0.669	0	Macro-CCL18	MGST3
ATP6V1F.1	0	1.15973	0.999	0.812	0	Macro-CCL18	ATP6V1F
DNASE2.3	0	1.1545	0.973	0.55	0	Macro-CCL18	DNASE2
NPL.2	0	1.15141	0.981	0.545	0	Macro-CCL18	NPL
SDS.5	0	1.12652	0.893	0.424	0	Macro-CCL18	SDS
AKR1B1.3	0	1.12213	0.956	0.56	0	Macro-CCL18	AKR1B1
MS4A4A.5	0	1.06836	0.988	0.62	0	Macro-CCL18	MS4A4A
GM2A.1	0	1.06547	0.952	0.538	0	Macro-CCL18	GM2A
RARRES1	0	1.02305	0.773	0.27	0	Macro-CCL18	RARRES1
ASAH1.2	0	1.02251	1	0.873	0	Macro-CCL18	ASAH1
VAT1	0	1.0078	0.936	0.416	0	Macro-CCL18	VAT1
TSPAN4.1	0	0.994949	0.955	0.437	0	Macro-CCL18	TSPAN4
BCAP31.1	0	0.983795	0.99	0.653	0	Macro-CCL18	BCAP31
BLVRB.1	0	0.982563	0.997	0.735	0	Macro-CCL18	BLVRB
EPHX1	0	0.982382	0.844	0.381	0	Macro-CCL18	EPHX1
FABP4	0	0.981971	0.583	0.203	0	Macro-CCL18	FABP4
PMP22.1	0	0.975858	0.878	0.42	0	Macro-CCL18	PMP22
GLUL.5	0	0.972356	0.999	0.902	0	Macro-CCL18	GLUL
CREG1.2	0	0.960339	0.994	0.681	0	Macro-CCL18	CREG1
HEXA.2	0	0.908296	0.982	0.627	0	Macro-CCL18	HEXA
PEBP1.2	0	0.88915	0.985	0.65	0	Macro-CCL18	PEBP1
SCD	0	0.888608	0.796	0.37	0	Macro-CCL18	SCD
LRPAP1	0	0.887266	0.976	0.674	0	Macro-CCL18	LRPAP1
SMS	0	0.86953	0.981	0.642	0	Macro-CCL18	SMS
CHCHD6	0	0.867232	0.747	0.317	0	Macro-CCL18	CHCHD6
DAB2.6	0	0.82522	0.992	0.72	0	Macro-CCL18	DAB2
FABP3	0	0.820333	0.826	0.335	0	Macro-CCL18	FABP3
RMDN3	0	0.80781	0.844	0.325	0	Macro-CCL18	RMDN3
TCN2	0	0.771743	0.86	0.361	0	Macro-CCL18	TCN2
NPC2.3	0	0.758892	1	0.885	0	Macro-CCL18	NPC2
MCOLN1.1	0	0.738672	0.95	0.561	0	Macro-CCL18	MCOLN1
RAB42	0	0.736701	0.813	0.323	0	Macro-CCL18	RAB42
RBP4	0	0.716007	0.636	0.246	0	Macro-CCL18	RBP4
SMPDL3A	0	0.698545	0.776	0.299	0	Macro-CCL18	SMPDL3A
HS3ST2	0	0.694068	0.664	0.184	0	Macro-CCL18	HS3ST2
BLOC1S2	0	0.691322	0.952	0.586	0	Macro-CCL18	BLOC1S2
GPR137B	0	0.689925	0.898	0.452	0	Macro-CCL18	GPR137B
ABHD12.1	0	0.689736	0.948	0.521	0	Macro-CCL18	ABHD12
MPP1.1	0	0.676891	0.98	0.563	0	Macro-CCL18	MPP1
ACP2	0	0.672665	0.91	0.39	0	Macro-CCL18	ACP2
HSD17B14	0	0.628667	0.831	0.308	0	Macro-CCL18	HSD17B14
SCCPDH	0	0.620836	0.896	0.383	0	Macro-CCL18	SCCPDH
KLHDC8B	0	0.618474	0.835	0.339	0	Macro-CCL18	KLHDC8B
TMEM37	0	0.602817	0.873	0.419	0	Macro-CCL18	TMEM37
SDC3.3	0	0.600244	0.896	0.485	0	Macro-CCL18	SDC3
NR1H3	0	0.600174	0.809	0.299	0	Macro-CCL18	NR1H3
IDH1	0	0.573605	0.906	0.413	0	Macro-CCL18	IDH1
GLA	0	0.566119	0.934	0.539	0	Macro-CCL18	GLA
PITHD1	0	0.552406	0.912	0.484	0	Macro-CCL18	PITHD1
PPARG	0	0.547119	0.834	0.425	0	Macro-CCL18	PPARG
SNX24	0	0.542144	0.895	0.466	0	Macro-CCL18	SNX24
FAM20C	0	0.538507	0.885	0.491	0	Macro-CCL18	FAM20C
GLMP	0	0.534656	0.872	0.414	0	Macro-CCL18	GLMP
NCEH1	0	0.527533	0.897	0.504	0	Macro-CCL18	NCEH1
SLC38A6	0	0.514975	0.829	0.356	0	Macro-CCL18	SLC38A6
PKD2L1	0	0.503468	0.673	0.25	0	Macro-CCL18	PKD2L1
C2.5	3.92e-307	0.734959	0.835	0.439	7.84e-304	Macro-CCL18	C2
TXN.4	1.8e-306	0.915941	0.994	0.763	3.6e-303	Macro-CCL18	TXN
CEBPA	8.33e-303	0.588046	0.904	0.561	1.67e-299	Macro-CCL18	CEBPA
CTSC.4	1.72e-299	0.937107	0.996	0.821	3.44e-296	Macro-CCL18	CTSC
NENF	2.21e-297	0.661004	0.957	0.61	4.42e-294	Macro-CCL18	NENF
HEXB.1	5.16e-293	0.684955	0.955	0.55	1.03e-289	Macro-CCL18	HEXB
VIM.4	6.91e-292	0.871086	1	0.93	1.38e-288	Macro-CCL18	VIM
CD99.1	3.87e-291	0.74841	0.978	0.664	7.74e-288	Macro-CCL18	CD99
JPT1.2	1.2e-289	0.75907	0.981	0.756	2.39e-286	Macro-CCL18	JPT1
MDH1	2.54e-285	0.582698	0.955	0.571	5.08e-282	Macro-CCL18	MDH1
CALM3.2	3.15e-284	0.85624	0.99	0.692	6.29e-281	Macro-CCL18	CALM3
GYPC.3	1.56e-280	0.767757	0.947	0.564	3.12e-277	Macro-CCL18	GYPC
KCNMA1.3	2.55e-280	0.773177	0.842	0.448	5.1e-277	Macro-CCL18	KCNMA1
ATOX1.1	1.08e-279	0.682736	0.986	0.698	2.16e-276	Macro-CCL18	ATOX1
A2M.7	1.22e-269	0.811393	0.977	0.641	2.44e-266	Macro-CCL18	A2M
GUSB	2.29e-269	0.577565	0.924	0.557	4.59e-266	Macro-CCL18	GUSB
LAMP1.1	1.21e-265	0.64574	0.964	0.631	2.42e-262	Macro-CCL18	LAMP1
HAMP	1.32e-265	0.741532	0.645	0.234	2.64e-262	Macro-CCL18	HAMP
LPL	6.73e-265	0.766637	0.774	0.462	1.35e-261	Macro-CCL18	LPL
IFITM2.6	7.03e-262	-2.93521	0.534	0.778	1.41e-258	Macro-CCL18	IFITM2
FOLR2.5	2.68e-258	0.557816	0.867	0.481	5.37e-255	Macro-CCL18	FOLR2
UCP2.2	3.6e-256	0.824187	0.966	0.656	7.2e-253	Macro-CCL18	UCP2
LST1.4	3e-255	-1.56629	0.959	0.91	6e-252	Macro-CCL18	LST1
PLIN2.3	1.99e-254	0.819048	0.991	0.79	3.98e-251	Macro-CCL18	PLIN2
FCGRT.6	4.45e-254	0.742846	1	0.885	8.91e-251	Macro-CCL18	FCGRT
SCPEP1.1	1.3e-249	0.634438	0.963	0.604	2.6e-246	Macro-CCL18	SCPEP1
C1QB.7	8.73e-239	0.983465	0.972	0.643	1.75e-235	Macro-CCL18	C1QB
RPS17.1	2.29e-237	-1.03016	0.983	0.881	4.57e-234	Macro-CCL18	RPS17
RPS2.2	2.55e-235	-1.0035	1	0.918	5.09e-232	Macro-CCL18	RPS2
YBX1.1	2.69e-234	0.584808	0.998	0.892	5.39e-231	Macro-CCL18	YBX1
CFD.3	5.12e-233	1.25658	0.962	0.717	1.02e-229	Macro-CCL18	CFD
CRIP1.6	1.98e-226	-1.39394	0.269	0.587	3.97e-223	Macro-CCL18	CRIP1
NLRP3.4	2.04e-220	-1.34756	0.421	0.683	4.09e-217	Macro-CCL18	NLRP3
LAIR1.1	3.95e-213	0.546504	0.979	0.696	7.89e-210	Macro-CCL18	LAIR1
PTMA	4.86e-212	-0.723431	0.998	0.93	9.72e-209	Macro-CCL18	PTMA
MSR1.5	9.02e-209	0.569811	0.991	0.707	1.8e-205	Macro-CCL18	MSR1
TNFAIP3.2	2.87e-204	-2.04065	0.758	0.845	5.75e-201	Macro-CCL18	TNFAIP3
SELENOP.6	4.89e-201	0.544871	0.828	0.495	9.78e-198	Macro-CCL18	SELENOP
CD84.4	7.94e-199	0.541442	0.974	0.697	1.59e-195	Macro-CCL18	CD84
NFKBIZ.4	4.43e-197	-1.54867	0.628	0.779	8.85e-194	Macro-CCL18	NFKBIZ
CALR.3	2.45e-195	0.784921	0.992	0.76	4.9e-192	Macro-CCL18	CALR
GDF15	2.7e-195	0.500137	0.581	0.308	5.4e-192	Macro-CCL18	GDF15
C1QA.7	8.83e-195	0.803025	0.977	0.655	1.77e-191	Macro-CCL18	C1QA
BIRC3.1	5.7e-192	-0.754669	0.313	0.59	1.14e-188	Macro-CCL18	BIRC3
PDIA6	6e-186	0.569191	0.972	0.656	1.2e-182	Macro-CCL18	PDIA6
CHI3L1	1.05e-182	0.623877	0.499	0.189	2.09e-179	Macro-CCL18	CHI3L1
RIPOR2.5	2.06e-182	-1.28694	0.213	0.499	4.11e-179	Macro-CCL18	RIPOR2
LILRB4.3	1.52e-181	0.513233	0.939	0.585	3.05e-178	Macro-CCL18	LILRB4
SERPINB9.1	5.34e-180	-1.00134	0.476	0.693	1.07e-176	Macro-CCL18	SERPINB9
SLC40A1.5	1.15e-179	0.542792	0.842	0.542	2.3e-176	Macro-CCL18	SLC40A1
FCN1.7	1.16e-178	-2.13193	0.139	0.445	2.32e-175	Macro-CCL18	FCN1
VCAN.6	8.31e-177	-1.84224	0.225	0.494	1.66e-173	Macro-CCL18	VCAN
THBS1.6	7.78e-175	-1.43669	0.152	0.433	1.56e-171	Macro-CCL18	THBS1
TMEM176A.1	1.13e-174	0.51785	0.888	0.53	2.26e-171	Macro-CCL18	TMEM176A
TMEM176B.3	3.01e-172	0.583536	0.946	0.638	6.02e-169	Macro-CCL18	TMEM176B
AC020916.1.2	5.78e-172	-1.22088	0.68	0.775	1.16e-168	Macro-CCL18	AC020916.1
VSIG4.4	1.63e-171	0.533741	0.906	0.572	3.25e-168	Macro-CCL18	VSIG4
ISG20	4.38e-168	-0.870327	0.215	0.523	8.76e-165	Macro-CCL18	ISG20
FBP1.1	5.79e-165	0.581107	0.883	0.53	1.16e-161	Macro-CCL18	FBP1
IL1B.4	2.44e-156	-2.16121	0.645	0.779	4.87e-153	Macro-CCL18	IL1B
TUBA1B.4	5.89e-144	0.682962	0.988	0.796	1.18e-140	Macro-CCL18	TUBA1B
APOC2.4	6.92e-140	1.52661	0.689	0.453	1.38e-136	Macro-CCL18	APOC2
BTG2.3	1.47e-134	-1.33268	0.784	0.84	2.94e-131	Macro-CCL18	BTG2
NFKBIA.3	9.38e-132	-1.34783	0.968	0.944	1.88e-128	Macro-CCL18	NFKBIA
MXD1.5	7.48e-130	-1.64084	0.61	0.734	1.5e-126	Macro-CCL18	MXD1
LGALS2.5	2.68e-123	-1.00348	0.311	0.526	5.36e-120	Macro-CCL18	LGALS2
CXCR4.5	4.76e-121	-1.49266	0.9	0.868	9.52e-118	Macro-CCL18	CXCR4
PTGS2.4	2.3e-116	-1.88255	0.545	0.671	4.6e-113	Macro-CCL18	PTGS2
P2RY13.3	7.54e-116	-0.968513	0.525	0.658	1.51e-112	Macro-CCL18	P2RY13
HLA-DRB1.6	2.18e-115	0.53052	1	0.891	4.35e-112	Macro-CCL18	HLA-DRB1
SLC2A3.6	2.98e-108	-1.24576	0.315	0.542	5.95e-105	Macro-CCL18	SLC2A3
SPP1.5	6.66e-108	1.23936	0.7	0.438	1.33e-104	Macro-CCL18	SPP1
PMAIP1.3	8.3e-107	-0.930337	0.517	0.658	1.66e-103	Macro-CCL18	PMAIP1
RETN.4	5.39e-106	-1.23386	0.402	0.557	1.08e-102	Macro-CCL18	RETN
CHIT1	3.81e-104	1.20975	0.458	0.163	7.63e-101	Macro-CCL18	CHIT1
CDA.5	1.1e-102	-0.835115	0.149	0.358	2.2e-99	Macro-CCL18	CDA
SLC25A37.6	3.36e-102	-1.56451	0.435	0.598	6.72e-99	Macro-CCL18	SLC25A37
APOBEC3A.6	2.01e-97	-0.934453	0.158	0.362	4.02e-94	Macro-CCL18	APOBEC3A
CLEC4E.4	1.04e-95	-1.07929	0.402	0.589	2.07e-92	Macro-CCL18	CLEC4E
DUSP6.2	2.37e-95	-1.10905	0.522	0.62	4.74e-92	Macro-CCL18	DUSP6
KLF2.3	9.34e-95	-1.28172	0.815	0.781	1.87e-91	Macro-CCL18	KLF2
CD300E.5	2e-92	-0.565704	0.216	0.404	3.99e-89	Macro-CCL18	CD300E
IL1R2.4	2.79e-92	-0.854838	0.191	0.393	5.57e-89	Macro-CCL18	IL1R2
IFITM3.2	1e-90	-1.35617	0.843	0.779	2e-87	Macro-CCL18	IFITM3
S100A12.6	3.87e-86	-2.24264	0.186	0.388	7.74e-83	Macro-CCL18	S100A12
CFP.5	4.59e-83	-0.777954	0.31	0.457	9.17e-80	Macro-CCL18	CFP
PLAC8.3	7.69e-83	-1.04356	0.165	0.383	1.54e-79	Macro-CCL18	PLAC8
IRF1.3	5.43e-81	-1.28643	0.686	0.71	1.09e-77	Macro-CCL18	IRF1
HMGB1.1	1.55e-79	-0.534105	0.996	0.909	3.1e-76	Macro-CCL18	HMGB1
CD69.5	7.93e-79	-0.719598	0.294	0.505	1.59e-75	Macro-CCL18	CD69
CMTM2.5	9.75e-79	-0.954759	0.081	0.261	1.95e-75	Macro-CCL18	CMTM2
SYAP1.2	6.74e-72	-0.929417	0.698	0.731	1.35e-68	Macro-CCL18	SYAP1
AL034397.3.4	1.63e-71	-0.937612	0.292	0.437	3.26e-68	Macro-CCL18	AL034397.3
IER2.4	1.65e-71	-1.01503	0.936	0.891	3.3e-68	Macro-CCL18	IER2
HLA-DQA2.4	3.27e-70	-1.20566	0.427	0.57	6.53e-67	Macro-CCL18	HLA-DQA2
PLEK	4.57e-68	-0.98478	0.976	0.887	9.14e-65	Macro-CCL18	PLEK
ZFP36L1.1	1.66e-67	-0.948223	0.939	0.85	3.33e-64	Macro-CCL18	ZFP36L1
FPR2.5	1.69e-67	-0.672181	0.163	0.329	3.39e-64	Macro-CCL18	FPR2
NR4A1.3	9.22e-60	-0.90146	0.817	0.771	1.84e-56	Macro-CCL18	NR4A1
LUCAT1.6	3.88e-59	-1.19052	0.423	0.541	7.75e-56	Macro-CCL18	LUCAT1
AZIN1-AS1	5.08e-59	-0.520357	0.477	0.564	1.02e-55	Macro-CCL18	AZIN1-AS1
HMGB2.1	2.06e-58	-0.9366	0.701	0.686	4.13e-55	Macro-CCL18	HMGB2
VEGFA.3	1.12e-55	-0.826531	0.47	0.61	2.24e-52	Macro-CCL18	VEGFA
MARCKSL1.2	2.14e-54	-0.537509	0.381	0.483	4.27e-51	Macro-CCL18	MARCKSL1
EREG.6	8.29e-54	-1.54097	0.475	0.542	1.66e-50	Macro-CCL18	EREG
C15orf48.4	3.57e-53	-0.604752	0.766	0.537	7.14e-50	Macro-CCL18	C15orf48
TMPO.1	1.19e-52	-0.580704	0.581	0.614	2.38e-49	Macro-CCL18	TMPO
SOD2.5	6.63e-52	-1.19958	0.99	0.94	1.33e-48	Macro-CCL18	SOD2
HLA-DRB5.5	1.79e-50	-1.21154	0.559	0.643	3.57e-47	Macro-CCL18	HLA-DRB5
TIMP1.6	4.99e-50	-1.78148	0.767	0.703	9.98e-47	Macro-CCL18	TIMP1
PLD4.4	8.03e-49	-0.625134	0.375	0.52	1.61e-45	Macro-CCL18	PLD4
S100A4.6	1.28e-48	-0.95441	0.965	0.876	2.56e-45	Macro-CCL18	S100A4
NFKB1	3.06e-48	-0.652819	0.709	0.697	6.11e-45	Macro-CCL18	NFKB1
RGS2.2	7.51e-46	-1.06468	0.902	0.866	1.5e-42	Macro-CCL18	RGS2
IER5.3	2.58e-44	-0.781841	0.86	0.79	5.15e-41	Macro-CCL18	IER5
BCL2A1.5	3.04e-43	-1.35325	0.928	0.847	6.09e-40	Macro-CCL18	BCL2A1
CXCL10.5	1.76e-42	-0.980119	0.163	0.302	3.52e-39	Macro-CCL18	CXCL10
CDKN1A.2	9.16e-42	-0.729065	0.802	0.744	1.83e-38	Macro-CCL18	CDKN1A
JUNB	3.79e-41	-0.56498	0.979	0.948	7.58e-38	Macro-CCL18	JUNB
DEK	8.22e-41	-0.585927	0.939	0.818	1.64e-37	Macro-CCL18	DEK
NR4A3.4	1.32e-40	-0.703911	0.699	0.709	2.63e-37	Macro-CCL18	NR4A3
LTB.4	3.76e-40	-0.68441	0.144	0.308	7.52e-37	Macro-CCL18	LTB
OTUD1.4	5.37e-40	-0.936303	0.737	0.7	1.07e-36	Macro-CCL18	OTUD1
RNF144B.1	9.95e-40	-0.673645	0.641	0.681	1.99e-36	Macro-CCL18	RNF144B
CXCL8.5	1.73e-39	-3.04369	0.791	0.807	3.46e-36	Macro-CCL18	CXCL8
ZFP36L2.3	2.38e-37	-0.80256	0.95	0.846	4.76e-34	Macro-CCL18	ZFP36L2
F13A1.1	4.17e-36	-0.749252	0.408	0.485	8.35e-33	Macro-CCL18	F13A1
HES4.1	4.8e-36	-0.553682	0.476	0.533	9.61e-33	Macro-CCL18	HES4
DDX3Y	2.02e-34	-0.587864	0.762	0.698	4.04e-31	Macro-CCL18	DDX3Y
S100A8.6	3.57e-34	-4.00732	0.452	0.498	7.15e-31	Macro-CCL18	S100A8
IER3.4	2.77e-32	-1.01521	0.903	0.881	5.54e-29	Macro-CCL18	IER3
MAP3K8.2	1.37e-31	-0.712042	0.816	0.745	2.73e-28	Macro-CCL18	MAP3K8
CD83.2	3.36e-31	-0.719337	0.926	0.839	6.71e-28	Macro-CCL18	CD83
IFI27.5	1.08e-30	0.846598	0.401	0.273	2.16e-27	Macro-CCL18	IFI27
IFRD1.1	2.24e-30	-0.862939	0.652	0.681	4.48e-27	Macro-CCL18	IFRD1
TCF4.1	1.9e-29	-0.570864	0.469	0.556	3.79e-26	Macro-CCL18	TCF4
NR4A2.2	1.28e-28	-0.697724	0.875	0.801	2.56e-25	Macro-CCL18	NR4A2
EGR3	1.51e-28	-0.534818	0.545	0.563	3.02e-25	Macro-CCL18	EGR3
DDIT4	7.99e-28	-0.704414	0.601	0.62	1.6e-24	Macro-CCL18	DDIT4
ALOX5AP.2	3.84e-27	-1.36712	0.65	0.678	7.68e-24	Macro-CCL18	ALOX5AP
PTGER4.4	1.89e-25	-0.654232	0.705	0.675	3.78e-22	Macro-CCL18	PTGER4
ZFAND5.4	7.52e-25	-0.794879	0.946	0.849	1.5e-21	Macro-CCL18	ZFAND5
LILRB2.4	2.32e-24	-0.877121	0.668	0.606	4.63e-21	Macro-CCL18	LILRB2
THBD.4	6.25e-24	-0.584912	0.462	0.509	1.25e-20	Macro-CCL18	THBD
PPA1.2	6.69e-24	-0.643579	0.668	0.617	1.34e-20	Macro-CCL18	PPA1
TCOF1.3	1.85e-22	-0.596081	0.623	0.606	3.7e-19	Macro-CCL18	TCOF1
CXCL1.3	6.79e-22	-0.51953	0.455	0.386	1.36e-18	Macro-CCL18	CXCL1
FCGR3B.6	7.81e-21	-1.80878	0.21	0.315	1.56e-17	Macro-CCL18	FCGR3B
NCF1.6	2.52e-20	-1.05093	0.763	0.704	5.05e-17	Macro-CCL18	NCF1
CCL3L1.7	4.01e-20	-1.71033	0.787	0.772	8.02e-17	Macro-CCL18	CCL3L1
WARS.3	1.96e-19	-0.556765	0.502	0.509	3.92e-16	Macro-CCL18	WARS
OSM.5	4.52e-19	-0.547843	0.651	0.538	9.03e-16	Macro-CCL18	OSM
TNFSF10.2	6.67e-19	-0.6814	0.556	0.533	1.33e-15	Macro-CCL18	TNFSF10
SELL.5	9.2e-19	-0.891086	0.364	0.415	1.84e-15	Macro-CCL18	SELL
SRSF7.2	1.36e-17	-0.597292	0.876	0.766	2.71e-14	Macro-CCL18	SRSF7
GBP5.1	4.39e-17	-0.501758	0.356	0.406	8.77e-14	Macro-CCL18	GBP5
GBP1.1	9.84e-17	-0.757622	0.563	0.555	1.97e-13	Macro-CCL18	GBP1
MAFF.3	8.09e-16	-0.556327	0.722	0.686	1.62e-12	Macro-CCL18	MAFF
SOCS3.3	1.07e-15	-0.651059	0.759	0.681	2.14e-12	Macro-CCL18	SOCS3
TREM1.6	2.97e-15	-1.03552	0.625	0.595	5.94e-12	Macro-CCL18	TREM1
GBP2	1.59e-14	-0.580641	0.722	0.648	3.18e-11	Macro-CCL18	GBP2
MT2A.2	4.78e-14	-0.783318	0.625	0.635	9.55e-11	Macro-CCL18	MT2A
ANPEP.4	1.5e-13	-0.542148	0.45	0.455	2.99e-10	Macro-CCL18	ANPEP
CXCR2.6	2.07e-13	-0.688933	0.289	0.338	4.13e-10	Macro-CCL18	CXCR2
PHACTR1.2	6.16e-13	-0.889792	0.902	0.808	1.23e-09	Macro-CCL18	PHACTR1
S100P.6	6.42e-12	-0.797974	0.209	0.261	1.28e-08	Macro-CCL18	S100P
IRF7	9.3e-11	-0.512745	0.497	0.488	1.86e-07	Macro-CCL18	IRF7
AQP9.5	1.32e-10	-0.839609	0.561	0.416	2.65e-07	Macro-CCL18	AQP9
HBEGF.1	7.53e-10	-0.608604	0.748	0.662	1.51e-06	Macro-CCL18	HBEGF
TAGAP	1.42e-09	-0.503204	0.708	0.655	2.84e-06	Macro-CCL18	TAGAP
C3.7	4.62e-08	-0.558156	0.86	0.644	9.24e-05	Macro-CCL18	C3
TNFAIP6.3	3.4e-07	-0.510719	0.378	0.391	0.000680803	Macro-CCL18	TNFAIP6
AREG.4	4.6e-07	-1.00053	0.696	0.637	0.000919265	Macro-CCL18	AREG
ICAM1.1	5.61e-07	-0.623586	0.69	0.626	0.00112204	Macro-CCL18	ICAM1
RGS1.6	5.64e-07	-0.573311	0.958	0.75	0.00112841	Macro-CCL18	RGS1
ID2.3	1.4e-06	-0.59297	0.894	0.728	0.00280654	Macro-CCL18	ID2
RHOB.4	2.52e-06	-0.626473	0.91	0.778	0.0050474	Macro-CCL18	RHOB
ATF3.3	5.36e-06	-0.622344	0.91	0.797	0.0107146	Macro-CCL18	ATF3
CCL3.7	8.99e-06	-1.01982	0.877	0.742	0.0179882	Macro-CCL18	CCL3
TNF.2	9.41e-06	-0.540672	0.555	0.543	0.018821	Macro-CCL18	TNF
G0S2.6	2.35e-05	-2.80747	0.657	0.62	0.0470726	Macro-CCL18	G0S2
CCL4.7	8.49e-05	-1.01884	0.793	0.737	0.169853	Macro-CCL18	CCL4
CDC42EP3.2	0.000334899	-0.58188	0.619	0.554	0.669798	Macro-CCL18	CDC42EP3
CCL20.4	0.00091821	-0.588939	0.561	0.511	1	Macro-CCL18	CCL20
LILRA5.4	0.00176038	-0.546951	0.435	0.394	1	Macro-CCL18	LILRA5
JUN.5	0.00247564	-0.558906	0.968	0.813	1	Macro-CCL18	JUN
TOB1	0.00259498	-0.511709	0.578	0.513	1	Macro-CCL18	TOB1
LYZ.4	3.46e-170	0.696643	0.996	0.9	6.92e-167	Macro-BAG3	LYZ
S100A4.7	3.66e-125	0.625362	0.994	0.875	7.31e-122	Macro-BAG3	S100A4
LGALS2.6	1.23e-124	0.507842	0.731	0.503	2.46e-121	Macro-BAG3	LGALS2
AREG.5	1.39e-121	0.838103	0.847	0.629	2.79e-118	Macro-BAG3	AREG
S100A10.5	7.23e-120	0.707733	0.966	0.813	1.45e-116	Macro-BAG3	S100A10
EREG.7	2.72e-115	0.812694	0.745	0.527	5.44e-112	Macro-BAG3	EREG
TGFBI.3	4.75e-109	0.654771	0.932	0.74	9.49e-106	Macro-BAG3	TGFBI
HBEGF.2	4.88e-108	0.579843	0.834	0.658	9.77e-105	Macro-BAG3	HBEGF
RETN.5	3.25e-105	0.641669	0.732	0.539	6.5e-102	Macro-BAG3	RETN
APOE.7	1.04e-100	-3.12645	0.482	0.676	2.09e-97	Macro-BAG3	APOE
PSME2.1	8.4e-100	0.619246	0.906	0.769	1.68e-96	Macro-BAG3	PSME2
S100A6.7	1.85e-94	0.539603	0.987	0.872	3.71e-91	Macro-BAG3	S100A6
CLEC5A.2	3.49e-88	0.690474	0.633	0.408	6.99e-85	Macro-BAG3	CLEC5A
C1QC.7	3.48e-82	-1.67804	0.479	0.658	6.96e-79	Macro-BAG3	C1QC
IL10	1.58e-79	0.590055	0.639	0.495	3.17e-76	Macro-BAG3	IL10
C1QB.8	3.95e-77	-2.02234	0.521	0.668	7.9e-74	Macro-BAG3	C1QB
FN1.3	6.18e-76	1.39568	0.612	0.405	1.24e-72	Macro-BAG3	FN1
C1QA.8	2.86e-72	-1.81312	0.548	0.68	5.73e-69	Macro-BAG3	C1QA
FOLR2.6	9.28e-72	-0.934457	0.32	0.512	1.86e-68	Macro-BAG3	FOLR2
OLR1.3	7.22e-71	0.51763	0.851	0.68	1.44e-67	Macro-BAG3	OLR1
SELENOP.7	7.64e-65	-2.13794	0.347	0.522	1.53e-61	Macro-BAG3	SELENOP
VAMP5.3	9.65e-64	0.561704	0.768	0.625	1.93e-60	Macro-BAG3	VAMP5
NUPR1.4	4.31e-59	-0.879166	0.188	0.373	8.63e-56	Macro-BAG3	NUPR1
HSP90AA1.2	3.28e-58	0.594389	0.993	0.942	6.55e-55	Macro-BAG3	HSP90AA1
GYPC.4	4.13e-58	-0.687393	0.441	0.593	8.27e-55	Macro-BAG3	GYPC
HSPA1A.3	4.51e-57	0.667477	0.925	0.84	9.02e-54	Macro-BAG3	HSPA1A
MS4A4A.6	1.43e-56	-0.81573	0.489	0.648	2.87e-53	Macro-BAG3	MS4A4A
APOC1.5	1.54e-52	-1.89458	0.532	0.657	3.08e-49	Macro-BAG3	APOC1
A2M.8	5.55e-52	-1.01935	0.556	0.665	1.11e-48	Macro-BAG3	A2M
HSPA1B.3	4.53e-51	0.811938	0.865	0.768	9.07e-48	Macro-BAG3	HSPA1B
CD59.5	3.42e-47	-0.766998	0.444	0.562	6.83e-44	Macro-BAG3	CD59
CTSL.5	5.92e-43	-0.991113	0.592	0.702	1.18e-39	Macro-BAG3	CTSL
GPNMB.5	4.91e-40	-1.1835	0.434	0.568	9.83e-37	Macro-BAG3	GPNMB
EPB41L2.5	2.85e-39	-0.565624	0.569	0.646	5.69e-36	Macro-BAG3	EPB41L2
CMTM2.6	5.08e-38	-0.889739	0.381	0.244	1.02e-34	Macro-BAG3	CMTM2
LGMN.6	4.31e-36	-1.19698	0.561	0.644	8.61e-33	Macro-BAG3	LGMN
BASP1.3	1.97e-35	-0.817346	0.742	0.797	3.95e-32	Macro-BAG3	BASP1
HSPA6	9.34e-35	0.708331	0.631	0.532	1.87e-31	Macro-BAG3	HSPA6
DNAJB1.2	1.21e-34	0.507299	0.892	0.814	2.41e-31	Macro-BAG3	DNAJB1
HSPE1.1	1.21e-33	0.599167	0.877	0.796	2.43e-30	Macro-BAG3	HSPE1
FUCA1.5	1.88e-31	-0.623355	0.421	0.529	3.76e-28	Macro-BAG3	FUCA1
TREM2.7	3.58e-31	-0.600167	0.504	0.607	7.16e-28	Macro-BAG3	TREM2
S100A12.7	7e-29	-1.31204	0.514	0.37	1.4e-25	Macro-BAG3	S100A12
UGCG.2	1.24e-27	-0.5207	0.526	0.592	2.49e-24	Macro-BAG3	UGCG
DAB2.7	8.12e-26	-0.832633	0.711	0.736	1.62e-22	Macro-BAG3	DAB2
S100A8.7	9.6e-26	-1.59962	0.691	0.485	1.92e-22	Macro-BAG3	S100A8
CTSD.4	9.8e-25	-1.04858	0.9	0.855	1.96e-21	Macro-BAG3	CTSD
S100A9.6	1.1e-24	-1.44118	0.83	0.657	2.2e-21	Macro-BAG3	S100A9
SLC40A1.6	3.15e-24	-0.990581	0.496	0.562	6.3e-21	Macro-BAG3	SLC40A1
CXCR2.7	4.79e-24	-0.671234	0.242	0.34	9.58e-21	Macro-BAG3	CXCR2
PLD3.4	8.48e-24	-0.672618	0.5	0.589	1.7e-20	Macro-BAG3	PLD3
LUCAT1.7	6.2e-22	-0.690174	0.632	0.53	1.24e-18	Macro-BAG3	LUCAT1
PLTP.5	1.89e-20	-0.822113	0.415	0.488	3.78e-17	Macro-BAG3	PLTP
GPR34.6	2.18e-19	-0.723361	0.613	0.653	4.36e-16	Macro-BAG3	GPR34
MS4A7.6	3.07e-19	-0.560643	0.883	0.82	6.15e-16	Macro-BAG3	MS4A7
CXCL8.6	9.24e-19	-2.17074	0.761	0.809	1.85e-15	Macro-BAG3	CXCL8
APOC2.5	9.38e-18	-0.976868	0.412	0.469	1.88e-14	Macro-BAG3	APOC2
BTG2.4	1.28e-17	-0.607259	0.79	0.839	2.56e-14	Macro-BAG3	BTG2
AQP9.6	1.39e-17	-0.632735	0.531	0.418	2.79e-14	Macro-BAG3	AQP9
IFI27.6	1.13e-16	-0.71201	0.211	0.284	2.27e-13	Macro-BAG3	IFI27
CDKN1C.3	1.18e-15	-0.552562	0.443	0.494	2.36e-12	Macro-BAG3	CDKN1C
MXD1.6	1.33e-15	-0.5376	0.799	0.723	2.67e-12	Macro-BAG3	MXD1
MARCKS.6	1.85e-14	-0.504954	0.905	0.877	3.7e-11	Macro-BAG3	MARCKS
HLA-DQB1.7	1.84e-13	-0.670952	0.941	0.838	3.68e-10	Macro-BAG3	HLA-DQB1
ARL4C.4	2.78e-13	-0.54806	0.673	0.691	5.56e-10	Macro-BAG3	ARL4C
CCL18.7	1.49e-12	-0.74711	0.239	0.292	2.99e-09	Macro-BAG3	CCL18
HLA-DQA2.5	5.02e-12	-0.670394	0.498	0.566	1e-08	Macro-BAG3	HLA-DQA2
HLA-DQA1.6	2.3e-10	-0.710474	0.896	0.809	4.61e-07	Macro-BAG3	HLA-DQA1
CFD.4	2.49e-09	-0.616872	0.767	0.728	4.99e-06	Macro-BAG3	CFD
RNASE1.6	1.48e-08	-0.728778	0.341	0.381	2.96e-05	Macro-BAG3	RNASE1
JUN.6	4.66e-08	-0.525899	0.809	0.822	9.32e-05	Macro-BAG3	JUN
AL034397.3.5	1.37e-06	-0.72755	0.399	0.431	0.00273523	Macro-BAG3	AL034397.3
RIPOR2.6	4.8e-05	-0.66126	0.559	0.479	0.0959002	Macro-BAG3	RIPOR2
IL1R2.5	0.000175185	-0.626209	0.357	0.383	0.350371	Macro-BAG3	IL1R2
IFITM2.7	0.000771738	-1.57881	0.76	0.765	1	Macro-BAG3	IFITM2
CXCL1.4	0.000949937	-0.603441	0.37	0.391	1	Macro-BAG3	CXCL1
CCL4.8	0.00101646	-0.892048	0.74	0.74	1	Macro-BAG3	CCL4
NCF1.7	0.00405252	-0.653386	0.664	0.71	1	Macro-BAG3	NCF1
CCL3L1.8	0.00717362	-0.517778	0.776	0.773	1	Macro-BAG3	CCL3L1
G0S2.7	0	4.98153	0.939	0.593	0	MDSC-S100A12	G0S2
FCGR3B.7	0	4.6698	0.868	0.26	0	MDSC-S100A12	FCGR3B
CXCL8.7	0	4.49843	0.892	0.798	0	MDSC-S100A12	CXCL8
IFITM2.8	0	4.02337	0.932	0.75	0	MDSC-S100A12	IFITM2
S100A8.8	0	3.4466	0.965	0.453	0	MDSC-S100A12	S100A8
CMTM2.7	0	3.3585	0.586	0.221	0	MDSC-S100A12	CMTM2
ALOX5AP.3	0	3.31936	0.874	0.659	0	MDSC-S100A12	ALOX5AP
S100A9.7	0	3.25153	0.987	0.637	0	MDSC-S100A12	S100A9
LUCAT1.8	0	3.20877	0.678	0.522	0	MDSC-S100A12	LUCAT1
S100P.7	0	3.10391	0.489	0.238	0	MDSC-S100A12	S100P
MXD1.7	0	3.07444	0.857	0.715	0	MDSC-S100A12	MXD1
SLC25A37.7	0	2.98943	0.767	0.573	0	MDSC-S100A12	SLC25A37
AQP9.7	0	2.82051	0.658	0.403	0	MDSC-S100A12	AQP9
NCF1.8	0	2.54483	0.724	0.706	0	MDSC-S100A12	NCF1
BASP1.4	0	2.37071	0.75	0.798	0	MDSC-S100A12	BASP1
BCL2A1.6	0	2.17305	0.854	0.852	0	MDSC-S100A12	BCL2A1
SOD2.6	0	2.13236	0.951	0.942	0	MDSC-S100A12	SOD2
FTH1.3	0	1.4415	0.983	1	0	MDSC-S100A12	FTH1
VDAC3	0	-0.502757	0.016	0.612	0	MDSC-S100A12	VDAC3
RALA	0	-0.509483	0.024	0.655	0	MDSC-S100A12	RALA
DNAJB1.3	0	-0.510967	0.254	0.869	0	MDSC-S100A12	DNAJB1
CACYBP	0	-0.515815	0.047	0.674	0	MDSC-S100A12	CACYBP
SRP9	0	-0.517711	0.061	0.687	0	MDSC-S100A12	SRP9
CREG1.3	0	-0.520541	0.122	0.75	0	MDSC-S100A12	CREG1
PSMA3	0	-0.524619	0.041	0.696	0	MDSC-S100A12	PSMA3
MZT2A	0	-0.535515	0.021	0.61	0	MDSC-S100A12	MZT2A
MFSD12	0	-0.536154	0.01	0.67	0	MDSC-S100A12	MFSD12
RNASE6.1	0	-0.542034	0.07	0.713	0	MDSC-S100A12	RNASE6
ILF2	0	-0.54619	0.019	0.621	0	MDSC-S100A12	ILF2
SDC3.4	0	-0.563054	0.002	0.553	0	MDSC-S100A12	SDC3
GUSB.1	0	-0.568128	0.02	0.627	0	MDSC-S100A12	GUSB
MGAT4A.2	0	-0.578787	0.046	0.689	0	MDSC-S100A12	MGAT4A
HSPA5.1	0	-0.57958	0.11	0.779	0	MDSC-S100A12	HSPA5
EPSTI1.1	0	-0.58001	0.048	0.735	0	MDSC-S100A12	EPSTI1
TWISTNB	0	-0.581991	0.015	0.661	0	MDSC-S100A12	TWISTNB
SNRPB	0	-0.591396	0.093	0.793	0	MDSC-S100A12	SNRPB
NASP	0	-0.617598	0.022	0.688	0	MDSC-S100A12	NASP
RNASEH2B	0	-0.620369	0.011	0.642	0	MDSC-S100A12	RNASEH2B
MRC1.3	0	-0.622577	0.001	0.545	0	MDSC-S100A12	MRC1
GAS6.2	0	-0.624199	0.005	0.581	0	MDSC-S100A12	GAS6
TCEAL4	0	-0.625762	0.007	0.63	0	MDSC-S100A12	TCEAL4
MRPL3	0	-0.634215	0.008	0.677	0	MDSC-S100A12	MRPL3
YWHAQ	0	-0.635181	0.031	0.672	0	MDSC-S100A12	YWHAQ
CCT2	0	-0.638519	0.01	0.648	0	MDSC-S100A12	CCT2
DUSP2.1	0	-0.639334	0.125	0.79	0	MDSC-S100A12	DUSP2
BAG3	0	-0.643857	0.009	0.608	0	MDSC-S100A12	BAG3
LRPAP1.1	0	-0.651637	0.062	0.747	0	MDSC-S100A12	LRPAP1
GM2A.2	0	-0.652211	0.014	0.61	0	MDSC-S100A12	GM2A
CLN8	0	-0.661406	0.012	0.663	0	MDSC-S100A12	CLN8
HES1.3	0	-0.661962	0.012	0.637	0	MDSC-S100A12	HES1
TNF.3	0	-0.665529	0.019	0.591	0	MDSC-S100A12	TNF
AC103591.3.2	0	-0.680143	0.007	0.651	0	MDSC-S100A12	AC103591.3
SCPEP1.2	0	-0.681603	0.042	0.676	0	MDSC-S100A12	SCPEP1
MERTK.4	0	-0.684973	0.002	0.625	0	MDSC-S100A12	MERTK
RNASEH2C	0	-0.691008	0.031	0.717	0	MDSC-S100A12	RNASEH2C
PLIN2.4	0	-0.69579	0.134	0.86	0	MDSC-S100A12	PLIN2
ALCAM.1	0	-0.697307	0.015	0.703	0	MDSC-S100A12	ALCAM
TFRC.1	0	-0.698507	0.017	0.634	0	MDSC-S100A12	TFRC
EZR.3	0	-0.701053	0.063	0.739	0	MDSC-S100A12	EZR
SMS.1	0	-0.711832	0.053	0.715	0	MDSC-S100A12	SMS
CCDC50.1	0	-0.716852	0.008	0.635	0	MDSC-S100A12	CCDC50
TMEM107.1	0	-0.722734	0.012	0.603	0	MDSC-S100A12	TMEM107
TUBA1C	0	-0.725429	0.021	0.686	0	MDSC-S100A12	TUBA1C
ATOX1.2	0	-0.727306	0.093	0.769	0	MDSC-S100A12	ATOX1
IER5L	0	-0.733531	0.013	0.703	0	MDSC-S100A12	IER5L
MDH1.1	0	-0.734507	0.009	0.644	0	MDSC-S100A12	MDH1
CDKN1C.4	0	-0.736823	0.006	0.535	0	MDSC-S100A12	CDKN1C
FILIP1L.6	0	-0.748193	0.001	0.64	0	MDSC-S100A12	FILIP1L
HTRA1.3	0	-0.749599	0.007	0.576	0	MDSC-S100A12	HTRA1
H1FX	0	-0.755264	0.025	0.737	0	MDSC-S100A12	H1FX
BHLHE41.6	0	-0.755786	0.01	0.594	0	MDSC-S100A12	BHLHE41
HSP90AA1.3	0	-0.757757	0.52	0.983	0	MDSC-S100A12	HSP90AA1
YWHAE	0	-0.760874	0.098	0.856	0	MDSC-S100A12	YWHAE
TMPO.2	0	-0.762406	0.011	0.666	0	MDSC-S100A12	TMPO
EIF5A	0	-0.767245	0.051	0.746	0	MDSC-S100A12	EIF5A
PHB	0	-0.771238	0.008	0.669	0	MDSC-S100A12	PHB
MTSS1.2	0	-0.776387	0.003	0.622	0	MDSC-S100A12	MTSS1
GSN.5	0	-0.785939	0.1	0.785	0	MDSC-S100A12	GSN
CTSA.3	0	-0.792648	0.054	0.692	0	MDSC-S100A12	CTSA
LHFPL2.3	0	-0.794148	0.008	0.682	0	MDSC-S100A12	LHFPL2
CYFIP1.1	0	-0.796003	0.007	0.708	0	MDSC-S100A12	CYFIP1
DOK2.1	0	-0.799786	0.009	0.632	0	MDSC-S100A12	DOK2
PDIA3.1	0	-0.805322	0.082	0.825	0	MDSC-S100A12	PDIA3
HLA-DOA.3	0	-0.808941	0.003	0.65	0	MDSC-S100A12	HLA-DOA
CCT8	0	-0.812148	0.021	0.699	0	MDSC-S100A12	CCT8
TCF4.2	0	-0.815826	0.008	0.6	0	MDSC-S100A12	TCF4
PRDM1.2	0	-0.816847	0.018	0.712	0	MDSC-S100A12	PRDM1
MAF.4	0	-0.817801	0.021	0.693	0	MDSC-S100A12	MAF
TCOF1.4	0	-0.8181	0.014	0.659	0	MDSC-S100A12	TCOF1
NRP2.4	0	-0.824959	0.006	0.663	0	MDSC-S100A12	NRP2
HNRNPAB	0	-0.827475	0.027	0.8	0	MDSC-S100A12	HNRNPAB
FBP1.2	0	-0.835582	0.01	0.598	0	MDSC-S100A12	FBP1
CD83.3	0	-0.843618	0.161	0.905	0	MDSC-S100A12	CD83
FPR3.2	0	-0.853921	0.001	0.615	0	MDSC-S100A12	FPR3
SNRPD1	0	-0.857908	0.008	0.658	0	MDSC-S100A12	SNRPD1
VAMP5.4	0	-0.86089	0.055	0.683	0	MDSC-S100A12	VAMP5
CCT6A	0	-0.861488	0.018	0.74	0	MDSC-S100A12	CCT6A
HIST1H4C.1	0	-0.879156	0.025	0.727	0	MDSC-S100A12	HIST1H4C
NLRP3.5	0	-0.87974	0.053	0.723	0	MDSC-S100A12	NLRP3
PPDPF.1	0	-0.885998	0.016	0.655	0	MDSC-S100A12	PPDPF
TUBB.1	0	-0.896015	0.054	0.712	0	MDSC-S100A12	TUBB
RPL22L1	0	-0.897087	0.039	0.771	0	MDSC-S100A12	RPL22L1
NENF.1	0	-0.898835	0.004	0.685	0	MDSC-S100A12	NENF
HEXA.3	0	-0.904955	0.027	0.702	0	MDSC-S100A12	HEXA
ANP32B	0	-0.909051	0.078	0.839	0	MDSC-S100A12	ANP32B
ARL5A.3	0	-0.909197	0.044	0.792	0	MDSC-S100A12	ARL5A
DNASE2.4	0	-0.909977	0.01	0.624	0	MDSC-S100A12	DNASE2
SERPINB9.2	0	-0.919251	0.041	0.739	0	MDSC-S100A12	SERPINB9
FCGR1A.3	0	-0.932961	0.04	0.669	0	MDSC-S100A12	FCGR1A
APEX1	0	-0.938572	0.007	0.698	0	MDSC-S100A12	APEX1
HSPH1.1	0	-0.946632	0.056	0.836	0	MDSC-S100A12	HSPH1
HBEGF.3	0	-0.948156	0.046	0.722	0	MDSC-S100A12	HBEGF
EPB41L2.6	0	-0.949418	0.004	0.7	0	MDSC-S100A12	EPB41L2
CH25H.4	0	-0.954287	0.005	0.562	0	MDSC-S100A12	CH25H
GYPC.5	0	-0.958158	0.019	0.636	0	MDSC-S100A12	GYPC
PDIA6.1	0	-0.958327	0.033	0.731	0	MDSC-S100A12	PDIA6
C1QBP	0	-0.966986	0.007	0.713	0	MDSC-S100A12	C1QBP
PPP1R14B.2	0	-0.97079	0.03	0.781	0	MDSC-S100A12	PPP1R14B
UBB	0	-0.973936	0.243	0.932	0	MDSC-S100A12	UBB
CD9.5	0	-0.978133	0.08	0.733	0	MDSC-S100A12	CD9
PTMS.3	0	-1.0072	0.033	0.762	0	MDSC-S100A12	PTMS
PA2G4	0	-1.00979	0.016	0.772	0	MDSC-S100A12	PA2G4
RPS26.1	0	-1.03097	0.249	0.936	0	MDSC-S100A12	RPS26
CCL4.9	0	-1.04237	0.193	0.788	0	MDSC-S100A12	CCL4
IER5.4	0	-1.04242	0.111	0.855	0	MDSC-S100A12	IER5
VDAC1	0	-1.04701	0.025	0.783	0	MDSC-S100A12	VDAC1
STAB1.3	0	-1.0483	0.006	0.656	0	MDSC-S100A12	STAB1
SERPINF1.3	0	-1.05157	0.006	0.664	0	MDSC-S100A12	SERPINF1
SERBP1	0	-1.05432	0.079	0.888	0	MDSC-S100A12	SERBP1
CDKN1A.3	0	-1.06367	0.055	0.809	0	MDSC-S100A12	CDKN1A
LTC4S.5	0	-1.08039	0.007	0.66	0	MDSC-S100A12	LTC4S
RGCC.3	0	-1.08576	0.037	0.615	0	MDSC-S100A12	RGCC
CXCL2.5	0	-1.09953	0.075	0.745	0	MDSC-S100A12	CXCL2
[truncated: 3,188 more rows]

## Sheet: T cells
Supplementary Data 1. Marker genes of T cells subtypes.
	p_val	avg_log2FC	pct.1	pct.2	p_val_adj	cluster	gene
CXCL13	0	2.32755	0.56	0.304	0	CD8-Tex	CXCL13
LAG3	0	2.11641	0.76	0.463	0	CD8-Tex	LAG3
FXYD2	0	1.79158	0.41	0.322	0	CD8-Tex	FXYD2
CCL5	0	1.79138	0.991	0.805	0	CD8-Tex	CCL5
CCL4L2	0	1.75185	0.661	0.56	0	CD8-Tex	CCL4L2
CD8B	0	1.66543	0.791	0.454	0	CD8-Tex	CD8B
PTMS	0	1.6345	0.699	0.533	0	CD8-Tex	PTMS
HLA-DRB1	0	1.60037	0.92	0.693	0	CD8-Tex	HLA-DRB1
HLA-DQA2	0	1.53001	0.61	0.415	0	CD8-Tex	HLA-DQA2
PDCD1	0	1.50506	0.617	0.369	0	CD8-Tex	PDCD1
CD8A	0	1.50132	0.798	0.463	0	CD8-Tex	CD8A
MIR155HG	0	1.47778	0.489	0.345	0	CD8-Tex	MIR155HG
IFITM1	0	1.45349	0.78	0.775	0	CD8-Tex	IFITM1
CD74	0	1.42858	0.913	0.732	0	CD8-Tex	CD74
KLRC4	0	1.41786	0.51	0.382	0	CD8-Tex	KLRC4
VCAM1	0	1.37067	0.451	0.322	0	CD8-Tex	VCAM1
RBPJ	0	1.3684	0.644	0.54	0	CD8-Tex	RBPJ
HAVCR2	0	1.3402	0.524	0.368	0	CD8-Tex	HAVCR2
TYMP	0	1.3329	0.65	0.533	0	CD8-Tex	TYMP
CD27	0	1.29429	0.719	0.474	0	CD8-Tex	CD27
FAM3C	0	1.29071	0.452	0.42	0	CD8-Tex	FAM3C
ISG15	0	1.29046	0.71	0.672	0	CD8-Tex	ISG15
IFI6	0	1.2799	0.585	0.419	0	CD8-Tex	IFI6
CCL3L1	0	1.25679	0.562	0.502	0	CD8-Tex	CCL3L1
HLA-DPB1	0	1.255	0.867	0.687	0	CD8-Tex	HLA-DPB1
GZMK	0	1.2505	0.862	0.594	0	CD8-Tex	GZMK
IFI44L	0	1.23441	0.448	0.317	0	CD8-Tex	IFI44L
HLA-DPA1	0	1.19666	0.814	0.612	0	CD8-Tex	HLA-DPA1
CD38	0	1.1676	0.477	0.311	0	CD8-Tex	CD38
HLA-DRA	0	1.13132	0.754	0.565	0	CD8-Tex	HLA-DRA
LINC01943	0	1.1131	0.48	0.453	0	CD8-Tex	LINC01943
TNFRSF9	0	1.09543	0.371	0.344	0	CD8-Tex	TNFRSF9
FABP5	0	1.0942	0.581	0.475	0	CD8-Tex	FABP5
CCL3	0	1.07949	0.58	0.415	0	CD8-Tex	CCL3
NKG7	0	1.03984	0.96	0.72	0	CD8-Tex	NKG7
CST7	0	1.02239	0.915	0.749	0	CD8-Tex	CST7
IL6ST	0	1.01191	0.469	0.405	0	CD8-Tex	IL6ST
PRF1	0	0.976198	0.755	0.568	0	CD8-Tex	PRF1
GZMA	0	0.957158	0.939	0.771	0	CD8-Tex	GZMA
HLA-DMA	0	0.942687	0.56	0.459	0	CD8-Tex	HLA-DMA
GZMB	0	0.940539	0.754	0.555	0	CD8-Tex	GZMB
GBP5	0	0.936162	0.598	0.542	0	CD8-Tex	GBP5
STAT1	0	0.875563	0.556	0.516	0	CD8-Tex	STAT1
CD63	0	0.847068	0.751	0.7	0	CD8-Tex	CD63
TOX	0	0.835742	0.402	0.35	0	CD8-Tex	TOX
WARS	0	0.821839	0.347	0.221	0	CD8-Tex	WARS
ANXA5	0	0.791491	0.567	0.539	0	CD8-Tex	ANXA5
IFI16	0	0.789864	0.693	0.7	0	CD8-Tex	IFI16
TRAC	0	0.772636	0.858	0.817	0	CD8-Tex	TRAC
SIT1	0	0.765048	0.524	0.464	0	CD8-Tex	SIT1
MS4A6A	0	0.74072	0.319	0.239	0	CD8-Tex	MS4A6A
HLA-DQA1	0	0.714851	0.497	0.433	0	CD8-Tex	HLA-DQA1
TRBC2	0	0.677102	0.846	0.875	0	CD8-Tex	TRBC2
GZMH	0	0.66793	0.738	0.617	0	CD8-Tex	GZMH
LINC00158	0	0.662862	0.287	0.206	0	CD8-Tex	LINC00158
HMGB1	0	0.661342	0.937	0.923	0	CD8-Tex	HMGB1
CLECL1	0	0.631249	0.291	0.23	0	CD8-Tex	CLECL1
COTL1	0	0.626311	0.746	0.659	0	CD8-Tex	COTL1
SUB1	0	0.615244	0.854	0.877	0	CD8-Tex	SUB1
APOBEC3G	0	0.610553	0.683	0.662	0	CD8-Tex	APOBEC3G
GAPDH	0	0.593457	0.891	0.895	0	CD8-Tex	GAPDH
TIMD4	0	0.589828	0.302	0.287	0	CD8-Tex	TIMD4
CD81	0	0.588864	0.735	0.785	0	CD8-Tex	CD81
TMEM155	0	0.579362	0.267	0.208	0	CD8-Tex	TMEM155
CTLA4	0	0.557537	0.455	0.435	0	CD8-Tex	CTLA4
COX8A	0	0.541496	0.763	0.771	0	CD8-Tex	COX8A
MYADM	0	-0.512808	0.228	0.487	0	CD8-Tex	MYADM
CD40LG	0	-0.517903	0.073	0.334	0	CD8-Tex	CD40LG
TUBA1A	0	-0.525746	0.393	0.614	0	CD8-Tex	TUBA1A
PRDX2	0	-0.527727	0.304	0.571	0	CD8-Tex	PRDX2
CDKN2D	0	-0.540184	0.241	0.556	0	CD8-Tex	CDKN2D
UBE2S	0	-0.547404	0.405	0.717	0	CD8-Tex	UBE2S
IER5	0	-0.550587	0.321	0.646	0	CD8-Tex	IER5
NFKBIZ	0	-0.557599	0.27	0.489	0	CD8-Tex	NFKBIZ
HSPH1	0	-0.559644	0.348	0.598	0	CD8-Tex	HSPH1
TAGLN2	0	-0.562603	0.356	0.647	0	CD8-Tex	TAGLN2
CD55	0	-0.575642	0.258	0.516	0	CD8-Tex	CD55
S100A4	0	-0.585734	0.848	0.909	0	CD8-Tex	S100A4
NR4A1	0	-0.59473	0.274	0.496	0	CD8-Tex	NR4A1
TRDC	0	-0.601068	0.214	0.444	0	CD8-Tex	TRDC
CITED2	0	-0.614023	0.333	0.554	0	CD8-Tex	CITED2
LDHA	0	-0.616299	0.491	0.762	0	CD8-Tex	LDHA
TNFRSF18	0	-0.640552	0.148	0.397	0	CD8-Tex	TNFRSF18
RPS17	0	-0.65974	0.622	0.837	0	CD8-Tex	RPS17
MATK	0	-0.670002	0.184	0.527	0	CD8-Tex	MATK
SOCS3	0	-0.675102	0.256	0.511	0	CD8-Tex	SOCS3
HSPA8	0	-0.697893	0.66	0.896	0	CD8-Tex	HSPA8
FTH1	0	-0.701951	0.884	0.964	0	CD8-Tex	FTH1
CCR7	0	-0.704151	0.134	0.367	0	CD8-Tex	CCR7
HSP90AB1	0	-0.721821	0.606	0.894	0	CD8-Tex	HSP90AB1
XCL2	0	-0.725656	0.202	0.477	0	CD8-Tex	XCL2
TXNIP	0	-0.729162	0.723	0.854	0	CD8-Tex	TXNIP
TSC22D3	0	-0.740644	0.737	0.869	0	CD8-Tex	TSC22D3
MT-ND1	0	-0.756703	0.644	0.95	0	CD8-Tex	MT-ND1
CXCR4	0	-0.76323	0.706	0.895	0	CD8-Tex	CXCR4
MT-CO2	0	-0.768195	0.93	0.988	0	CD8-Tex	MT-CO2
DNAJA1	0	-0.772349	0.497	0.835	0	CD8-Tex	DNAJA1
TCF7	0	-0.776231	0.197	0.468	0	CD8-Tex	TCF7
AC020916.1	0	-0.783234	0.321	0.661	0	CD8-Tex	AC020916.1
SLC2A3	0	-0.804477	0.231	0.542	0	CD8-Tex	SLC2A3
RPLP0	0	-0.805762	0.699	0.903	0	CD8-Tex	RPLP0
TNFAIP3	0	-0.821336	0.488	0.828	0	CD8-Tex	TNFAIP3
TUBB4B	0	-0.837525	0.339	0.68	0	CD8-Tex	TUBB4B
RPS2	0	-0.855258	0.946	0.99	0	CD8-Tex	RPS2
HIST1H4C	0	-0.860707	0.457	0.735	0	CD8-Tex	HIST1H4C
SELL	0	-0.872657	0.145	0.385	0	CD8-Tex	SELL
HSP90AA1	0	-0.902675	0.732	0.951	0	CD8-Tex	HSP90AA1
S100A10	0	-0.909303	0.523	0.846	0	CD8-Tex	S100A10
VIM	0	-0.911666	0.684	0.889	0	CD8-Tex	VIM
LMNA	0	-0.920297	0.251	0.517	0	CD8-Tex	LMNA
ZFP36L2	0	-0.942852	0.739	0.921	0	CD8-Tex	ZFP36L2
TUBA1B	0	-0.949295	0.338	0.635	0	CD8-Tex	TUBA1B
EEF1A1	0	-0.949455	0.968	0.996	0	CD8-Tex	EEF1A1
MT-ND4	0	-0.965401	0.782	0.977	0	CD8-Tex	MT-ND4
RORA	0	-0.982471	0.229	0.6	0	CD8-Tex	RORA
DNAJB1	0	-0.985953	0.415	0.803	0	CD8-Tex	DNAJB1
RGCC	0	-1.02731	0.351	0.701	0	CD8-Tex	RGCC
MT-CO1	0	-1.04383	0.754	0.99	0	CD8-Tex	MT-CO1
PPP1R15A	0	-1.07632	0.348	0.697	0	CD8-Tex	PPP1R15A
KLF6	0	-1.09056	0.513	0.81	0	CD8-Tex	KLF6
MT-CO3	0	-1.09962	0.73	0.974	0	CD8-Tex	MT-CO3
PLAC8	0	-1.12605	0.083	0.484	0	CD8-Tex	PLAC8
GADD45B	0	-1.18421	0.298	0.642	0	CD8-Tex	GADD45B
GPR183	0	-1.19162	0.238	0.584	0	CD8-Tex	GPR183
BTG2	0	-1.19426	0.351	0.756	0	CD8-Tex	BTG2
ZFP36	0	-1.19686	0.486	0.814	0	CD8-Tex	ZFP36
NFKBIA	0	-1.28723	0.514	0.825	0	CD8-Tex	NFKBIA
DUSP1	0	-1.29496	0.404	0.849	0	CD8-Tex	DUSP1
CD69	0	-1.34039	0.565	0.877	0	CD8-Tex	CD69
FOSB	0	-1.42161	0.342	0.727	0	CD8-Tex	FOSB
JUN	0	-1.4414	0.444	0.828	0	CD8-Tex	JUN
IER2	0	-1.46428	0.48	0.829	0	CD8-Tex	IER2
LTB	0	-1.61609	0.266	0.652	0	CD8-Tex	LTB
AREG	0	-1.70265	0.225	0.544	0	CD8-Tex	AREG
KLF2	0	-1.71614	0.376	0.758	0	CD8-Tex	KLF2
FGFBP2	0	-1.78932	0.141	0.411	0	CD8-Tex	FGFBP2
IL7R	0	-1.84479	0.202	0.671	0	CD8-Tex	IL7R
ANXA1	0	-1.85795	0.333	0.756	0	CD8-Tex	ANXA1
JUNB	0	-1.89116	0.534	0.936	0	CD8-Tex	JUNB
KLRB1	0	-1.89665	0.153	0.579	0	CD8-Tex	KLRB1
FOS	0	-2.01061	0.363	0.841	0	CD8-Tex	FOS
GNLY	0	-2.70714	0.223	0.477	0	CD8-Tex	GNLY
HSPA1B	5.71974e-305	-0.504678	0.36	0.568	1.14395e-301	CD8-Tex	HSPA1B
CCR5	1.00323e-281	0.804294	0.355	0.328	2.00646e-278	CD8-Tex	CCR5
H1FX	8.69557e-267	0.781737	0.651	0.692	1.73911e-263	CD8-Tex	H1FX
APOBEC3C	5.9916e-266	0.649763	0.51	0.501	1.19832e-262	CD8-Tex	APOBEC3C
KLRF1	3.96635e-249	-1.00982	0.14	0.358	7.9327e-246	CD8-Tex	KLRF1
ITM2A	6.83041e-248	0.543823	0.645	0.649	1.36608e-244	CD8-Tex	ITM2A
HSPA1A	1.0681e-247	-0.72884	0.444	0.619	2.13621e-244	CD8-Tex	HSPA1A
SOD1	1.64016e-243	0.516424	0.727	0.766	3.28031e-240	CD8-Tex	SOD1
LAIR2	3.86804e-234	0.925262	0.527	0.53	7.73608e-231	CD8-Tex	LAIR2
TYROBP	8.7308e-221	-1.51339	0.135	0.359	1.74616e-217	CD8-Tex	TYROBP
MX1	1.52851e-208	0.856652	0.343	0.319	3.05701e-205	CD8-Tex	MX1
MIAT	1.14139e-207	0.739051	0.383	0.381	2.28277e-204	CD8-Tex	MIAT
TTN	1.64938e-203	0.831261	0.412	0.429	3.29877e-200	CD8-Tex	TTN
IFI27	2.01973e-199	0.932216	0.254	0.268	4.03946e-196	CD8-Tex	IFI27
TIGIT	1.59514e-188	0.546593	0.48	0.477	3.19028e-185	CD8-Tex	TIGIT
TNF	3.74876e-187	-0.759953	0.186	0.384	7.49752e-184	CD8-Tex	TNF
SH2D1A	8.9459e-187	0.557169	0.516	0.524	1.78918e-183	CD8-Tex	SH2D1A
TIMP1	3.95177e-168	-0.593167	0.149	0.351	7.90354e-165	CD8-Tex	TIMP1
IRF9	2.65847e-152	0.700277	0.541	0.586	5.31694e-149	CD8-Tex	IRF9
C1orf56	3.54672e-149	0.806563	0.533	0.559	7.09344e-146	CD8-Tex	C1orf56
TOX2	2.77557e-142	0.744332	0.311	0.318	5.55113e-139	CD8-Tex	TOX2
ITGB1	1.2925e-127	0.551353	0.653	0.717	2.585e-124	CD8-Tex	ITGB1
FCGR3A	8.40105e-125	-0.901785	0.189	0.371	1.68021e-121	CD8-Tex	FCGR3A
C1orf162	3.26392e-123	-0.588228	0.11	0.313	6.52784e-120	CD8-Tex	C1orf162
FCER1G	6.89768e-117	-1.06426	0.109	0.301	1.37954e-113	CD8-Tex	FCER1G
KLRD1	1.12604e-102	-0.817363	0.321	0.474	2.25208e-99	CD8-Tex	KLRD1
CXCR3	2.67043e-102	0.505691	0.347	0.357	5.34086e-99	CD8-Tex	CXCR3
EOMES	3.48347e-98	0.711728	0.332	0.346	6.96693e-95	CD8-Tex	EOMES
NPIPB5	5.92483e-98	0.619715	0.304	0.337	1.18497e-94	CD8-Tex	NPIPB5
SPATS2L	8.27441e-96	0.547714	0.362	0.404	1.65488e-92	CD8-Tex	SPATS2L
CD82	1.83828e-95	0.554756	0.334	0.364	3.67655e-92	CD8-Tex	CD82
TSHZ2	3.97831e-67	0.536638	0.272	0.304	7.95662e-64	CD8-Tex	TSHZ2
PTGDS	1.94203e-63	-1.01586	0.109	0.271	3.88407e-60	CD8-Tex	PTGDS
DUSP4	4.94894e-59	0.682235	0.44	0.506	9.89788e-56	CD8-Tex	DUSP4
OASL	8.81238e-37	0.530408	0.347	0.395	1.76248e-33	CD8-Tex	OASL
TNIP3	9.08109e-37	0.61648	0.242	0.289	1.81622e-33	CD8-Tex	TNIP3
PMCH	3.68689e-30	0.572589	0.25	0.335	7.37377e-27	CD8-Tex	PMCH
CMC1	7.10048e-23	0.542168	0.502	0.591	1.4201e-19	CD8-Tex	CMC1
EGR1	6.29954e-21	-0.657977	0.221	0.354	1.25991e-17	CD8-Tex	EGR1
PON2	3.75823e-18	0.548209	0.244	0.311	7.51645e-15	CD8-Tex	PON2
LINC02446	9.36854e-12	0.938229	0.378	0.496	1.87371e-08	CD8-Tex	LINC02446
SPON2	5.77741e-10	-0.712467	0.293	0.397	1.15548e-06	CD8-Tex	SPON2
HSPA6	2.23279e-07	-0.638827	0.172	0.274	0.000446558	CD8-Tex	HSPA6
IL7R.1	0	1.93936	0.944	0.497	0	CD4-Ttrm	IL7R
GPR183.1	0	1.19512	0.782	0.457	0	CD4-Ttrm	GPR183
CCR7.1	0	1.06385	0.587	0.257	0	CD4-Ttrm	CCR7
RPS17.1	0	1.03119	0.944	0.762	0	CD4-Ttrm	RPS17
TXNIP.1	0	1.02382	0.963	0.797	0	CD4-Ttrm	TXNIP
TCF7.1	0	0.99676	0.636	0.365	0	CD4-Ttrm	TCF7
LTB.1	0	0.953571	0.882	0.507	0	CD4-Ttrm	LTB
RPS2.1	0	0.904017	0.998	0.978	0	CD4-Ttrm	RPS2
FOS.1	0	0.90273	0.921	0.718	0	CD4-Ttrm	FOS
KLF2.1	0	0.891211	0.862	0.649	0	CD4-Ttrm	KLF2
RPLP0.1	0	0.874208	0.962	0.844	0	CD4-Ttrm	RPLP0
ZFP36L2.1	0	0.830466	0.988	0.865	0	CD4-Ttrm	ZFP36L2
RPS26	0	0.806574	0.96	0.885	0	CD4-Ttrm	RPS26
KLF6.1	0	0.788513	0.898	0.723	0	CD4-Ttrm	KLF6
TNFAIP3.1	0	0.78444	0.902	0.735	0	CD4-Ttrm	TNFAIP3
NFKBIA.1	0	0.765591	0.919	0.733	0	CD4-Ttrm	NFKBIA
FOSB.1	0	0.722313	0.788	0.628	0	CD4-Ttrm	FOSB
TOB1	0	0.716769	0.729	0.525	0	CD4-Ttrm	TOB1
JUN.1	0	0.694584	0.888	0.73	0	CD4-Ttrm	JUN
CD69.1	0	0.686782	0.933	0.795	0	CD4-Ttrm	CD69
LEF1	0	0.6735	0.493	0.21	0	CD4-Ttrm	LEF1
CD40LG.1	0	0.66677	0.566	0.215	0	CD4-Ttrm	CD40LG
EEF1A1.1	0	0.659844	0.999	0.989	0	CD4-Ttrm	EEF1A1
MAL	0	0.65397	0.477	0.237	0	CD4-Ttrm	MAL
JUNB.1	0	0.621915	0.974	0.84	0	CD4-Ttrm	JUNB
SELL.1	0	0.621509	0.505	0.302	0	CD4-Ttrm	SELL
TSC22D3.1	0	0.617697	0.961	0.817	0	CD4-Ttrm	TSC22D3
BTG2.1	0	0.606047	0.853	0.643	0	CD4-Ttrm	BTG2
MT-ND1.1	0	0.592333	0.988	0.874	0	CD4-Ttrm	MT-ND1
CXCR4.1	0	0.586998	0.983	0.83	0	CD4-Ttrm	CXCR4
SOCS3.1	0	0.571978	0.561	0.443	0	CD4-Ttrm	SOCS3
MT-CO3.1	0	0.567995	0.99	0.917	0	CD4-Ttrm	MT-CO3
PRKCQ-AS1	0	0.542615	0.674	0.449	0	CD4-Ttrm	PRKCQ-AS1
SLC2A3.1	0	0.516122	0.671	0.441	0	CD4-Ttrm	SLC2A3
S100A6	0	-0.515732	0.873	0.885	0	CD4-Ttrm	S100A6
UBB	0	-0.532992	0.889	0.908	0	CD4-Ttrm	UBB
HMGB1.1	0	-0.53959	0.935	0.923	0	CD4-Ttrm	HMGB1
ACTG1	0	-0.55273	0.931	0.923	0	CD4-Ttrm	ACTG1
IL32	0	-0.555622	0.954	0.901	0	CD4-Ttrm	IL32
CALM3	0	-0.563667	0.528	0.566	0	CD4-Ttrm	CALM3
TPI1	0	-0.569828	0.567	0.599	0	CD4-Ttrm	TPI1
MIR4435-2HG	0	-0.58889	0.426	0.514	0	CD4-Ttrm	MIR4435-2HG
KLRC2	0	-0.593844	0.361	0.404	0	CD4-Ttrm	KLRC2
C1orf56.1	0	-0.60071	0.533	0.56	0	CD4-Ttrm	C1orf56
CFL1	0	-0.604301	0.946	0.931	0	CD4-Ttrm	CFL1
MYL6	0	-0.606863	0.934	0.935	0	CD4-Ttrm	MYL6
DYNLL1	0	-0.620399	0.731	0.725	0	CD4-Ttrm	DYNLL1
CRIP1	0	-0.626508	0.898	0.913	0	CD4-Ttrm	CRIP1
PARK7	0	-0.627857	0.754	0.742	0	CD4-Ttrm	PARK7
ATP5MC3	0	-0.635329	0.74	0.721	0	CD4-Ttrm	ATP5MC3
CORO1A	0	-0.641262	0.863	0.863	0	CD4-Ttrm	CORO1A
ANXA5.1	0	-0.64848	0.508	0.553	0	CD4-Ttrm	ANXA5
IFI6.1	0	-0.659185	0.384	0.464	0	CD4-Ttrm	IFI6
SUB1.1	0	-0.699442	0.866	0.875	0	CD4-Ttrm	SUB1
CALR	0	-0.711267	0.659	0.679	0	CD4-Ttrm	CALR
KLRC4.1	0	-0.729987	0.307	0.43	0	CD4-Ttrm	KLRC4
COX8A.1	0	-0.732961	0.734	0.779	0	CD4-Ttrm	COX8A
TRGC2	0	-0.75045	0.513	0.525	0	CD4-Ttrm	TRGC2
ACTN4	0	-0.758247	0.568	0.595	0	CD4-Ttrm	ACTN4
CD38.1	0	-0.775611	0.296	0.351	0	CD4-Ttrm	CD38
ACTB	0	-0.808992	0.981	0.975	0	CD4-Ttrm	ACTB
KLRC3	0	-0.824319	0.408	0.421	0	CD4-Ttrm	KLRC3
ADGRG1	0	-0.824326	0.375	0.463	0	CD4-Ttrm	ADGRG1
HLA-DQB1	0	-0.832026	0.335	0.392	0	CD4-Ttrm	HLA-DQB1
CD247	0	-0.835749	0.617	0.62	0	CD4-Ttrm	CD247
PSME2	0	-0.841899	0.693	0.747	0	CD4-Ttrm	PSME2
ISG15.1	0	-0.873846	0.654	0.685	0	CD4-Ttrm	ISG15
MT2A	0	-0.880102	0.526	0.597	0	CD4-Ttrm	MT2A
ZEB2	0	-0.896331	0.49	0.512	0	CD4-Ttrm	ZEB2
LGALS1	0	-0.913233	0.556	0.621	0	CD4-Ttrm	LGALS1
C12orf75	0	-0.92602	0.536	0.608	0	CD4-Ttrm	C12orf75
PFN1	0	-0.933869	0.936	0.941	0	CD4-Ttrm	PFN1
IFNG	0	-0.944011	0.399	0.517	0	CD4-Ttrm	IFNG
TRDC.1	0	-0.949317	0.373	0.414	0	CD4-Ttrm	TRDC
GSTP1	0	-0.949768	0.619	0.673	0	CD4-Ttrm	GSTP1
FABP5.1	0	-0.963398	0.449	0.505	0	CD4-Ttrm	FABP5
CD7	0	-0.971131	0.582	0.677	0	CD4-Ttrm	CD7
IFITM1.1	0	-0.976128	0.784	0.774	0	CD4-Ttrm	IFITM1
CD81.1	0	-0.987736	0.759	0.781	0	CD4-Ttrm	CD81
COTL1.1	0	-0.988881	0.639	0.683	0	CD4-Ttrm	COTL1
CCL3L1.1	0	-1.00772	0.473	0.523	0	CD4-Ttrm	CCL3L1
HLA-DQA2.1	0	-1.01052	0.385	0.465	0	CD4-Ttrm	HLA-DQA2
TIGIT.1	0	-1.02866	0.444	0.487	0	CD4-Ttrm	TIGIT
HLA-DMA.1	0	-1.02946	0.387	0.5	0	CD4-Ttrm	HLA-DMA
METRNL	0	-1.02956	0.547	0.614	0	CD4-Ttrm	METRNL
KLRF1.1	0	-1.05934	0.282	0.331	0	CD4-Ttrm	KLRF1
FCER1G.1	0	-1.07607	0.235	0.278	0	CD4-Ttrm	FCER1G
PLEK	0	-1.11334	0.458	0.498	0	CD4-Ttrm	PLEK
GAPDH.1	0	-1.1237	0.857	0.904	0	CD4-Ttrm	GAPDH
LAIR2.1	0	-1.1783	0.516	0.533	0	CD4-Ttrm	LAIR2
EFHD2	0	-1.22227	0.648	0.682	0	CD4-Ttrm	EFHD2
FCGR3A.1	0	-1.23192	0.287	0.354	0	CD4-Ttrm	FCGR3A
APOBEC3G.1	0	-1.26472	0.569	0.691	0	CD4-Ttrm	APOBEC3G
CLIC3	0	-1.28818	0.339	0.485	0	CD4-Ttrm	CLIC3
HLA-DQA1.1	0	-1.29402	0.364	0.465	0	CD4-Ttrm	HLA-DQA1
XCL2.1	0	-1.29504	0.389	0.442	0	CD4-Ttrm	XCL2
CD63.1	0	-1.32018	0.633	0.729	0	CD4-Ttrm	CD63
CD8A.1	0	-1.35254	0.425	0.544	0	CD4-Ttrm	CD8A
PTMS.1	0	-1.36123	0.457	0.589	0	CD4-Ttrm	PTMS
CMC1.1	0	-1.38691	0.547	0.584	0	CD4-Ttrm	CMC1
CD8B.1	0	-1.4473	0.396	0.542	0	CD4-Ttrm	CD8B
TYROBP.1	0	-1.59775	0.228	0.347	0	CD4-Ttrm	TYROBP
LAG3.1	0	-1.67174	0.404	0.543	0	CD4-Ttrm	LAG3
HLA-DPB1.1	0	-1.70359	0.563	0.759	0	CD4-Ttrm	HLA-DPB1
GZMK.1	0	-1.70931	0.573	0.657	0	CD4-Ttrm	GZMK
HLA-DPA1.1	0	-1.72717	0.473	0.693	0	CD4-Ttrm	HLA-DPA1
CTSW	0	-1.73198	0.453	0.657	0	CD4-Ttrm	CTSW
KLRD1.1	0	-1.91276	0.33	0.48	0	CD4-Ttrm	KLRD1
FGFBP2.1	0	-1.9164	0.325	0.377	0	CD4-Ttrm	FGFBP2
CD74.1	0	-1.93146	0.588	0.81	0	CD4-Ttrm	CD74
HLA-DRA.1	0	-1.98835	0.38	0.656	0	CD4-Ttrm	HLA-DRA
CCL4L2.1	0	-2.01135	0.439	0.614	0	CD4-Ttrm	CCL4L2
GZMA.1	0	-2.01635	0.661	0.837	0	CD4-Ttrm	GZMA
CCL4	0	-2.02714	0.469	0.779	0	CD4-Ttrm	CCL4
PRF1.1	0	-2.12835	0.422	0.647	0	CD4-Ttrm	PRF1
CST7.1	0	-2.19325	0.564	0.835	0	CD4-Ttrm	CST7
CCL3.1	0	-2.36845	0.286	0.485	0	CD4-Ttrm	CCL3
GZMH.1	0	-2.43009	0.464	0.684	0	CD4-Ttrm	GZMH
HLA-DRB1.1	0	-2.65944	0.539	0.783	0	CD4-Ttrm	HLA-DRB1
CCL5.1	0	-2.67771	0.677	0.879	0	CD4-Ttrm	CCL5
GZMB.1	0	-3.04902	0.34	0.655	0	CD4-Ttrm	GZMB
GNLY.1	0	-3.62805	0.291	0.472	0	CD4-Ttrm	GNLY
NKG7.1	0	-3.77406	0.437	0.848	0	CD4-Ttrm	NKG7
IRF9.1	1.96868e-304	-0.555193	0.579	0.578	3.93737e-301	CD4-Ttrm	IRF9
SPON2.1	4.04826e-303	-1.06087	0.356	0.385	8.09651e-300	CD4-Ttrm	SPON2
CARHSP1	1.84632e-300	-0.522606	0.412	0.449	3.69263e-297	CD4-Ttrm	CARHSP1
ITGB1.1	1.18891e-295	-0.602846	0.703	0.707	2.37783e-292	CD4-Ttrm	ITGB1
TNFRSF18.1	1.65447e-291	-0.515267	0.483	0.321	3.30894e-288	CD4-Ttrm	TNFRSF18
PDCD1.1	4.6014e-277	-0.909323	0.379	0.42	9.2028e-274	CD4-Ttrm	PDCD1
CXCL13.1	7.33612e-277	-1.77446	0.307	0.358	1.46722e-273	CD4-Ttrm	CXCL13
HMGB2	8.99668e-275	-0.599257	0.571	0.636	1.79934e-271	CD4-Ttrm	HMGB2
APOBEC3C.1	4.08482e-269	-0.87601	0.496	0.505	8.16963e-266	CD4-Ttrm	APOBEC3C
DUSP2	4.82901e-267	-0.522147	0.841	0.825	9.65803e-264	CD4-Ttrm	DUSP2
PGAM1	1.74158e-266	-0.547156	0.407	0.45	3.48317e-263	CD4-Ttrm	PGAM1
ABI3	1.30652e-258	-0.728905	0.391	0.418	2.61304e-255	CD4-Ttrm	ABI3
STMN1	1.37944e-249	-0.66574	0.325	0.35	2.75889e-246	CD4-Ttrm	STMN1
PTTG1	2.68365e-228	-0.622559	0.415	0.443	5.36731e-225	CD4-Ttrm	PTTG1
TYMP.1	1.03363e-226	-0.944004	0.549	0.554	2.06727e-223	CD4-Ttrm	TYMP
CD27.1	5.24634e-219	-0.84882	0.519	0.514	1.04927e-215	CD4-Ttrm	CD27
C1orf21	7.5853e-219	-0.560413	0.352	0.354	1.51706e-215	CD4-Ttrm	C1orf21
DUSP4.1	5.9127e-217	-0.743388	0.486	0.497	1.18254e-213	CD4-Ttrm	DUSP4
UCP2	8.21478e-214	-0.564275	0.524	0.523	1.64296e-210	CD4-Ttrm	UCP2
BAX	2.12709e-204	-0.565357	0.714	0.694	4.25417e-201	CD4-Ttrm	BAX
HOPX	7.33389e-186	-1.04402	0.525	0.51	1.46678e-182	CD4-Ttrm	HOPX
PSMB2	8.04241e-182	-0.549971	0.513	0.517	1.60848e-178	CD4-Ttrm	PSMB2
HSP90B1	3.92676e-178	-0.545767	0.687	0.657	7.85352e-175	CD4-Ttrm	HSP90B1
OASL.1	1.07258e-174	-0.621187	0.372	0.391	2.14516e-171	CD4-Ttrm	OASL
HAVCR2.1	2.08305e-169	-1.12363	0.384	0.397	4.1661e-166	CD4-Ttrm	HAVCR2
IFI16.1	2.14705e-164	-0.594823	0.734	0.689	4.29411e-161	CD4-Ttrm	IFI16
IL2RB	1.4868e-148	-0.784788	0.491	0.47	2.9736e-145	CD4-Ttrm	IL2RB
PKM	1.65168e-138	-0.505054	0.469	0.466	3.30337e-135	CD4-Ttrm	PKM
GBP5.1	1.33621e-135	-0.823344	0.579	0.544	2.67241e-132	CD4-Ttrm	GBP5
LMNA.1	9.96273e-127	0.521964	0.55	0.451	1.99255e-123	CD4-Ttrm	LMNA
JPT1	8.91433e-125	-0.51038	0.665	0.609	1.78287e-121	CD4-Ttrm	JPT1
IDH2	8.33659e-123	-0.527035	0.418	0.424	1.66732e-119	CD4-Ttrm	IDH2
FAM3C.1	3.04915e-121	-0.684781	0.44	0.421	6.0983e-118	CD4-Ttrm	FAM3C
KLRG1	1.87488e-115	-0.504616	0.452	0.439	3.74976e-112	CD4-Ttrm	KLRG1
MT1X	2.67306e-108	-0.514303	0.44	0.443	5.34613e-105	CD4-Ttrm	MT1X
KLRC1	9.83003e-86	-1.073	0.314	0.299	1.96601e-82	CD4-Ttrm	KLRC1
ARL6IP1	4.87916e-78	-0.500787	0.683	0.631	9.75831e-75	CD4-Ttrm	ARL6IP1
VCAM1.1	1.58486e-73	-0.934503	0.359	0.34	3.16972e-70	CD4-Ttrm	VCAM1
MT1E	2.27743e-73	-0.622978	0.405	0.388	4.55487e-70	CD4-Ttrm	MT1E
H1FX.1	6.86874e-73	-0.521998	0.734	0.672	1.37375e-69	CD4-Ttrm	H1FX
FXYD2.1	9.73025e-71	-0.999736	0.349	0.334	1.94605e-67	CD4-Ttrm	FXYD2
TNFRSF9.1	3.93412e-70	-0.774641	0.362	0.345	7.86824e-67	CD4-Ttrm	TNFRSF9
CDK2AP2	5.64121e-65	-0.596655	0.504	0.466	1.12824e-61	CD4-Ttrm	CDK2AP2
FCRL6	5.77561e-61	-0.521455	0.318	0.295	1.15512e-57	CD4-Ttrm	FCRL6
CXCR3.1	2.99945e-58	-0.522608	0.366	0.352	5.99891e-55	CD4-Ttrm	CXCR3
FASLG	1.7035e-54	-0.595866	0.292	0.285	3.407e-51	CD4-Ttrm	FASLG
LINC01943.1	2.87468e-54	-0.77395	0.487	0.449	5.74937e-51	CD4-Ttrm	LINC01943
ITM2C	4.91068e-51	-0.638196	0.404	0.379	9.82136e-48	CD4-Ttrm	ITM2C
EGR1.1	1.84815e-42	0.50422	0.414	0.31	3.6963e-39	CD4-Ttrm	EGR1
EOMES.1	1.04756e-40	-0.672929	0.365	0.338	2.09512e-37	CD4-Ttrm	EOMES
CRTAM	1.37064e-40	-0.560475	0.417	0.377	2.74128e-37	CD4-Ttrm	CRTAM
SH2D1A.1	2.80564e-31	-0.574792	0.575	0.508	5.61128e-28	CD4-Ttrm	SH2D1A
PTGDS.1	1.71103e-26	-1.02231	0.284	0.233	3.42205e-23	CD4-Ttrm	PTGDS
SIT1.1	9.84632e-22	-0.586786	0.512	0.464	1.96926e-18	CD4-Ttrm	SIT1
XCL1	9.14494e-19	-0.620386	0.308	0.265	1.82899e-15	CD4-Ttrm	XCL1
MATK.1	1.44312e-13	-0.698986	0.532	0.453	2.88624e-10	CD4-Ttrm	MATK
HSPA6.1	3.27282e-10	-0.527791	0.296	0.246	6.54565e-07	CD4-Ttrm	HSPA6
MIR155HG.1	3.56533e-09	-0.809259	0.432	0.352	7.13065e-06	CD4-Ttrm	MIR155HG
CTLA4.1	8.35204e-08	-0.50694	0.51	0.419	0.000167041	CD4-Ttrm	CTLA4
LINC02446.1	3.43136e-05	-0.522598	0.549	0.457	0.0686273	CD4-Ttrm	LINC02446
RBPJ.1	0.00133913	-0.528361	0.637	0.536	1	CD4-Ttrm	RBPJ
CXCR6	0.00479034	-0.530003	0.402	0.335	1	CD4-Ttrm	CXCR6
GZMK.2	0	1.71266	0.95	0.62	0	CD8-Tem1	GZMK
GZMA.2	0	1.46487	0.958	0.79	0	CD8-Tem1	GZMA
COTL1.2	0	1.26428	0.894	0.66	0	CD8-Tem1	COTL1
PSME2.1	0	1.14114	0.891	0.727	0	CD8-Tem1	PSME2
CD8B.2	0	0.996426	0.814	0.493	0	CD8-Tem1	CD8B
GZMH.2	0	0.922965	0.807	0.627	0	CD8-Tem1	GZMH
HLA-DQA1.2	0	0.827127	0.657	0.431	0	CD8-Tem1	HLA-DQA1
IL32.1	0	0.816451	0.981	0.908	0	CD8-Tem1	IL32
ACTB.1	0	0.795112	0.997	0.975	0	CD8-Tem1	ACTB
GBP1	0	0.761217	0.628	0.447	0	CD8-Tem1	GBP1
CORO1A.1	0	0.749987	0.939	0.858	0	CD8-Tem1	CORO1A
HLA-DRA.2	0	0.726419	0.777	0.586	0	CD8-Tem1	HLA-DRA
HBA2	0	0.722494	0.468	0.247	0	CD8-Tem1	HBA2
HLA-DRB1.2	0	0.682885	0.917	0.72	0	CD8-Tem1	HLA-DRB1
CD8A.2	0	0.678375	0.735	0.506	0	CD8-Tem1	CD8A
TRAC.1	0	0.656501	0.923	0.818	0	CD8-Tem1	TRAC
IFITM1.2	0	0.651979	0.921	0.767	0	CD8-Tem1	IFITM1
HLA-DPA1.2	0	0.648222	0.819	0.636	0	CD8-Tem1	HLA-DPA1
PFN1.1	0	0.625502	0.98	0.938	0	CD8-Tem1	PFN1
TRBC2.1	0	0.590693	0.911	0.867	0	CD8-Tem1	TRBC2
PDCD1.2	0	0.57883	0.589	0.401	0	CD8-Tem1	PDCD1
HLA-DQA2.2	0	0.570006	0.629	0.437	0	CD8-Tem1	HLA-DQA2
CCL5.2	0	0.558109	0.985	0.827	0	CD8-Tem1	CCL5
CTSW.1	0	0.539225	0.816	0.601	0	CD8-Tem1	CTSW
NME2	0	0.525953	0.854	0.743	0	CD8-Tem1	NME2
IER5.1	0	-0.716659	0.423	0.601	0	CD8-Tem1	IER5
RPS17.2	0	-0.729342	0.677	0.808	0	CD8-Tem1	RPS17
TSPYL2	0	-0.845873	0.286	0.527	0	CD8-Tem1	TSPYL2
FKBP5	0	-0.849227	0.401	0.631	0	CD8-Tem1	FKBP5
NEAT1	0	-0.984227	0.679	0.84	0	CD8-Tem1	NEAT1
BTG2.2	0	-1.14753	0.471	0.701	0	CD8-Tem1	BTG2
HSP90AA1.1	0	-1.15317	0.856	0.917	0	CD8-Tem1	HSP90AA1
HIST1H4C.1	0	-1.1534	0.477	0.7	0	CD8-Tem1	HIST1H4C
TNFAIP3.2	0	-1.26574	0.665	0.777	0	CD8-Tem1	TNFAIP3
NFKBIA.2	0	-1.26606	0.616	0.782	0	CD8-Tem1	NFKBIA
KLF6.2	0	-1.36027	0.578	0.771	0	CD8-Tem1	KLF6
TSC22D3.2	0	-1.44507	0.636	0.86	0	CD8-Tem1	TSC22D3
TXNIP.2	0	-1.53815	0.601	0.846	0	CD8-Tem1	TXNIP
KLRB1.1	0	-1.78527	0.287	0.52	0	CD8-Tem1	KLRB1
LAG3.2	1.04461e-304	0.602429	0.68	0.503	2.08923e-301	CD8-Tem1	LAG3
PMAIP1	4.16126e-288	-1.01121	0.388	0.572	8.32252e-285	CD8-Tem1	PMAIP1
KLF2.2	3.68967e-282	-1.22608	0.594	0.7	7.37933e-279	CD8-Tem1	KLF2
TYMP.2	3.61269e-278	0.604802	0.694	0.544	7.22538e-275	CD8-Tem1	TYMP
ZNF331	5.02032e-269	-0.913988	0.47	0.62	1.00406e-265	CD8-Tem1	ZNF331
TIGIT.2	2.50439e-262	0.571223	0.646	0.467	5.00878e-259	CD8-Tem1	TIGIT
DUSP1.1	1.42026e-258	-0.943395	0.681	0.78	2.84053e-255	CD8-Tem1	DUSP1
CXCR6.1	7.23445e-258	0.90613	0.507	0.34	1.44689e-254	CD8-Tem1	CXCR6
HSPH1.1	8.5068e-251	-0.911551	0.372	0.566	1.70136e-247	CD8-Tem1	HSPH1
GZMB.2	8.62074e-251	0.681744	0.747	0.579	1.72415e-247	CD8-Tem1	GZMB
PHLDA1	1.46353e-240	-0.617123	0.293	0.473	2.92707e-237	CD8-Tem1	PHLDA1
DNAJB1.1	7.28638e-238	-1.02952	0.599	0.746	1.45728e-234	CD8-Tem1	DNAJB1
AREG.1	2.88074e-232	-1.6449	0.361	0.498	5.76148e-229	CD8-Tem1	AREG
FOS.2	1.01742e-229	-1.08603	0.702	0.764	2.03485e-226	CD8-Tem1	FOS
CD27.2	1.40576e-224	0.500502	0.687	0.505	2.81152e-221	CD8-Tem1	CD27
ATF3	2.14554e-224	-0.810478	0.362	0.503	4.29108e-221	CD8-Tem1	ATF3
HIST1H1D	1.42787e-219	-0.662547	0.345	0.518	2.85573e-216	CD8-Tem1	HIST1H1D
SIT1.2	4.71657e-218	0.729822	0.609	0.466	9.43315e-215	CD8-Tem1	SIT1
ZFP36L2.2	3.4633e-214	-0.749386	0.854	0.893	6.9266e-211	CD8-Tem1	ZFP36L2
PPP1R15A.1	5.52574e-214	-0.889896	0.502	0.646	1.10515e-210	CD8-Tem1	PPP1R15A
ITGB1.2	8.43009e-212	-0.654192	0.543	0.716	1.68602e-208	CD8-Tem1	ITGB1
ITM2A.1	5.21946e-211	0.632405	0.756	0.642	1.04389e-207	CD8-Tem1	ITM2A
HSP90AB1.1	2.38407e-209	-0.744689	0.772	0.85	4.76813e-206	CD8-Tem1	HSP90AB1
LDHA.1	6.80511e-208	0.570775	0.817	0.71	1.36102e-204	CD8-Tem1	LDHA
CXCR4.2	1.8376e-206	-0.750183	0.763	0.869	3.6752e-203	CD8-Tem1	CXCR4
HOPX.1	2.97298e-201	-0.927338	0.343	0.523	5.94596e-198	CD8-Tem1	HOPX
APOBEC3G.2	1.31743e-195	0.584871	0.75	0.66	2.63486e-192	CD8-Tem1	APOBEC3G
HSPD1	5.44605e-195	-0.715567	0.505	0.661	1.08921e-191	CD8-Tem1	HSPD1
MT-CO3.2	3.10368e-190	-0.555157	0.974	0.93	6.20736e-187	CD8-Tem1	MT-CO3
FCER1G.2	3.36141e-190	-0.914496	0.103	0.279	6.72282e-187	CD8-Tem1	FCER1G
HSPA1B.1	6.33445e-189	-0.722492	0.33	0.546	1.26689e-185	CD8-Tem1	HSPA1B
TXK	1.04093e-184	-0.645453	0.166	0.341	2.08186e-181	CD8-Tem1	TXK
JUN.2	2.35764e-181	-1.09854	0.677	0.768	4.71527e-178	CD8-Tem1	JUN
DDIT4	2.76977e-177	-0.609649	0.526	0.708	5.53953e-174	CD8-Tem1	DDIT4
CD7.1	3.26057e-170	0.552061	0.783	0.649	6.52115e-167	CD8-Tem1	CD7
BHLHE40	9.86604e-165	-0.581269	0.374	0.519	1.97321e-161	CD8-Tem1	BHLHE40
DNAJA1.1	8.28401e-158	-0.741702	0.697	0.783	1.6568e-154	CD8-Tem1	DNAJA1
TYROBP.2	6.34847e-157	-1.44675	0.163	0.331	1.26969e-153	CD8-Tem1	TYROBP
MT-ND1.2	5.14894e-154	-0.526465	0.911	0.898	1.02979e-150	CD8-Tem1	MT-ND1
TNFRSF4	7.01846e-146	-0.505391	0.214	0.349	1.40369e-142	CD8-Tem1	TNFRSF4
RORA.1	2.76504e-143	-0.6644	0.41	0.545	5.53008e-140	CD8-Tem1	RORA
SMAD7	5.4077e-143	-0.530891	0.468	0.584	1.08154e-139	CD8-Tem1	SMAD7
NR4A1.1	9.59029e-143	-0.631136	0.345	0.465	1.91806e-139	CD8-Tem1	NR4A1
RGCC.1	3.93071e-140	-0.606581	0.522	0.649	7.86142e-137	CD8-Tem1	RGCC
BIRC3	7.08849e-139	-0.525787	0.459	0.589	1.4177e-135	CD8-Tem1	BIRC3
CCDC167	5.68603e-137	0.508857	0.567	0.46	1.13721e-133	CD8-Tem1	CCDC167
KLRG1.1	4.62075e-132	0.618164	0.548	0.435	9.2415e-129	CD8-Tem1	KLRG1
FOSB.2	1.38254e-130	-0.834213	0.58	0.667	2.76508e-127	CD8-Tem1	FOSB
HSPA1A.1	2.1364e-128	-0.84952	0.422	0.599	4.27281e-125	CD8-Tem1	HSPA1A
IL7R.2	7.14889e-126	-1.39807	0.526	0.596	1.42978e-122	CD8-Tem1	IL7R
LMNA.2	2.94882e-123	-0.801902	0.377	0.478	5.89764e-120	CD8-Tem1	LMNA
PLAC8.1	6.49927e-119	-0.657724	0.303	0.423	1.29985e-115	CD8-Tem1	PLAC8
CREM	2.91111e-116	-0.705443	0.553	0.642	5.82222e-113	CD8-Tem1	CREM
TNFRSF18.2	6.55249e-111	-0.602246	0.247	0.362	1.3105e-107	CD8-Tem1	TNFRSF18
IDH2.1	5.65182e-108	0.540689	0.52	0.417	1.13036e-104	CD8-Tem1	IDH2
ZEB2.1	4.25732e-106	-0.651409	0.384	0.515	8.51463e-103	CD8-Tem1	ZEB2
CD55.1	3.05256e-103	-0.513876	0.386	0.478	6.10512e-100	CD8-Tem1	CD55
TUBA1A.1	1.25878e-95	-0.57873	0.472	0.583	2.51757e-92	CD8-Tem1	TUBA1A
HIST1H1E	5.55501e-84	-0.599728	0.307	0.434	1.111e-80	CD8-Tem1	HIST1H1E
EFHD2.1	7.30687e-82	-0.533326	0.572	0.681	1.46137e-78	CD8-Tem1	EFHD2
HIST1H1C	3.28551e-77	-0.552166	0.423	0.529	6.57102e-74	CD8-Tem1	HIST1H1C
LTB.2	8.08744e-68	-0.631274	0.535	0.59	1.61749e-64	CD8-Tem1	LTB
ZFP36.1	4.22413e-62	-0.553503	0.743	0.76	8.44826e-59	CD8-Tem1	ZFP36
IL6ST.1	2.43512e-60	-0.636116	0.316	0.422	4.87023e-57	CD8-Tem1	IL6ST
GNLY.2	2.5055e-60	-2.05494	0.343	0.44	5.011e-57	CD8-Tem1	GNLY
FXYD2.2	9.40851e-57	-0.723198	0.236	0.343	1.8817e-53	CD8-Tem1	FXYD2
FCGR3A.2	2.35504e-52	-0.799758	0.249	0.346	4.71009e-49	CD8-Tem1	FCGR3A
CXCR3.2	9.03808e-52	0.536824	0.421	0.351	1.80762e-48	CD8-Tem1	CXCR3
KLRD1.2	2.82041e-40	-0.985532	0.372	0.453	5.64082e-37	CD8-Tem1	KLRD1
LAIR2.2	5.7324e-40	-0.707587	0.451	0.534	1.14648e-36	CD8-Tem1	LAIR2
ITM2C.1	4.93898e-31	0.561504	0.418	0.382	9.87795e-28	CD8-Tem1	ITM2C
CXCL13.2	2.20671e-30	-0.907401	0.26	0.353	4.41343e-27	CD8-Tem1	CXCL13
KLRF1.2	9.38057e-26	-0.865161	0.253	0.325	1.87611e-22	CD8-Tem1	KLRF1
TRDC.2	1.10419e-20	-0.658428	0.343	0.409	2.20838e-17	CD8-Tem1	TRDC
TTN.1	8.96812e-12	-0.604676	0.364	0.43	1.79362e-08	CD8-Tem1	TTN
HSPA6.2	1.44354e-08	-0.52461	0.201	0.26	2.88708e-05	CD8-Tem1	HSPA6
SPON2.2	2.5135e-06	-0.864391	0.34	0.381	0.00502699	CD8-Tem1	SPON2
FGFBP2.2	0	1.7394	0.809	0.334	0	CD8-Tem2	FGFBP2
GZMH.3	0	1.50171	0.92	0.618	0	CD8-Tem2	GZMH
GNLY.3	0	1.49481	0.839	0.405	0	CD8-Tem2	GNLY
TRGC2.1	0	1.22463	0.684	0.511	0	CD8-Tem2	TRGC2
KLRG1.2	0	1.17327	0.703	0.423	0	CD8-Tem2	KLRG1
PLEK.1	0	1.01335	0.698	0.475	0	CD8-Tem2	PLEK
ZEB2.2	0	0.998071	0.678	0.495	0	CD8-Tem2	ZEB2
EFHD2.2	0	0.885404	0.843	0.663	0	CD8-Tem2	EFHD2
S100A4.1	0	0.847263	0.985	0.892	0	CD8-Tem2	S100A4
GZMB.3	0	0.825934	0.852	0.57	0	CD8-Tem2	GZMB
KLF2.3	0	0.821987	0.88	0.681	0	CD8-Tem2	KLF2
LGALS1.1	0	0.812707	0.791	0.594	0	CD8-Tem2	LGALS1
LYAR	0	0.809166	0.688	0.514	0	CD8-Tem2	LYAR
ANXA1.1	0	0.80845	0.918	0.668	0	CD8-Tem2	ANXA1
FCRL6.1	0	0.790839	0.479	0.287	0	CD8-Tem2	FCRL6
C12orf75.1	0	0.745479	0.751	0.581	0	CD8-Tem2	C12orf75
KLRD1.3	0	0.745194	0.695	0.431	0	CD8-Tem2	KLRD1
ITGB1.3	0	0.708326	0.828	0.698	0	CD8-Tem2	ITGB1
S100A10.1	0	0.693627	0.927	0.782	0	CD8-Tem2	S100A10
NKG7.2	0	0.649582	0.94	0.748	0	CD8-Tem2	NKG7
S100A6.1	0	0.622628	0.97	0.877	0	CD8-Tem2	S100A6
FCGR3A.3	0	0.580919	0.512	0.328	0	CD8-Tem2	FCGR3A
IER2.1	0	0.575679	0.914	0.76	0	CD8-Tem2	IER2
ADGRG1.1	0	0.554887	0.579	0.435	0	CD8-Tem2	ADGRG1
RGS1	0	-1.16731	0.582	0.758	0	CD8-Tem2	RGS1
CD27.3	0	-1.47898	0.212	0.537	0	CD8-Tem2	CD27
LTB.3	0	-1.61482	0.37	0.602	0	CD8-Tem2	LTB
GZMK.3	0	-1.97024	0.362	0.658	0	CD8-Tem2	GZMK
PLAC8.2	1.47611e-305	0.651461	0.579	0.405	2.95221e-302	CD8-Tem2	PLAC8
TTN.2	1.75515e-294	-1.02293	0.218	0.441	3.5103e-291	CD8-Tem2	TTN
C1orf21.1	6.55418e-290	0.809589	0.493	0.344	1.31084e-286	CD8-Tem2	C1orf21
CTLA4.2	5.76859e-269	-0.719439	0.265	0.45	1.15372e-265	CD8-Tem2	CTLA4
LINC01871	1.53824e-268	0.501936	0.634	0.55	3.07649e-265	CD8-Tem2	LINC01871
AREG.2	3.742e-266	-1.32044	0.321	0.502	7.48399e-263	CD8-Tem2	AREG
CX3CR1	1.39602e-260	0.667521	0.384	0.234	2.79203e-257	CD8-Tem2	CX3CR1
DUSP4.2	9.93554e-257	-1.0167	0.312	0.508	1.98711e-253	CD8-Tem2	DUSP4
RBPJ.2	8.21507e-253	-0.868365	0.381	0.57	1.64301e-249	CD8-Tem2	RBPJ
GPR183.2	2.67881e-205	-0.723432	0.374	0.536	5.35761e-202	CD8-Tem2	GPR183
KLRC1.1	6.99938e-197	-0.804048	0.128	0.315	1.39988e-193	CD8-Tem2	KLRC1
COTL1.3	1.29011e-188	-0.886496	0.561	0.681	2.58022e-185	CD8-Tem2	COTL1
CEBPD	3.92332e-176	-0.669568	0.34	0.492	7.84663e-173	CD8-Tem2	CEBPD
TNFRSF9.2	7.3703e-168	-0.674368	0.179	0.361	1.47406e-164	CD8-Tem2	TNFRSF9
RPS26.1	3.7516e-165	-0.518308	0.897	0.901	7.5032e-162	CD8-Tem2	RPS26
TNFRSF18.3	2.01111e-163	-0.621478	0.2	0.366	4.02222e-160	CD8-Tem2	TNFRSF18
S1PR5	8.30141e-163	0.610963	0.379	0.261	1.66028e-159	CD8-Tem2	S1PR5
LGALS3	9.9424e-161	-0.501407	0.334	0.491	1.98848e-157	CD8-Tem2	LGALS3
RPS17.3	6.62299e-158	-0.509477	0.769	0.803	1.3246e-154	CD8-Tem2	RPS17
CD7.2	5.27537e-156	-0.658119	0.526	0.666	1.05507e-152	CD8-Tem2	CD7
LINC02446.2	8.38261e-156	0.620942	0.497	0.475	1.67652e-152	CD8-Tem2	LINC02446
CD82.1	1.3107e-150	-0.631815	0.176	0.372	2.62139e-147	CD8-Tem2	CD82
PDCD1.3	1.73086e-149	-0.791473	0.242	0.423	3.46173e-146	CD8-Tem2	PDCD1
ADRB2	2.06956e-148	0.519639	0.37	0.259	4.13911e-145	CD8-Tem2	ADRB2
TYMP.3	3.02022e-136	-0.828272	0.421	0.562	6.04044e-133	CD8-Tem2	TYMP
HIST1H1D.1	2.9819e-131	0.674867	0.591	0.503	5.96379e-128	CD8-Tem2	HIST1H1D
CD74.2	3.8614e-129	-0.907897	0.712	0.766	7.72279e-126	CD8-Tem2	CD74
TIGIT.3	8.93588e-124	-0.557538	0.316	0.489	1.78718e-120	CD8-Tem2	TIGIT
ZNF331.1	1.08971e-122	-0.595481	0.509	0.619	2.17942e-119	CD8-Tem2	ZNF331
BIRC3.1	1.71378e-119	-0.590768	0.469	0.589	3.42757e-116	CD8-Tem2	BIRC3
ALOX5AP	1.1217e-99	-0.550783	0.468	0.588	2.24341e-96	CD8-Tem2	ALOX5AP
CD38.2	2.59684e-99	-0.571392	0.192	0.35	5.19368e-96	CD8-Tem2	CD38
CCL3L1.2	8.57035e-94	-0.758618	0.388	0.521	1.71407e-90	CD8-Tem2	CCL3L1
FABP5.2	3.29032e-86	-0.763339	0.369	0.502	6.58065e-83	CD8-Tem2	FABP5
ITM2A.2	5.61363e-86	-0.519906	0.553	0.655	1.12273e-82	CD8-Tem2	ITM2A
PHLDA1.1	7.51069e-84	-0.543971	0.355	0.471	1.50214e-80	CD8-Tem2	PHLDA1
IL6ST.2	9.22339e-77	-0.591164	0.292	0.424	1.84468e-73	CD8-Tem2	IL6ST
CXCR6.2	2.27043e-73	-0.663101	0.22	0.359	4.54086e-70	CD8-Tem2	CXCR6
LINC01943.2	5.89448e-73	-0.618088	0.338	0.466	1.1789e-69	CD8-Tem2	LINC01943
IFI6.2	6.45638e-72	-0.611313	0.322	0.455	1.29128e-68	CD8-Tem2	IFI6
CXCL13.3	3.31138e-65	-1.81412	0.224	0.356	6.62276e-62	CD8-Tem2	CXCL13
IFI44L.1	4.05395e-55	-0.590171	0.23	0.346	8.1079e-52	CD8-Tem2	IFI44L
HAVCR2.2	4.97733e-50	-0.766086	0.281	0.402	9.95466e-47	CD8-Tem2	HAVCR2
IL7R.3	1.20667e-39	-0.696389	0.541	0.596	2.41334e-36	CD8-Tem2	IL7R
ITM2C.2	1.69949e-39	-0.566256	0.285	0.391	3.39899e-36	CD8-Tem2	ITM2C
VCAM1.2	8.4019e-25	-0.769555	0.248	0.35	1.68038e-21	CD8-Tem2	VCAM1
ISG15.2	1.41666e-23	-0.607722	0.628	0.682	2.83332e-20	CD8-Tem2	ISG15
LAG3.3	5.83124e-20	-0.896795	0.436	0.519	1.16625e-16	CD8-Tem2	LAG3
FXYD2.3	8.69543e-18	-0.936754	0.259	0.342	1.73909e-14	CD8-Tem2	FXYD2
MIR155HG.2	6.65342e-16	-0.657677	0.292	0.374	1.33068e-12	CD8-Tem2	MIR155HG
FCER1G.3	7.38114e-09	-0.875921	0.192	0.274	1.47623e-05	CD8-Tem2	FCER1G
CCL3.2	2.71542e-08	-0.655301	0.386	0.447	5.43084e-05	CD8-Tem2	CCL3
HLA-DRA.3	4.53626e-08	-0.697192	0.566	0.599	9.07252e-05	CD8-Tem2	HLA-DRA
KLRB1.2	6.93845e-06	-0.504372	0.474	0.509	0.0138769	CD8-Tem2	KLRB1
DUSP2.1	0	0.81854	0.925	0.818	0	CD8-Ttrm1	DUSP2
DNAJA1.2	0	0.774919	0.891	0.765	0	CD8-Ttrm1	DNAJA1
ITM2C.3	0	0.742544	0.537	0.367	0	CD8-Ttrm1	ITM2C
CXCR4.3	0	0.735901	0.94	0.854	0	CD8-Ttrm1	CXCR4
HSP90AA1.2	0	0.714463	0.98	0.907	0	CD8-Ttrm1	HSP90AA1
RGS1.1	0	0.695485	0.823	0.738	0	CD8-Ttrm1	RGS1
CRTAM.1	0	0.687459	0.54	0.368	0	CD8-Ttrm1	CRTAM
DUSP4.3	0	0.666371	0.635	0.479	0	CD8-Ttrm1	DUSP4
DNAJB1.2	0	0.635076	0.872	0.722	0	CD8-Ttrm1	DNAJB1
CCL4.1	0	0.625545	0.9	0.692	0	CD8-Ttrm1	CCL4
HSP90AB1.2	0	0.616092	0.936	0.835	0	CD8-Ttrm1	HSP90AB1
GZMK.4	0	0.611981	0.792	0.622	0	CD8-Ttrm1	GZMK
ZNF331.2	0	0.541961	0.744	0.597	0	CD8-Ttrm1	ZNF331
UBC	0	0.526678	0.983	0.945	0	CD8-Ttrm1	UBC
ZFP36.2	0	0.522459	0.876	0.746	0	CD8-Ttrm1	ZFP36
IFITM1.3	1.69237e-302	-0.893666	0.703	0.784	3.38475e-299	CD8-Ttrm1	IFITM1
TUBA4A	2.12319e-277	0.574669	0.78	0.67	4.24637e-274	CD8-Ttrm1	TUBA4A
HSPH1.2	1.20892e-274	0.598388	0.681	0.542	2.41783e-271	CD8-Ttrm1	HSPH1
JUNB.2	2.1817e-269	0.539802	0.934	0.861	4.36339e-266	CD8-Ttrm1	JUNB
HSPA1A.2	2.08692e-238	0.737122	0.689	0.578	4.17384e-235	CD8-Ttrm1	HSPA1A
HSPE1	9.82615e-226	0.520357	0.834	0.746	1.96523e-222	CD8-Ttrm1	HSPE1
CACYBP	1.23281e-221	0.533588	0.662	0.537	2.46561e-218	CD8-Ttrm1	CACYBP
RGCC.2	3.29515e-200	0.525818	0.734	0.632	6.5903e-197	CD8-Ttrm1	RGCC
TRGC2.2	1.86705e-195	0.512784	0.582	0.516	3.7341e-192	CD8-Ttrm1	TRGC2
HSPA1B.2	5.37597e-192	0.732076	0.629	0.523	1.07519e-188	CD8-Ttrm1	HSPA1B
HSPD1.1	4.69892e-186	0.511942	0.749	0.642	9.39785e-183	CD8-Ttrm1	HSPD1
LTB.4	3.19281e-137	-1.00298	0.553	0.591	6.38562e-134	CD8-Ttrm1	LTB
CXCL13.4	1.27943e-130	-1.29412	0.246	0.359	2.55886e-127	CD8-Ttrm1	CXCL13
IL7R.4	2.7118e-91	-0.742639	0.531	0.599	5.4236e-88	CD8-Ttrm1	IL7R
TNFRSF4.1	9.40765e-76	-0.53275	0.284	0.348	1.88153e-72	CD8-Ttrm1	TNFRSF4
FCER1G.4	1.21072e-69	-0.602569	0.213	0.275	2.42143e-66	CD8-Ttrm1	FCER1G
LAIR2.3	2.01527e-65	-0.542172	0.489	0.534	4.03054e-62	CD8-Ttrm1	LAIR2
SELL.2	1.62564e-64	-0.511689	0.282	0.352	3.25127e-61	CD8-Ttrm1	SELL
KLRB1.3	3.75938e-44	-0.738278	0.479	0.51	7.51877e-41	CD8-Ttrm1	KLRB1
TNFRSF18.4	3.37423e-33	-0.561996	0.327	0.358	6.74846e-30	CD8-Ttrm1	TNFRSF18
MT1X.1	6.05634e-30	0.554236	0.48	0.438	1.21127e-26	CD8-Ttrm1	MT1X
TYROBP.3	2.28502e-23	-0.540165	0.302	0.324	4.57004e-20	CD8-Ttrm1	TYROBP
AREG.3	9.55128e-20	-0.795744	0.471	0.492	1.91026e-16	CD8-Ttrm1	AREG
MT1E.1	1.91131e-08	0.549273	0.399	0.391	3.82262e-05	CD8-Ttrm1	MT1E
MT2A.1	1.95305e-05	0.552412	0.595	0.581	0.039061	CD8-Ttrm1	MT2A
GNLY.4	0.00398122	-0.803305	0.437	0.434	1	CD8-Ttrm1	GNLY
GNLY.5	0	3.18839	0.97	0.384	0	NKT	GNLY
FGFBP2.3	0	3.17794	0.943	0.312	0	NKT	FGFBP2
SPON2.3	0	2.79864	0.884	0.332	0	NKT	SPON2
FCGR3A.4	0	2.63798	0.935	0.285	0	NKT	FCGR3A
TYROBP.4	0	2.51128	0.929	0.265	0	NKT	TYROBP
KLRF1.3	0	2.49372	0.902	0.267	0	NKT	KLRF1
KLRD1.4	0	2.43652	0.983	0.399	0	NKT	KLRD1
FCER1G.5	0	2.1634	0.783	0.221	0	NKT	FCER1G
CLIC3.1	0	2.03466	0.849	0.417	0	NKT	CLIC3
GZMB.4	0	2.01491	0.988	0.551	0	NKT	GZMB
PLAC8.3	0	1.89471	0.838	0.377	0	NKT	PLAC8
EFHD2.3	0	1.8561	0.952	0.649	0	NKT	EFHD2
PRF1.2	0	1.77798	0.957	0.566	0	NKT	PRF1
HOPX.2	0	1.68063	0.858	0.481	0	NKT	HOPX
CCL3.3	0	1.67416	0.786	0.411	0	NKT	CCL3
CD247.1	0	1.60031	0.924	0.591	0	NKT	CD247
MYOM2	0	1.57452	0.719	0.27	0	NKT	MYOM2
ZEB2.3	0	1.5485	0.82	0.479	0	NKT	ZEB2
PLEK.2	0	1.52441	0.83	0.458	0	NKT	PLEK
NKG7.3	0	1.46933	0.999	0.739	0	NKT	NKG7
CCL4.2	0	1.45382	0.972	0.689	0	NKT	CCL4
CTSW.2	0	1.43521	0.947	0.582	0	NKT	CTSW
IGFBP7	0	1.42513	0.565	0.236	0	NKT	IGFBP7
CX3CR1.1	0	1.39439	0.643	0.207	0	NKT	CX3CR1
TRDC.3	0	1.35717	0.844	0.365	0	NKT	TRDC
S1PR5.1	0	1.31014	0.629	0.235	0	NKT	S1PR5
KLF2.4	0	1.24355	0.963	0.669	0	NKT	KLF2
KLRB1.4	0	1.21429	0.877	0.472	0	NKT	KLRB1
GZMH.4	0	1.17783	0.942	0.609	0	NKT	GZMH
ADGRG1.2	0	1.16665	0.836	0.408	0	NKT	ADGRG1
LAIR2.4	0	1.16017	0.79	0.505	0	NKT	LAIR2
IER2.2	0	1.14341	0.958	0.753	0	NKT	IER2
CD160	0	1.1304	0.497	0.258	0	NKT	CD160
TTC38	0	1.12907	0.591	0.256	0	NKT	TTC38
AREG.4	0	1.11632	0.777	0.464	0	NKT	AREG
C1orf21.2	0	1.09525	0.605	0.33	0	NKT	C1orf21
NCR3	0	1.06083	0.543	0.283	0	NKT	NCR3
CST7.2	0	1.05768	0.982	0.758	0	NKT	CST7
FCRL6.2	0	1.05267	0.593	0.273	0	NKT	FCRL6
SYNGR1	0	1.03643	0.756	0.35	0	NKT	SYNGR1
PRSS23	0	1.03426	0.517	0.245	0	NKT	PRSS23
IFITM2	0	1.01831	0.948	0.744	0	NKT	IFITM2
LINC00299	0	1.0033	0.567	0.281	0	NKT	LINC00299
KLRC3.1	0	0.988174	0.775	0.385	0	NKT	KLRC3
SH2D1B	0	0.97188	0.547	0.174	0	NKT	SH2D1B
TXK.1	0	0.970504	0.635	0.303	0	NKT	TXK
FGR	0	0.969756	0.538	0.219	0	NKT	FGR
MATK.2	0	0.967864	0.73	0.445	0	NKT	MATK
XCL2.2	0	0.892232	0.749	0.401	0	NKT	XCL2
PTGDR	0	0.875221	0.593	0.258	0	NKT	PTGDR
ZBTB16	0	0.870981	0.599	0.308	0	NKT	ZBTB16
MAPK1	0	0.828875	0.742	0.51	0	NKT	MAPK1
CEBPD.1	0	0.825985	0.771	0.456	0	NKT	CEBPD
ASCL2	0	0.815343	0.515	0.183	0	NKT	ASCL2
ATF3.1	0	0.783003	0.756	0.471	0	NKT	ATF3
AOAH	0	0.768991	0.597	0.274	0	NKT	AOAH
METRNL.1	0	0.767407	0.847	0.577	0	NKT	METRNL
CHST2	0	0.762588	0.514	0.264	0	NKT	CHST2
ANXA1.2	0	0.748123	0.937	0.661	0	NKT	ANXA1
ID2	0	0.704427	0.828	0.63	0	NKT	ID2
GADD45B.1	0	0.703756	0.799	0.564	0	NKT	GADD45B
GSTP1.1	0	0.672328	0.823	0.647	0	NKT	GSTP1
CD63.2	0	0.665164	0.891	0.692	0	NKT	CD63
CDKN2D.1	0	0.660708	0.746	0.48	0	NKT	CDKN2D
KLRC1.2	0	0.650373	0.562	0.279	0	NKT	KLRC1
CXXC5	0	0.647905	0.553	0.326	0	NKT	CXXC5
ZFP36.3	0	0.646331	0.93	0.743	0	NKT	ZFP36
CMC1.2	0	0.641796	0.803	0.555	0	NKT	CMC1
LGALS1.2	0	0.634985	0.824	0.587	0	NKT	LGALS1
ITGAX	0	0.628226	0.583	0.265	0	NKT	ITGAX
TXNIP.3	0	0.605666	0.97	0.819	0	NKT	TXNIP
UCP2.1	0	0.599954	0.738	0.503	0	NKT	UCP2
TLE1	0	0.594889	0.649	0.348	0	NKT	TLE1
KLRC2.1	0	0.59374	0.712	0.365	0	NKT	KLRC2
UBB.1	0	0.588204	0.981	0.897	0	NKT	UBB
IFNG.1	0	0.56647	0.744	0.468	0	NKT	IFNG
MT-CO2.1	0	0.562945	0.998	0.977	0	NKT	MT-CO2
FGL2	0	0.530944	0.626	0.383	0	NKT	FGL2
AC020916.1.1	0	0.52612	0.828	0.583	0	NKT	AC020916.1
C12orf75.2	0	0.513576	0.762	0.577	0	NKT	C12orf75
AIF1	0	-0.510736	0.215	0.324	0	NKT	AIF1
PRDX1	0	-0.641506	0.511	0.624	0	NKT	PRDX1
RPLP1	0	-0.671565	0.999	0.993	0	NKT	RPLP1
STAT1.1	0	-0.695332	0.367	0.537	0	NKT	STAT1
RPS17.4	0	-0.717394	0.857	0.795	0	NKT	RPS17
IL6ST.3	0	-0.780802	0.257	0.43	0	NKT	IL6ST
RPLP0.2	0	-0.808702	0.869	0.869	0	NKT	RPLP0
CXCR6.3	0	-0.842527	0.209	0.363	0	NKT	CXCR6
CTLA4.3	0	-0.880417	0.195	0.461	0	NKT	CTLA4
CORO1B	0	-0.886178	0.334	0.516	0	NKT	CORO1B
CD52	0	-0.939252	0.801	0.872	0	NKT	CD52
VIM.1	0	-0.977745	0.826	0.857	0	NKT	VIM
RBPJ.3	0	-1.01062	0.441	0.568	0	NKT	RBPJ
LDHB	0	-1.03445	0.465	0.691	0	NKT	LDHB
ITM2A.3	0	-1.11506	0.445	0.667	0	NKT	ITM2A
TTN.3	0	-1.13571	0.303	0.437	0	NKT	TTN
IL32.2	0	-1.25407	0.776	0.925	0	NKT	IL32
SIT1.3	0	-1.25478	0.349	0.486	0	NKT	SIT1
GPR183.3	0	-1.26973	0.459	0.532	0	NKT	GPR183
DUSP4.4	0	-1.31581	0.406	0.503	0	NKT	DUSP4
CD8A.3	0	-1.39724	0.287	0.541	0	NKT	CD8A
CD74.3	0	-1.42049	0.714	0.767	0	NKT	CD74
TRBC2.2	0	-1.46732	0.837	0.873	0	NKT	TRBC2
RGS1.2	0	-1.4729	0.761	0.745	0	NKT	RGS1
CD8B.3	0	-1.88857	0.269	0.534	0	NKT	CD8B
CD27.4	0	-1.9253	0.253	0.539	0	NKT	CD27
COTL1.4	0	-2.16651	0.482	0.691	0	NKT	COTL1
LTB.5	0	-2.411	0.33	0.611	0	NKT	LTB
TRAC.2	0	-2.4135	0.64	0.841	0	NKT	TRAC
IL7R.5	0	-2.80231	0.52	0.599	0	NKT	IL7R
GZMK.5	0	-3.01864	0.486	0.653	0	NKT	GZMK
AKR1C3	3.10249e-306	1.10661	0.471	0.219	6.20498e-303	NKT	AKR1C3
CCR7.2	2.77423e-300	-0.682992	0.284	0.331	5.54846e-297	NKT	CCR7
CD300A	2.88544e-285	0.982697	0.5	0.261	5.77087e-282	NKT	CD300A
TYMP.4	3.78293e-273	-1.00472	0.501	0.557	7.56585e-270	NKT	TYMP
DNPH1	2.49178e-270	-0.666112	0.425	0.46	4.98355e-267	NKT	DNPH1
HLA-DRB1.3	1.02136e-259	-1.87209	0.749	0.73	2.04271e-256	NKT	HLA-DRB1
DDIT4.1	1.91257e-259	0.556286	0.805	0.687	3.82514e-256	NKT	DDIT4
VCAM1.3	2.37196e-258	-0.855277	0.276	0.35	4.74392e-255	NKT	VCAM1
NFKBIA.3	1.2606e-255	0.518943	0.92	0.759	2.5212e-252	NKT	NFKBIA
ABI3.1	3.64632e-233	0.652058	0.584	0.397	7.29263e-230	NKT	ABI3
DUSP1.2	5.14465e-215	0.515321	0.937	0.759	1.02893e-211	NKT	DUSP1
RPS26.2	7.61458e-203	-0.509882	0.91	0.9	1.52292e-199	NKT	RPS26
ICOS	2.72406e-196	-0.78842	0.522	0.475	5.44813e-193	NKT	ICOS
HLA-DRA.4	1.53009e-192	-1.75462	0.617	0.595	3.06018e-189	NKT	HLA-DRA
CD82.2	8.36764e-190	-0.758926	0.308	0.364	1.67353e-186	NKT	CD82
PLP2	1.86258e-187	-0.863196	0.435	0.477	3.72517e-184	NKT	PLP2
CEP78	1.57042e-183	0.933839	0.497	0.291	3.14085e-180	NKT	CEP78
CCR5.1	1.67552e-183	-0.572321	0.312	0.334	3.35103e-180	NKT	CCR5
GAPDH.2	1.00505e-180	-0.595376	0.893	0.894	2.0101e-177	NKT	GAPDH
CTBP2	4.76717e-168	0.713029	0.446	0.247	9.53434e-165	NKT	CTBP2
SOD1.1	7.96829e-166	-0.571107	0.773	0.758	1.59366e-162	NKT	SOD1
RGCC.3	1.89993e-163	-1.03822	0.695	0.637	3.79986e-160	NKT	RGCC
PDCD1.4	1.03014e-154	-1.14073	0.396	0.413	2.06028e-151	NKT	PDCD1
C1orf162.1	1.03373e-154	0.741139	0.476	0.261	2.06746e-151	NKT	C1orf162
BATF	4.53107e-143	-0.525379	0.438	0.488	9.06214e-140	NKT	BATF
CRIP1.1	1.32017e-140	-0.580488	0.93	0.908	2.64033e-137	NKT	CRIP1
BIRC3.2	8.6936e-124	-0.819196	0.626	0.577	1.73872e-120	NKT	BIRC3
TBC1D4	1.97124e-122	-0.63512	0.434	0.393	3.94248e-119	NKT	TBC1D4
ITGAM	7.1384e-120	0.813906	0.423	0.21	1.42768e-116	NKT	ITGAM
ARID5B	4.21909e-117	-0.543424	0.574	0.574	8.43818e-114	NKT	ARID5B
CXCR3.3	4.48447e-116	-0.751951	0.322	0.358	8.96895e-113	NKT	CXCR3
PTGDS.2	1.37537e-115	2.92791	0.43	0.227	2.75075e-112	NKT	PTGDS
ADRB2.1	9.00746e-115	0.708985	0.452	0.249	1.80149e-111	NKT	ADRB2
ITM2C.4	3.14065e-108	-0.943445	0.383	0.384	6.2813e-105	NKT	ITM2C
TNFRSF9.3	2.40852e-106	-0.637628	0.348	0.349	4.81705e-103	NKT	TNFRSF9
CCDC167.1	6.6534e-103	-0.531054	0.474	0.466	1.33068e-99	NKT	CCDC167
HLA-DPA1.3	1.01603e-100	-0.935302	0.681	0.643	2.03207e-97	NKT	HLA-DPA1
FABP5.3	6.33841e-98	-0.990779	0.514	0.491	1.26768e-94	NKT	FABP5
PTGER2	9.07348e-94	0.599885	0.473	0.31	1.8147e-90	NKT	PTGER2
CD40LG.2	1.41977e-89	-0.508869	0.284	0.29	2.83953e-86	NKT	CD40LG
SOCS3.2	9.69105e-83	-0.67911	0.536	0.462	1.93821e-79	NKT	SOCS3
LYN	1.30031e-79	0.822632	0.424	0.232	2.60063e-76	NKT	LYN
NCAM1	1.49792e-79	0.618058	0.416	0.242	2.99585e-76	NKT	NCAM1
HLA-DMA.2	1.09665e-75	-0.874736	0.498	0.474	2.19329e-72	NKT	HLA-DMA
ANXA5.2	2.92812e-74	-0.989152	0.604	0.538	5.85625e-71	NKT	ANXA5
S100B	1.27281e-73	1.02266	0.26	0.192	2.54563e-70	NKT	S100B
NCR1	5.0905e-73	0.646293	0.389	0.176	1.0181e-69	NKT	NCR1
HLA-DPB1.2	1.03107e-61	-0.73509	0.78	0.711	2.06214e-58	NKT	HLA-DPB1
FXYD2.4	5.32281e-58	-0.969762	0.485	0.323	1.06456e-54	NKT	FXYD2
MAF	8.40824e-49	-0.618834	0.68	0.6	1.68165e-45	NKT	MAF
LAT2	2.4564e-48	0.705319	0.411	0.245	4.9128e-45	NKT	LAT2
MAP3K8	4.98658e-47	0.597907	0.488	0.361	9.97315e-44	NKT	MAP3K8
CAPG	3.07809e-46	-0.541475	0.402	0.351	6.15619e-43	NKT	CAPG
KIR2DL3	5.03669e-44	0.565471	0.274	0.176	1.00734e-40	NKT	KIR2DL3
IFI6.3	1.99084e-43	-0.574252	0.464	0.445	3.98169e-40	NKT	IFI6
RASSF4	1.08596e-38	0.53064	0.391	0.232	2.17191e-35	NKT	RASSF4
TMIGD2	4.01051e-31	0.607756	0.431	0.312	8.02102e-28	NKT	TMIGD2
MT1E.2	1.45769e-29	-0.645141	0.544	0.378	2.91538e-26	NKT	MT1E
ID3	1.85197e-27	-0.505578	0.343	0.295	3.70394e-24	NKT	ID3
IFI44L.2	5.07248e-23	-0.541628	0.393	0.334	1.0145e-19	NKT	IFI44L
HLA-DQA1.3	9.83387e-22	-1.13017	0.501	0.438	1.96677e-18	NKT	HLA-DQA1
LGALS3.1	8.02324e-21	-0.54414	0.621	0.468	1.60465e-17	NKT	LGALS3
CXCL13.5	3.25035e-15	-1.86689	0.509	0.332	6.5007e-12	NKT	CXCL13
CD4	9.55587e-13	-0.52816	0.491	0.324	1.91117e-09	NKT	CD4
LMNA.3	5.22379e-12	-0.563594	0.601	0.46	1.04476e-08	NKT	LMNA
HLA-DQA2.3	2.2391e-11	-0.781974	0.566	0.437	4.47819e-08	NKT	HLA-DQA2
LAG3.4	7.54716e-09	-1.54674	0.603	0.505	1.50943e-05	NKT	LAG3
GPR171	8.22375e-09	-0.564646	0.591	0.481	1.64475e-05	NKT	GPR171
MT1X.2	1.28586e-08	-0.560036	0.5	0.437	2.57173e-05	NKT	MT1X
HMGB2.1	1.47024e-07	-0.585902	0.724	0.613	0.000294049	NKT	HMGB2
HLA-DQB1.1	4.8768e-07	-0.783433	0.449	0.374	0.00097536	NKT	HLA-DQB1
IL18RAP	3.40776e-06	0.62214	0.364	0.307	0.00681551	NKT	IL18RAP
MIR155HG.3	4.80857e-06	-0.811359	0.447	0.362	0.00961715	NKT	MIR155HG
MLC1	7.15081e-05	0.502335	0.294	0.143	0.143016	NKT	MLC1
LINC01943.3	0.000655539	-0.803755	0.588	0.445	1	NKT	LINC01943
AREG.5	0	3.12922	0.861	0.471	0	NK	AREG
KLRC1.3	0	2.85674	0.785	0.278	0	NK	KLRC1
TYROBP.5	0	2.49471	0.944	0.289	0	NK	TYROBP
XCL2.3	0	2.41365	0.886	0.407	0	NK	XCL2
KRT81	0	2.36237	0.692	0.217	0	NK	KRT81
IGFBP2	0	2.31168	0.718	0.291	0	NK	IGFBP2
FCER1G.6	0	2.19052	0.783	0.242	0	NK	FCER1G
XCL1.1	0	2.15092	0.668	0.254	0	NK	XCL1
TRDC.4	0	2.13336	0.86	0.382	0	NK	TRDC
GNLY.6	0	2.0464	0.811	0.415	0	NK	GNLY
KLRD1.5	0	1.91546	0.948	0.422	0	NK	KLRD1
KRT86	0	1.79742	0.57	0.194	0	NK	KRT86
MATK.3	0	1.68851	0.828	0.451	0	NK	MATK
KLRB1.5	0	1.68459	0.916	0.486	0	NK	KLRB1
HOPX.3	0	1.56216	0.806	0.498	0	NK	HOPX
TMIGD2.1	0	1.52539	0.642	0.306	0	NK	TMIGD2
CEBPD.2	0	1.45635	0.731	0.469	0	NK	CEBPD
IL2RB.1	0	1.39626	0.768	0.46	0	NK	IL2RB
ZFP36.4	0	1.37604	0.94	0.749	0	NK	ZFP36
KLRC3.2	0	1.37509	0.758	0.401	0	NK	KLRC3
CLIC3.2	0	1.3681	0.739	0.439	0	NK	CLIC3
CD7.3	0	1.33167	0.909	0.643	0	NK	CD7
MAFF	0	1.33072	0.72	0.45	0	NK	MAFF
DUSP2.2	0	1.32498	0.959	0.822	0	NK	DUSP2
KLRF1.4	0	1.26702	0.667	0.303	0	NK	KLRF1
CTSW.3	0	1.26347	0.881	0.599	0	NK	CTSW
CMC1.3	0	1.22946	0.768	0.566	0	NK	CMC1
CCL4.3	0	1.20789	0.937	0.701	0	NK	CCL4
TXK.2	0	1.20165	0.642	0.315	0	NK	TXK
KLRC2.2	0	1.19859	0.591	0.385	0	NK	KLRC2
ITM2C.5	0	1.13467	0.595	0.373	0	NK	ITM2C
CD63.3	0	1.12668	0.885	0.699	0	NK	CD63
TNFRSF18.5	0	1.10854	0.623	0.341	0	NK	TNFRSF18
MAPK1.1	0	1.09811	0.704	0.521	0	NK	MAPK1
METRNL.2	0	1.09569	0.799	0.59	0	NK	METRNL
DDIT4.2	0	1.06565	0.879	0.688	0	NK	DDIT4
GSTP1.2	0	1.04848	0.833	0.653	0	NK	GSTP1
ZFP36L2.3	0	1.03882	0.975	0.886	0	NK	ZFP36L2
CXCR4.4	0	1.03748	0.961	0.858	0	NK	CXCR4
LAT2.1	0	1.02042	0.503	0.246	0	NK	LAT2
TLE1.1	0	1.00688	0.614	0.361	0	NK	TLE1
DUSP1.3	0	0.990388	0.94	0.766	0	NK	DUSP1
SRGAP3	0	0.979477	0.571	0.293	0	NK	SRGAP3
SOCS1	0	0.97664	0.806	0.616	0	NK	SOCS1
SH2D1B.1	0	0.972255	0.487	0.191	0	NK	SH2D1B
ZNF331.3	0	0.95516	0.79	0.602	0	NK	ZNF331
SPRY1	0	0.948227	0.562	0.325	0	NK	SPRY1
IFITM2.1	0	0.946676	0.913	0.753	0	NK	IFITM2
B3GNT7	0	0.911427	0.56	0.27	0	NK	B3GNT7
ZBTB16.1	0	0.904855	0.563	0.32	0	NK	ZBTB16
NFKBIA.4	0	0.891779	0.908	0.765	0	NK	NFKBIA
MAP3K8.1	0	0.888635	0.617	0.359	0	NK	MAP3K8
TSC22D3.3	0	0.885812	0.956	0.841	0	NK	TSC22D3
CLDND1	0	0.88398	0.7	0.525	0	NK	CLDND1
NCAM1.1	0	0.821194	0.533	0.243	0	NK	NCAM1
IER2.3	0	0.796211	0.923	0.762	0	NK	IER2
NR4A2	0	0.793992	0.769	0.566	0	NK	NR4A2
LDLRAD4	0	0.789428	0.601	0.357	0	NK	LDLRAD4
SPRY2	0	0.7841	0.581	0.269	0	NK	SPRY2
CXXC5.1	0	0.751593	0.554	0.334	0	NK	CXXC5
FOS.3	0	0.750402	0.909	0.753	0	NK	FOS
CD247.2	0	0.743132	0.8	0.61	0	NK	CD247
ID2.1	0	0.741479	0.8	0.639	0	NK	ID2
SYNGR1.1	0	0.739217	0.598	0.374	0	NK	SYNGR1
APOBEC3G.3	0	0.69679	0.833	0.657	0	NK	APOBEC3G
FAM43A	0	0.694157	0.511	0.262	0	NK	FAM43A
AOAH.1	0	0.693988	0.525	0.29	0	NK	AOAH
GRASP	0	0.618305	0.553	0.342	0	NK	GRASP
YPEL1	0	0.552444	0.564	0.411	0	NK	YPEL1
NR4A1.2	0	0.548416	0.645	0.449	0	NK	NR4A1
RGS16	0	0.527316	0.492	0.268	0	NK	RGS16
ICOS.1	0	-0.683578	0.316	0.487	0	NK	ICOS
CD52.1	0	-0.694102	0.706	0.874	0	NK	CD52
TMSB10	0	-0.745503	0.989	0.991	0	NK	TMSB10
MIR155HG.4	0	-0.75597	0.159	0.38	0	NK	MIR155HG
TOB1.1	0	-0.810592	0.363	0.579	0	NK	TOB1
CORO1B.1	0	-0.828823	0.282	0.512	0	NK	CORO1B
CTLA4.4	0	-0.831145	0.237	0.449	0	NK	CTLA4
LAIR2.5	0	-0.925471	0.318	0.54	0	NK	LAIR2
MAF.1	0	-0.994149	0.43	0.616	0	NK	MAF
FTL	0	-1.03309	0.708	0.891	0	NK	FTL
S100A6.2	0	-1.15164	0.691	0.893	0	NK	S100A6
SIT1.4	0	-1.23886	0.208	0.488	0	NK	SIT1
S100A4.2	0	-1.23931	0.794	0.904	0	NK	S100A4
TRBC2.3	0	-1.26048	0.74	0.876	0	NK	TRBC2
IL32.3	0	-1.3244	0.582	0.929	0	NK	IL32
LAG3.5	0	-1.41494	0.276	0.526	0	NK	LAG3
CD8A.4	0	-1.5873	0.257	0.533	0	NK	CD8A
HLA-DRB1.4	0	-1.66208	0.545	0.741	0	NK	HLA-DRB1
CD27.5	0	-1.68779	0.194	0.532	0	NK	CD27
CD8B.4	0	-1.9435	0.239	0.525	0	NK	CD8B
TRAC.3	0	-1.95125	0.495	0.841	0	NK	TRAC
LINC01943.4	1.23895e-307	-0.804701	0.291	0.466	2.4779e-304	NK	LINC01943
HLA-DQB1.2	4.57924e-297	-0.731023	0.168	0.391	9.15849e-294	NK	HLA-DQB1
ZNF683	2.10381e-296	1.30286	0.467	0.242	4.20763e-293	NK	ZNF683
TNFSF14	2.22904e-294	0.610514	0.533	0.338	4.45808e-291	NK	TNFSF14
TBC1D4.1	1.9108e-285	-0.605537	0.218	0.406	3.82161e-282	NK	TBC1D4
CD9	3.64257e-275	0.750595	0.448	0.283	7.28513e-272	NK	CD9
PDCD1.5	1.02248e-274	-1.08464	0.21	0.422	2.04497e-271	NK	PDCD1
LDHB.1	9.81824e-274	-0.7899	0.508	0.681	1.96365e-270	NK	LDHB
RGCC.4	5.39681e-258	0.754454	0.781	0.635	1.07936e-254	NK	RGCC
KIR2DL4	1.2518e-253	0.804123	0.473	0.322	2.5036e-250	NK	KIR2DL4
TYMP.5	7.94109e-253	-0.772216	0.357	0.563	1.58822e-249	NK	TYMP
FGR.1	2.9156e-244	0.613607	0.442	0.236	5.8312e-241	NK	FGR
ITGA1	1.58982e-243	0.741952	0.528	0.391	3.17963e-240	NK	ITGA1
ECI2	3.25817e-238	0.544134	0.568	0.419	6.51633e-235	NK	ECI2
IFITM3	9.4984e-237	0.685916	0.459	0.254	1.89968e-233	NK	IFITM3
IRF8	9.08069e-233	0.58814	0.44	0.28	1.81614e-229	NK	IRF8
PPP1R14B	1.54505e-220	0.548725	0.65	0.557	3.0901e-217	NK	PPP1R14B
ALOX5AP.1	3.78555e-211	0.752122	0.706	0.574	7.57109e-208	NK	ALOX5AP
FOSB.3	8.96954e-205	0.53225	0.798	0.655	1.79391e-201	NK	FOSB
IL7R.6	5.95006e-204	-1.86583	0.477	0.598	1.19001e-200	NK	IL7R
LTB.6	5.35045e-201	-1.46831	0.486	0.592	1.07009e-197	NK	LTB
NCR3.1	6.55266e-200	0.663538	0.476	0.296	1.31053e-196	NK	NCR3
HLA-DMA.3	1.06465e-179	-0.608252	0.314	0.484	2.1293e-176	NK	HLA-DMA
PTGDR.1	3.5583e-174	0.598404	0.454	0.278	7.11659e-171	NK	PTGDR
HLA-DQA1.4	1.41628e-170	-0.961399	0.283	0.452	2.83255e-167	NK	HLA-DQA1
GADD45B.2	7.78643e-169	0.629062	0.717	0.577	1.55729e-165	NK	GADD45B
PRDX1.1	3.36944e-167	-0.508057	0.468	0.622	6.73888e-164	NK	PRDX1
CLNK	5.83637e-159	0.554458	0.367	0.212	1.16727e-155	NK	CLNK
ANXA5.3	9.86566e-154	-0.639178	0.405	0.551	1.97313e-150	NK	ANXA5
DNAJA1.3	1.08421e-153	0.532265	0.865	0.773	2.16842e-150	NK	DNAJA1
SAT1	7.85519e-150	-0.715238	0.569	0.724	1.57104e-146	NK	SAT1
STAT1.2	1.19452e-131	-0.575652	0.378	0.53	2.38905e-128	NK	STAT1
GPR183.4	1.26304e-129	-0.796105	0.427	0.531	2.52607e-126	NK	GPR183
VCAM1.4	1.00723e-118	-0.743061	0.22	0.35	2.01447e-115	NK	VCAM1
HLA-DPA1.4	2.02496e-110	-0.851575	0.544	0.651	4.04991e-107	NK	HLA-DPA1
CCR7.3	5.23918e-101	-0.595035	0.222	0.333	1.04784e-97	NK	CCR7
CD74.4	2.47593e-98	-0.893803	0.705	0.766	4.95186e-95	NK	CD74
KLRG1.3	1.02973e-97	-0.712024	0.34	0.447	2.05947e-94	NK	KLRG1
ARID5B.1	2.07001e-92	-0.618879	0.49	0.578	4.14001e-89	NK	ARID5B
HSPA1A.3	1.71987e-89	0.551565	0.712	0.583	3.43974e-86	NK	HSPA1A
HLA-DPB1.3	4.50595e-88	-0.747993	0.642	0.721	9.0119e-85	NK	HLA-DPB1
CCL3.4	2.46446e-84	0.86712	0.554	0.437	4.92891e-81	NK	CCL3
IL6ST.4	2.00928e-81	-0.553488	0.312	0.421	4.01855e-78	NK	IL6ST
FABP5.4	3.82234e-80	-0.613132	0.394	0.498	7.64469e-77	NK	FABP5
PTTG1.1	4.33267e-78	-0.531874	0.347	0.442	8.66534e-75	NK	PTTG1
HLA-DQA2.4	3.43064e-74	-0.769577	0.364	0.453	6.86129e-71	NK	HLA-DQA2
HLA-DRA.5	4.54497e-74	-1.20874	0.517	0.601	9.08995e-71	NK	HLA-DRA
BATF.1	4.4082e-72	-0.838352	0.409	0.488	8.81639e-69	NK	BATF
KLF2.5	6.61547e-68	-0.613989	0.655	0.696	1.32309e-64	NK	KLF2
CD160.1	9.19977e-62	1.00295	0.397	0.272	1.83995e-58	NK	CD160
COTL1.5	4.31184e-61	-0.620719	0.627	0.676	8.62368e-58	NK	COTL1
TRGC2.3	1.91471e-49	-0.576597	0.453	0.526	3.82941e-46	NK	TRGC2
BIRC3.3	4.57012e-49	-0.568193	0.542	0.583	9.14023e-46	NK	BIRC3
ISG15.3	4.85882e-48	-0.570697	0.626	0.682	9.71763e-45	NK	ISG15
MT1X.3	1.17906e-46	-0.511924	0.361	0.447	2.35811e-43	NK	MT1X
GZMH.5	3.66524e-41	-0.888471	0.584	0.64	7.33048e-38	NK	GZMH
TRBC1	1.12315e-34	-0.640523	0.729	0.699	2.2463e-31	NK	TRBC1
FXYD2.5	7.25542e-34	-0.840653	0.273	0.34	1.45108e-30	NK	FXYD2
MT2A.2	9.18682e-32	-0.519232	0.501	0.586	1.83736e-28	NK	MT2A
TNFRSF9.4	7.57088e-31	-0.541835	0.291	0.352	1.51418e-27	NK	TNFRSF9
IFI6.4	3.84003e-20	-0.50876	0.406	0.449	7.68005e-17	NK	IFI6
PTMS.2	4.86436e-19	-0.747737	0.517	0.564	9.72872e-16	NK	PTMS
CXCL13.6	2.56242e-11	-1.79801	0.316	0.349	5.12483e-08	NK	CXCL13
MT1E.3	4.13517e-11	-0.644043	0.376	0.392	8.27033e-08	NK	MT1E
FGFBP2.4	5.00292e-09	-0.610947	0.328	0.368	1.00058e-05	NK	FGFBP2
TTN.4	4.79e-07	-0.538215	0.457	0.424	0.000958001	NK	TTN
GZMK.6	0.00116439	-0.661852	0.735	0.634	1	NK	GZMK
LTB.7	0	1.66974	0.94	0.55	0	CD4-T naive	LTB
IL7R.7	0	1.19948	0.899	0.56	0	CD4-T naive	IL7R
S100A4.3	0	0.837738	0.971	0.891	0	CD4-T naive	S100A4
LDHB.2	0	0.663609	0.846	0.654	0	CD4-T naive	LDHB
TIMP1.1	0	0.656678	0.535	0.295	0	CD4-T naive	TIMP1
SOCS3.3	0	0.613417	0.725	0.442	0	CD4-T naive	SOCS3
GPR183.5	0	0.608581	0.756	0.502	0	CD4-T naive	GPR183
EEF1A1.2	0	0.60045	0.999	0.991	0	CD4-T naive	EEF1A1
S100A10.2	0	0.525204	0.922	0.778	0	CD4-T naive	S100A10
RPLP0.3	0	0.522523	0.954	0.86	0	CD4-T naive	RPLP0
NME2.1	0	0.519065	0.922	0.731	0	CD4-T naive	NME2
C1orf21.3	0	-0.522208	0.256	0.364	0	CD4-T naive	C1orf21
TOX.1	0	-0.545518	0.221	0.373	0	CD4-T naive	TOX
HMGB1.2	0	-0.589112	0.871	0.931	0	CD4-T naive	HMGB1
IL2RB.2	0	-0.646398	0.377	0.485	0	CD4-T naive	IL2RB
CD81.2	0	-0.656958	0.781	0.776	0	CD4-T naive	CD81
CD38.3	0	-0.672259	0.228	0.351	0	CD4-T naive	CD38
HLA-DQB1.3	0	-0.682063	0.247	0.394	0	CD4-T naive	HLA-DQB1
MIR155HG.5	0	-0.72775	0.268	0.379	0	CD4-T naive	MIR155HG
TIGIT.4	0	-0.734228	0.333	0.493	0	CD4-T naive	TIGIT
TNFRSF9.5	0	-0.765217	0.225	0.361	0	CD4-T naive	TNFRSF9
KLRC3.3	0	-0.790134	0.275	0.433	0	CD4-T naive	KLRC3
NEAT1.1	0	-0.80991	0.716	0.843	0	CD4-T naive	NEAT1
CCL3L1.3	0	-0.874328	0.471	0.517	0	CD4-T naive	CCL3L1
HLA-DQA2.5	0	-0.883031	0.345	0.459	0	CD4-T naive	HLA-DQA2
KLRF1.5	0	-0.883229	0.214	0.332	0	CD4-T naive	KLRF1
GZMK.7	0	-0.893779	0.523	0.651	0	CD4-T naive	GZMK
APOBEC3G.4	0	-0.907555	0.533	0.679	0	CD4-T naive	APOBEC3G
DUSP2.3	0	-0.986255	0.782	0.833	0	CD4-T naive	DUSP2
TTN.5	0	-0.991951	0.319	0.437	0	CD4-T naive	TTN
PMAIP1.1	0	-0.992247	0.482	0.57	0	CD4-T naive	PMAIP1
IFNG.2	0	-1.01908	0.291	0.512	0	CD4-T naive	IFNG
ZEB2.4	0	-1.02596	0.451	0.513	0	CD4-T naive	ZEB2
GZMA.3	0	-1.04407	0.632	0.817	0	CD4-T naive	GZMA
HLA-DQA1.5	0	-1.08241	0.341	0.454	0	CD4-T naive	HLA-DQA1
FCGR3A.5	0	-1.10791	0.243	0.35	0	CD4-T naive	FCGR3A
HLA-DPA1.5	0	-1.16518	0.476	0.664	0	CD4-T naive	HLA-DPA1
CTSW.4	0	-1.18102	0.425	0.633	0	CD4-T naive	CTSW
METRNL.3	0	-1.18608	0.578	0.602	0	CD4-T naive	METRNL
XCL2.4	0	-1.24694	0.327	0.442	0	CD4-T naive	XCL2
CD74.5	0	-1.34135	0.668	0.773	0	CD4-T naive	CD74
LAG3.6	0	-1.34423	0.432	0.522	0	CD4-T naive	LAG3
HLA-DPB1.4	0	-1.37397	0.535	0.736	0	CD4-T naive	HLA-DPB1
CD8B.5	0	-1.47881	0.351	0.528	0	CD4-T naive	CD8B
CD8A.5	0	-1.51708	0.289	0.543	0	CD4-T naive	CD8A
HLA-DRA.6	0	-1.52152	0.54	0.603	0	CD4-T naive	HLA-DRA
PRF1.3	0	-1.71782	0.329	0.628	0	CD4-T naive	PRF1
CXCL13.7	0	-1.71886	0.207	0.362	0	CD4-T naive	CXCL13
CST7.3	0	-1.78189	0.524	0.803	0	CD4-T naive	CST7
HLA-DRB1.5	0	-1.79521	0.609	0.744	0	CD4-T naive	HLA-DRB1
KLRD1.6	0	-1.92712	0.261	0.468	0	CD4-T naive	KLRD1
CCL3.5	0	-2.1906	0.343	0.453	0	CD4-T naive	CCL3
GZMH.6	0	-2.1977	0.524	0.649	0	CD4-T naive	GZMH
CCL4L2.2	0	-2.34698	0.438	0.591	0	CD4-T naive	CCL4L2
CCL5.3	0	-2.54234	0.603	0.86	0	CD4-T naive	CCL5
GZMB.5	0	-2.68869	0.433	0.605	0	CD4-T naive	GZMB
CCL4.4	0	-2.95356	0.441	0.741	0	CD4-T naive	CCL4
NKG7.4	0	-3.10805	0.608	0.777	0	CD4-T naive	NKG7
ID2.2	1.15704e-307	-0.727782	0.56	0.656	2.31408e-304	CD4-T naive	ID2
PLEK.3	7.20913e-303	-0.937549	0.435	0.496	1.44183e-299	CD4-T naive	PLEK
PDCD1.6	1.11837e-293	-0.671479	0.315	0.421	2.23674e-290	CD4-T naive	PDCD1
KLRB1.6	2.97724e-291	0.693286	0.699	0.487	5.95448e-288	CD4-T naive	KLRB1
TSC22D3.4	1.45254e-288	-0.64495	0.8	0.852	2.90508e-285	CD4-T naive	TSC22D3
CD27.6	7.57976e-283	-0.67019	0.419	0.525	1.51595e-279	CD4-T naive	CD27
APOBEC3C.2	3.62145e-278	-0.667418	0.413	0.512	7.24291e-275	CD4-T naive	APOBEC3C
SPON2.4	2.33166e-276	-1.03537	0.303	0.387	4.66332e-273	CD4-T naive	SPON2
PTMS.3	3.0319e-276	-1.16784	0.522	0.565	6.06381e-273	CD4-T naive	PTMS
FGFBP2.5	8.91019e-264	-1.79656	0.305	0.372	1.78204e-260	CD4-T naive	FGFBP2
NR4A2.1	1.26457e-260	-0.763606	0.527	0.581	2.52914e-257	CD4-T naive	NR4A2
CMC1.4	2.25545e-258	-1.17633	0.541	0.58	4.51091e-255	CD4-T naive	CMC1
EFHD2.4	4.98624e-257	-0.919498	0.665	0.676	9.97249e-254	CD4-T naive	EFHD2
RGS1.3	4.8298e-244	-0.814198	0.713	0.75	9.6596e-241	CD4-T naive	RGS1
FXYD2.6	2.13083e-222	-0.926117	0.281	0.343	4.26166e-219	CD4-T naive	FXYD2
MAL.1	1.61979e-221	0.661004	0.471	0.269	3.23958e-218	CD4-T naive	MAL
CD63.4	8.49324e-204	-0.871758	0.721	0.707	1.69865e-200	CD4-T naive	CD63
KLRC4.2	1.90217e-194	-0.674156	0.392	0.405	3.80435e-191	CD4-T naive	KLRC4
FCRL6.3	6.32054e-190	-0.500569	0.243	0.306	1.26411e-186	CD4-T naive	FCRL6
MT2A.3	2.27318e-184	-0.987215	0.506	0.59	4.54635e-181	CD4-T naive	MT2A
CLIC3.3	5.17591e-179	-1.11231	0.429	0.456	1.03518e-175	CD4-T naive	CLIC3
HSPA6.3	9.53659e-174	0.736047	0.218	0.26	1.90732e-170	CD4-T naive	HSPA6
EOMES.2	3.31505e-173	-0.623063	0.286	0.35	6.6301e-170	CD4-T naive	EOMES
KLRC1.4	4.94443e-165	-0.952805	0.256	0.307	9.88886e-162	CD4-T naive	KLRC1
XCL1.2	3.55911e-164	-0.514609	0.234	0.278	7.11821e-161	CD4-T naive	XCL1
CD7.4	1.79455e-162	-0.527109	0.608	0.662	3.58909e-159	CD4-T naive	CD7
CRTAM.2	1.23394e-160	-0.697773	0.354	0.389	2.46787e-157	CD4-T naive	CRTAM
DUSP4.5	9.30799e-157	-0.996289	0.465	0.498	1.8616e-153	CD4-T naive	DUSP4
HAVCR2.3	1.80433e-154	-0.987806	0.353	0.398	3.60865e-151	CD4-T naive	HAVCR2
GSTP1.3	3.89406e-149	-0.706263	0.677	0.66	7.78813e-146	CD4-T naive	GSTP1
ZNF331.4	1.11798e-132	-0.760562	0.613	0.611	2.23597e-129	CD4-T naive	ZNF331
HIST1H4C.2	2.36469e-117	-0.726746	0.676	0.689	4.72938e-114	CD4-T naive	HIST1H4C
VCAM1.5	5.10504e-109	-0.877452	0.324	0.346	1.02101e-105	CD4-T naive	VCAM1
TYROBP.6	2.14356e-107	-1.4961	0.295	0.324	4.28711e-104	CD4-T naive	TYROBP
ADGRG1.3	6.69585e-106	-0.754929	0.473	0.441	1.33917e-102	CD4-T naive	ADGRG1
ATF3.2	1.58831e-103	-0.666079	0.484	0.496	3.17662e-100	CD4-T naive	ATF3
PRKCQ-AS1.1	4.55681e-100	0.531459	0.595	0.486	9.11363e-97	CD4-T naive	PRKCQ-AS1
TRBC1.1	9.79684e-100	-0.632004	0.765	0.694	1.95937e-96	CD4-T naive	TRBC1
ISG15.4	3.27896e-92	-0.605915	0.672	0.68	6.55792e-89	CD4-T naive	ISG15
GNLY.7	4.3857e-92	-2.91671	0.433	0.434	8.7714e-89	CD4-T naive	GNLY
LAIR2.6	8.49872e-88	-0.870861	0.568	0.525	1.69974e-84	CD4-T naive	LAIR2
MT1X.4	7.87407e-80	-0.513387	0.421	0.445	1.57481e-76	CD4-T naive	MT1X
FABP5.5	5.89874e-79	-0.87323	0.499	0.493	1.17975e-75	CD4-T naive	FABP5
HLA-DMA.4	3.41335e-67	-0.75948	0.484	0.475	6.8267e-64	CD4-T naive	HLA-DMA
ARL6IP1.1	3.42578e-65	-0.548789	0.663	0.64	6.85156e-62	CD4-T naive	ARL6IP1
C12orf75.3	3.54634e-65	-0.537125	0.62	0.59	7.09267e-62	CD4-T naive	C12orf75
NOSIP	4.87243e-64	0.563644	0.495	0.368	9.74487e-61	CD4-T naive	NOSIP
HMGB2.2	3.72158e-58	-0.515698	0.624	0.622	7.44315e-55	CD4-T naive	HMGB2
FCER1G.7	1.83758e-49	-0.961652	0.268	0.269	3.67516e-46	CD4-T naive	FCER1G
TRGC2.4	1.66707e-44	-0.645131	0.573	0.517	3.33415e-41	CD4-T naive	TRGC2
SMAD7.1	6.11928e-41	-0.506252	0.61	0.574	1.22386e-37	CD4-T naive	SMAD7
KLRC2.3	7.57489e-30	-0.529375	0.452	0.389	1.51498e-26	CD4-T naive	KLRC2
AREG.6	3.49894e-21	-1.14027	0.526	0.487	6.99788e-18	CD4-T naive	AREG
CREM.1	4.94276e-21	-0.530314	0.68	0.632	9.88551e-18	CD4-T naive	CREM
AQP3	1.19455e-19	0.700729	0.411	0.29	2.38909e-16	CD4-T naive	AQP3
FAM3C.2	1.24877e-15	-0.61065	0.467	0.421	2.49753e-12	CD4-T naive	FAM3C
STMN1.1	5.05717e-15	-0.677388	0.381	0.341	1.01143e-11	CD4-T naive	STMN1
MT1E.4	7.63003e-15	-0.6232	0.433	0.387	1.52601e-11	CD4-T naive	MT1E
SELL.3	6.68868e-11	0.648886	0.428	0.336	1.33774e-07	CD4-T naive	SELL
TRDC.5	1.36833e-10	-0.903695	0.469	0.399	2.73666e-07	CD4-T naive	TRDC
LINC01943.5	1.29717e-05	-0.631721	0.542	0.448	0.0259435	CD4-T naive	LINC01943
MATK.4	0.00188618	-0.584891	0.537	0.463	1	CD4-T naive	MATK
TNFRSF18.6	0	2.25403	0.758	0.338	0	CD4-Treg1	TNFRSF18
TNFRSF4.2	0	2.23187	0.723	0.325	0	CD4-Treg1	TNFRSF4
FOXP3	0	2.05821	0.722	0.157	0	CD4-Treg1	FOXP3
CTLA4.5	0	1.87253	0.798	0.423	0	CD4-Treg1	CTLA4
TBC1D4.2	0	1.76054	0.762	0.381	0	CD4-Treg1	TBC1D4
BATF.2	0	1.67739	0.791	0.47	0	CD4-Treg1	BATF
RTKN2	0	1.64577	0.607	0.271	0	CD4-Treg1	RTKN2
IL2RA	0	1.60295	0.608	0.257	0	CD4-Treg1	IL2RA
LTB.8	0	1.49163	0.919	0.572	0	CD4-Treg1	LTB
TIGIT.5	0	1.46181	0.846	0.462	0	CD4-Treg1	TIGIT
CORO1B.2	0	1.39879	0.783	0.489	0	CD4-Treg1	CORO1B
ARID5B.2	0	1.39524	0.843	0.562	0	CD4-Treg1	ARID5B
IKZF2	0	1.26381	0.676	0.332	0	CD4-Treg1	IKZF2
GADD45A	0	1.25295	0.703	0.505	0	CD4-Treg1	GADD45A
ICOS.2	0	1.2264	0.719	0.468	0	CD4-Treg1	ICOS
ICA1	0	1.18492	0.581	0.307	0	CD4-Treg1	ICA1
IL32.4	0	1.17738	0.991	0.909	0	CD4-Treg1	IL32
BIRC3.4	0	1.15771	0.797	0.572	0	CD4-Treg1	BIRC3
PHACTR2	0	1.11893	0.708	0.489	0	CD4-Treg1	PHACTR2
PMAIP1.2	0	1.07251	0.747	0.554	0	CD4-Treg1	PMAIP1
LAYN	0	1.05476	0.565	0.221	0	CD4-Treg1	LAYN
RGS1.4	0	1.02878	0.894	0.74	0	CD4-Treg1	RGS1
LINC01943.6	0	1.02437	0.65	0.449	0	CD4-Treg1	LINC01943
HPGD	0	1.01639	0.569	0.403	0	CD4-Treg1	HPGD
DNPH1.1	0	1.01527	0.687	0.447	0	CD4-Treg1	DNPH1
LAIR2.7	0	0.96503	0.718	0.521	0	CD4-Treg1	LAIR2
MIR4435-2HG.1	0	0.960021	0.678	0.488	0	CD4-Treg1	MIR4435-2HG
SLAMF1	0	0.957824	0.526	0.293	0	CD4-Treg1	SLAMF1
S100A4.4	0	0.956635	0.975	0.895	0	CD4-Treg1	S100A4
CD4.1	0	0.943859	0.587	0.327	0	CD4-Treg1	CD4
DUSP4.6	0	0.943333	0.696	0.486	0	CD4-Treg1	DUSP4
MAF.2	0	0.848689	0.764	0.601	0	CD4-Treg1	MAF
GBP2	0	0.847176	0.703	0.493	0	CD4-Treg1	GBP2
TNFRSF9.6	0	0.826385	0.627	0.336	0	CD4-Treg1	TNFRSF9
MAGEH1	0	0.801853	0.485	0.277	0	CD4-Treg1	MAGEH1
F5	0	0.76279	0.466	0.198	0	CD4-Treg1	F5
IL1R1	0	0.730099	0.479	0.277	0	CD4-Treg1	IL1R1
POU2F2	0	0.712619	0.551	0.322	0	CD4-Treg1	POU2F2
FANK1	0	0.694101	0.454	0.19	0	CD4-Treg1	FANK1
TRAC.4	0	0.620268	0.935	0.819	0	CD4-Treg1	TRAC
LINC02099	0	0.556242	0.449	0.263	0	CD4-Treg1	LINC02099
CCR6	0	0.544678	0.474	0.278	0	CD4-Treg1	CCR6
KLRC4.3	0	-0.625026	0.173	0.414	0	CD4-Treg1	KLRC4
MATK.5	0	-0.957856	0.217	0.48	0	CD4-Treg1	MATK
LINC01871.1	0	-0.979951	0.327	0.565	0	CD4-Treg1	LINC01871
TRGC2.5	0	-1.00238	0.332	0.53	0	CD4-Treg1	TRGC2
CD81.3	0	-1.01923	0.622	0.783	0	CD4-Treg1	CD81
GSTP1.4	0	-1.15587	0.362	0.675	0	CD4-Treg1	GSTP1
HOPX.4	0	-1.50927	0.285	0.523	0	CD4-Treg1	HOPX
CST7.4	0	-1.51946	0.629	0.783	0	CD4-Treg1	CST7
CD8A.6	0	-1.87837	0.207	0.533	0	CD4-Treg1	CD8A
CD8B.6	0	-1.90798	0.217	0.524	0	CD4-Treg1	CD8B
KLRD1.7	0	-1.9406	0.172	0.46	0	CD4-Treg1	KLRD1
ANXA1.3	0	-2.1537	0.318	0.701	0	CD4-Treg1	ANXA1
CTSW.5	0	-2.17348	0.214	0.631	0	CD4-Treg1	CTSW
GZMH.7	0	-2.54783	0.265	0.654	0	CD4-Treg1	GZMH
GZMK.8	0	-2.73031	0.22	0.657	0	CD4-Treg1	GZMK
GZMB.6	0	-2.88574	0.249	0.603	0	CD4-Treg1	GZMB
GZMA.4	0	-3.00268	0.278	0.822	0	CD4-Treg1	GZMA
CCL4.5	0	-3.574	0.335	0.729	0	CD4-Treg1	CCL4
CCL5.4	0	-4.04464	0.358	0.857	0	CD4-Treg1	CCL5
NKG7.5	0	-4.11624	0.255	0.783	0	CD4-Treg1	NKG7
CD79B	1.55012e-307	0.657858	0.517	0.301	3.10024e-304	CD4-Treg1	CD79B
KLRC3.4	1.16669e-300	-0.76475	0.208	0.427	2.33338e-297	CD4-Treg1	KLRC3
SAT1.1	9.05214e-290	0.899651	0.846	0.711	1.81043e-286	CD4-Treg1	SAT1
NAMPT	9.36469e-290	0.847715	0.642	0.482	1.87294e-286	CD4-Treg1	NAMPT
LAG3.7	6.02452e-289	-1.28064	0.273	0.524	1.2049e-285	CD4-Treg1	LAG3
CD27.7	4.71478e-288	0.567456	0.773	0.504	9.42956e-285	CD4-Treg1	CD27
IFNG.3	9.70464e-286	-1.4959	0.271	0.501	1.94093e-282	CD4-Treg1	IFNG
FGFBP2.6	4.62523e-285	-1.75161	0.133	0.376	9.25046e-282	CD4-Treg1	FGFBP2
CCDC50	5.51873e-280	0.525844	0.523	0.362	1.10375e-276	CD4-Treg1	CCDC50
PHLDA1.2	3.27502e-276	0.783304	0.639	0.456	6.55005e-273	CD4-Treg1	PHLDA1
BEX3	4.96947e-266	0.733264	0.524	0.394	9.93893e-263	CD4-Treg1	BEX3
CCL4L2.3	9.11921e-264	-2.67218	0.407	0.584	1.82384e-260	CD4-Treg1	CCL4L2
ZEB2.5	1.98528e-255	-1.03928	0.328	0.515	3.97056e-252	CD4-Treg1	ZEB2
APOBEC3G.5	1.76556e-249	-1.02057	0.485	0.673	3.53113e-246	CD4-Treg1	APOBEC3G
LINC02195	8.19518e-248	0.700492	0.445	0.282	1.63904e-244	CD4-Treg1	LINC02195
SPATS2L.1	2.10827e-247	0.617273	0.552	0.39	4.21655e-244	CD4-Treg1	SPATS2L
GBP5.2	3.52517e-246	0.624364	0.736	0.544	7.05034e-243	CD4-Treg1	GBP5
PRF1.4	6.38101e-246	-1.59246	0.418	0.607	1.2762e-242	CD4-Treg1	PRF1
CRTAM.3	3.77019e-245	-0.730557	0.174	0.394	7.54039e-242	CD4-Treg1	CRTAM
KLRB1.7	1.337e-239	-1.27803	0.296	0.516	2.674e-236	CD4-Treg1	KLRB1
TRDC.6	5.92539e-236	-0.86076	0.23	0.413	1.18508e-232	CD4-Treg1	TRDC
ALOX5AP.2	3.2383e-235	-0.92015	0.363	0.589	6.4766e-232	CD4-Treg1	ALOX5AP
BHLHE40.1	9.75691e-226	-0.790016	0.329	0.519	1.95138e-222	CD4-Treg1	BHLHE40
SPON2.5	8.75783e-225	-0.972207	0.178	0.388	1.75157e-221	CD4-Treg1	SPON2
RPS27L	2.45601e-223	0.742508	0.815	0.68	4.91202e-220	CD4-Treg1	RPS27L
GPR171.1	1.39585e-217	-0.661997	0.326	0.498	2.7917e-214	CD4-Treg1	GPR171
CLIC3.4	6.2662e-216	-1.22852	0.274	0.462	1.25324e-212	CD4-Treg1	CLIC3
IFITM1.4	4.94065e-214	-0.731688	0.615	0.783	9.8813e-211	CD4-Treg1	IFITM1
PIM2	1.61485e-210	0.813178	0.496	0.292	3.2297e-207	CD4-Treg1	PIM2
AREG.7	1.23464e-208	-1.50958	0.334	0.497	2.46928e-205	CD4-Treg1	AREG
PLAC8.4	1.83162e-207	-0.932082	0.226	0.424	3.66324e-204	CD4-Treg1	PLAC8
PRDX2.1	5.66143e-201	0.551294	0.694	0.519	1.13229e-197	CD4-Treg1	PRDX2
FRMD4B	1.23294e-200	0.588789	0.501	0.359	2.46588e-197	CD4-Treg1	FRMD4B
ADGRG1.4	1.29094e-197	-0.68178	0.282	0.451	2.58189e-194	CD4-Treg1	ADGRG1
CCL3L1.4	1.41718e-197	-1.07266	0.377	0.518	2.83437e-194	CD4-Treg1	CCL3L1
KLRG1.4	5.32998e-194	-0.883487	0.261	0.449	1.066e-190	CD4-Treg1	KLRG1
XCL2.5	8.22033e-192	-1.46872	0.267	0.438	1.64407e-188	CD4-Treg1	XCL2
C12orf75.4	1.82674e-187	-0.715387	0.419	0.6	3.65349e-184	CD4-Treg1	C12orf75
PTMS.4	5.54622e-185	-0.975593	0.4	0.568	1.10924e-181	CD4-Treg1	PTMS
CD69.2	1.92511e-184	-0.87901	0.737	0.828	3.85023e-181	CD4-Treg1	CD69
SOX4	2.81119e-184	0.620349	0.427	0.301	5.62238e-181	CD4-Treg1	SOX4
AC133644.2	4.15065e-174	0.635253	0.463	0.36	8.3013e-171	CD4-Treg1	AC133644.2
SESN3	3.23276e-162	0.517297	0.456	0.312	6.46552e-159	CD4-Treg1	SESN3
LYAR.1	3.13214e-158	-0.79147	0.38	0.532	6.26429e-155	CD4-Treg1	LYAR
TYMP.6	7.04858e-155	0.625772	0.673	0.547	1.40972e-151	CD4-Treg1	TYMP
GNLY.8	8.16887e-153	-3.64619	0.27	0.441	1.63377e-149	CD4-Treg1	GNLY
CCL3.6	7.79652e-148	-2.28166	0.272	0.45	1.5593e-144	CD4-Treg1	CCL3
SELL.4	8.54834e-147	0.671916	0.508	0.338	1.70967e-143	CD4-Treg1	SELL
CREM.2	1.88518e-146	0.569449	0.735	0.633	3.77035e-143	CD4-Treg1	CREM
CD63.5	2.25875e-146	-0.759294	0.575	0.714	4.5175e-143	CD4-Treg1	CD63
DUSP2.4	1.30461e-139	-0.85624	0.75	0.832	2.60923e-136	CD4-Treg1	DUSP2
ID2.3	7.57196e-136	-0.73592	0.512	0.653	1.51439e-132	CD4-Treg1	ID2
CMC1.5	1.46506e-133	-1.28892	0.463	0.581	2.93012e-130	CD4-Treg1	CMC1
LINC02446.3	3.11415e-131	-0.684509	0.389	0.48	6.2283e-128	CD4-Treg1	LINC02446
TUBA4A.1	3.04951e-129	-0.586366	0.533	0.687	6.09902e-126	CD4-Treg1	TUBA4A
FABP5.6	3.62991e-129	-0.674754	0.339	0.5	7.25983e-126	CD4-Treg1	FABP5
PLEK.4	5.20084e-125	-0.99782	0.374	0.495	1.04017e-121	CD4-Treg1	PLEK
UBE2S.1	2.54985e-122	-0.540923	0.59	0.668	5.09971e-119	CD4-Treg1	UBE2S
KLRC2.4	7.34191e-119	-0.515955	0.291	0.399	1.46838e-115	CD4-Treg1	KLRC2
TYROBP.7	4.66012e-118	-1.47995	0.161	0.329	9.32025e-115	CD4-Treg1	TYROBP
FCGR3A.6	3.98402e-108	-1.0549	0.196	0.346	7.96804e-105	CD4-Treg1	FCGR3A
IER2.4	2.28905e-106	-0.69502	0.679	0.774	4.57811e-103	CD4-Treg1	IER2
KLRC1.5	4.64276e-88	-1.00441	0.165	0.309	9.28551e-85	CD4-Treg1	KLRC1
IFITM2.2	1.21492e-87	-0.540227	0.696	0.764	2.42984e-84	CD4-Treg1	IFITM2
EOMES.3	1.52559e-85	-0.724097	0.195	0.35	3.05118e-82	CD4-Treg1	EOMES
FXYD2.7	2.11473e-83	-0.739718	0.215	0.342	4.22945e-80	CD4-Treg1	FXYD2
VCAM1.6	1.17141e-80	-0.784815	0.219	0.349	2.34282e-77	CD4-Treg1	VCAM1
PDCD1.7	7.21535e-80	-0.605571	0.283	0.417	1.44307e-76	CD4-Treg1	PDCD1
GADD45B.3	6.21556e-78	-0.58925	0.464	0.589	1.24311e-74	CD4-Treg1	GADD45B
KLRF1.6	7.11517e-74	-0.941494	0.204	0.326	1.42303e-70	CD4-Treg1	KLRF1
FCER1G.8	7.56028e-65	-0.912382	0.159	0.274	1.51206e-61	CD4-Treg1	FCER1G
AOAH.2	4.94572e-62	-0.543868	0.179	0.307	9.89144e-59	CD4-Treg1	AOAH
NUCB2	6.8983e-62	-0.506451	0.333	0.435	1.37966e-58	CD4-Treg1	NUCB2
MAP3K8.2	3.85286e-61	-0.508069	0.267	0.376	7.70572e-58	CD4-Treg1	MAP3K8
CEBPD.3	9.90867e-61	-0.60001	0.393	0.486	1.98173e-57	CD4-Treg1	CEBPD
RGS2	9.62942e-59	-0.546597	0.393	0.501	1.92588e-55	CD4-Treg1	RGS2
LGALS1.3	1.0212e-58	0.542586	0.685	0.604	2.0424e-55	CD4-Treg1	LGALS1
FCRL6.4	1.46329e-56	-0.528128	0.182	0.305	2.92658e-53	CD4-Treg1	FCRL6
COTL1.6	1.00007e-55	-0.604247	0.596	0.677	2.00015e-52	CD4-Treg1	COTL1
AC017002.3	2.97267e-52	0.562485	0.363	0.306	5.94535e-49	CD4-Treg1	AC017002.3
ERN1	3.15941e-50	-0.504112	0.367	0.454	6.31883e-47	CD4-Treg1	ERN1
HSPA6.4	3.90364e-50	-0.982406	0.145	0.261	7.80728e-47	CD4-Treg1	HSPA6
HLA-DPB1.5	2.72803e-46	-0.61054	0.671	0.719	5.45606e-43	CD4-Treg1	HLA-DPB1
HLA-DRA.7	1.11415e-44	-0.872696	0.521	0.601	2.2283e-41	CD4-Treg1	HLA-DRA
CXCL13.8	4.48161e-40	-1.36022	0.249	0.352	8.96321e-37	CD4-Treg1	CXCL13
FOS.4	1.25029e-33	-0.565773	0.732	0.762	2.50058e-30	CD4-Treg1	FOS
TUBA1B.1	1.97797e-32	-0.523521	0.515	0.588	3.95593e-29	CD4-Treg1	TUBA1B
C1orf21.4	3.55582e-26	-0.500345	0.293	0.356	7.11164e-23	CD4-Treg1	C1orf21
STMN1.2	3.76569e-22	-0.659476	0.28	0.348	7.53138e-19	CD4-Treg1	STMN1
HLA-DRB1.6	2.96242e-16	-0.684717	0.707	0.732	5.92484e-13	CD4-Treg1	HLA-DRB1
FASLG.1	1.18292e-15	-0.544083	0.21	0.29	2.36585e-12	CD4-Treg1	FASLG
XCL1.3	1.218e-14	-0.775384	0.201	0.277	2.43601e-11	CD4-Treg1	XCL1
CD74.6	1.08375e-10	-0.55047	0.777	0.762	2.1675e-07	CD4-Treg1	CD74
HAVCR2.4	2.72387e-05	-0.64119	0.359	0.396	0.0544774	CD4-Treg1	HAVCR2
ITM2C.6	0.000182306	-0.583773	0.351	0.385	0.364612	CD4-Treg1	ITM2C
HLA-DRA.8	0	2.2703	0.975	0.585	0	CD8-Tcm	HLA-DRA
HLA-DRB1.7	0	2.16203	0.995	0.722	0	CD8-Tcm	HLA-DRB1
HLA-DQA1.6	0	2.05076	0.91	0.428	0	CD8-Tcm	HLA-DQA1
GZMK.9	0	1.90884	0.994	0.627	0	CD8-Tcm	GZMK
CD74.7	0	1.83599	0.998	0.755	0	CD8-Tcm	CD74
HLA-DPA1.6	0	1.79188	0.975	0.635	0	CD8-Tcm	HLA-DPA1
HLA-DQB1.4	0	1.74551	0.778	0.367	0	CD8-Tcm	HLA-DQB1
TRBC1.2	0	1.71825	0.967	0.692	0	CD8-Tcm	TRBC1
HLA-DPB1.6	0	1.69876	0.983	0.708	0	CD8-Tcm	HLA-DPB1
HLA-DMA.5	0	1.60088	0.889	0.462	0	CD8-Tcm	HLA-DMA
COTL1.7	0	1.49335	0.969	0.664	0	CD8-Tcm	COTL1
VCAM1.7	0	1.48119	0.756	0.33	0	CD8-Tcm	VCAM1
HAVCR2.5	0	1.4777	0.787	0.381	0	CD8-Tcm	HAVCR2
CD27.8	0	1.41937	0.905	0.502	0	CD8-Tcm	CD27
TMEM155.1	0	1.31527	0.69	0.202	0	CD8-Tcm	TMEM155
NKG7.6	0	1.28863	0.997	0.753	0	CD8-Tcm	NKG7
CMC1.6	0	1.28783	0.898	0.566	0	CD8-Tcm	CMC1
APOBEC3C.3	0	1.26408	0.831	0.492	0	CD8-Tcm	APOBEC3C
CCL5.5	0	1.25984	0.998	0.831	0	CD8-Tcm	CCL5
CD8A.7	0	1.20442	0.912	0.506	0	CD8-Tcm	CD8A
BAX.1	0	1.14113	0.933	0.691	0	CD8-Tcm	BAX
ITM2A.4	0	1.14045	0.906	0.64	0	CD8-Tcm	ITM2A
LINC01943.7	0	1.10683	0.724	0.448	0	CD8-Tcm	LINC01943
TSC22D1	0	1.09747	0.664	0.323	0	CD8-Tcm	TSC22D1
CD8B.7	0	1.09247	0.914	0.498	0	CD8-Tcm	CD8B
TNFSF4	0	1.08932	0.722	0.318	0	CD8-Tcm	TNFSF4
CD70	0	1.06393	0.7	0.315	0	CD8-Tcm	CD70
CCL3.7	0	1.05863	0.771	0.432	0	CD8-Tcm	CCL3
ANXA5.4	0	1.05209	0.87	0.533	0	CD8-Tcm	ANXA5
CDKN2A	0	1.04116	0.78	0.394	0	CD8-Tcm	CDKN2A
CCL23	0	1.00036	0.729	0.271	0	CD8-Tcm	CCL23
CST7.5	0	0.968788	0.986	0.77	0	CD8-Tcm	CST7
TIGIT.6	0	0.949563	0.873	0.464	0	CD8-Tcm	TIGIT
LAG3.8	0	0.94905	0.819	0.503	0	CD8-Tcm	LAG3
PTMS.5	0	0.902617	0.832	0.552	0	CD8-Tcm	PTMS
GZMA.5	0	0.898202	0.988	0.793	0	CD8-Tcm	GZMA
CCR5.2	0	0.860883	0.671	0.321	0	CD8-Tcm	CCR5
GAPDH.3	0	0.859729	0.991	0.891	0	CD8-Tcm	GAPDH
APOBEC3G.6	0	0.85022	0.882	0.658	0	CD8-Tcm	APOBEC3G
AIF1.1	0	0.841851	0.649	0.304	0	CD8-Tcm	AIF1
ARL6IP1.2	0	0.831723	0.893	0.634	0	CD8-Tcm	ARL6IP1
SUB1.2	0	0.820373	0.971	0.87	0	CD8-Tcm	SUB1
CD81.4	0	0.808015	0.934	0.771	0	CD8-Tcm	CD81
METRNL.4	0	0.799354	0.889	0.591	0	CD8-Tcm	METRNL
PDCD1.8	0	0.789249	0.778	0.399	0	CD8-Tcm	PDCD1
HMOX1	0	0.773632	0.648	0.236	0	CD8-Tcm	HMOX1
DUSP4.7	0	0.758107	0.844	0.483	0	CD8-Tcm	DUSP4
CDKN2C	0	0.705842	0.662	0.312	0	CD8-Tcm	CDKN2C
TTN.6	0	0.635547	0.758	0.415	0	CD8-Tcm	TTN
KLRG1.5	0	0.50138	0.813	0.429	0	CD8-Tcm	KLRG1
MT-CO1.1	0	-0.694657	0.99	0.949	0	CD8-Tcm	MT-CO1
RPS2.2	0	-0.920205	0.991	0.982	0	CD8-Tcm	RPS2
MT-CO2.2	0	-0.998447	0.973	0.979	0	CD8-Tcm	MT-CO2
FKBP5.1	0	-1.02146	0.474	0.623	0	CD8-Tcm	FKBP5
MT-ND1.3	0	-1.03662	0.872	0.899	0	CD8-Tcm	MT-ND1
IFITM2.3	0	-1.10251	0.586	0.767	0	CD8-Tcm	IFITM2
MT-CO3.3	0	-1.29164	0.935	0.932	0	CD8-Tcm	MT-CO3
TSC22D3.5	0	-1.59458	0.737	0.851	0	CD8-Tcm	TSC22D3
NFKBIA.5	0	-1.92328	0.551	0.78	0	CD8-Tcm	NFKBIA
ANXA1.4	0	-1.98494	0.53	0.69	0	CD8-Tcm	ANXA1
KLF2.6	0	-2.28382	0.69	0.694	0	CD8-Tcm	KLF2
KLRB1.8	0	-2.3195	0.29	0.514	0	CD8-Tcm	KLRB1
IL7R.8	0	-2.89988	0.47	0.596	0	CD8-Tcm	IL7R
TRAC.5	6.48872e-303	0.709309	0.971	0.819	1.29774e-299	CD8-Tcm	TRAC
C12orf75.5	4.35427e-299	0.689188	0.872	0.583	8.70855e-296	CD8-Tcm	C12orf75
ACTN4.1	1.23411e-297	0.666291	0.887	0.58	2.46822e-294	CD8-Tcm	ACTN4
MT-ND4.1	3.92818e-296	-0.804972	0.964	0.944	7.85636e-293	CD8-Tcm	MT-ND4
RORA.2	2.23461e-273	-1.1822	0.437	0.541	4.46922e-270	CD8-Tcm	RORA
RPS17.5	1.36082e-271	-0.839478	0.744	0.802	2.72164e-268	CD8-Tcm	RPS17
SIT1.5	2.08883e-270	0.920558	0.741	0.465	4.17766e-267	CD8-Tcm	SIT1
HMGB2.3	6.88832e-265	0.621505	0.908	0.613	1.37766e-261	CD8-Tcm	HMGB2
IL32.5	1.102e-246	0.530366	0.986	0.91	2.204e-243	CD8-Tcm	IL32
FABP5.7	2.02263e-243	0.745322	0.735	0.485	4.04525e-240	CD8-Tcm	FABP5
FTL.1	2.0604e-241	0.702126	0.967	0.879	4.12079e-238	CD8-Tcm	FTL
TNFRSF18.7	1.63486e-240	-0.608219	0.256	0.358	3.26972e-237	CD8-Tcm	TNFRSF18
JUNB.3	1.38093e-238	-1.17854	0.933	0.866	2.76185e-235	CD8-Tcm	JUNB
SOCS1.1	2.94991e-237	-0.582766	0.468	0.63	5.89983e-234	CD8-Tcm	SOCS1
DRAIC	1.39138e-236	0.656036	0.569	0.307	2.78276e-233	CD8-Tcm	DRAIC
CTSW.6	2.33431e-233	0.542031	0.892	0.604	4.66862e-230	CD8-Tcm	CTSW
JPT1.1	1.01212e-231	0.51831	0.85	0.613	2.02425e-228	CD8-Tcm	JPT1
COX8A.2	2.28492e-229	0.635868	0.938	0.764	4.56983e-226	CD8-Tcm	COX8A
MT1F	3.27146e-224	0.75964	0.633	0.323	6.54291e-221	CD8-Tcm	MT1F
PSME2.2	1.13935e-217	0.662217	0.914	0.73	2.2787e-214	CD8-Tcm	PSME2
TXNIP.4	1.73899e-208	-1.2202	0.787	0.833	3.47799e-205	CD8-Tcm	TXNIP
PMCH.1	2.0394e-208	1.14053	0.551	0.313	4.07879e-205	CD8-Tcm	PMCH
HOPX.5	3.17531e-207	-1.2038	0.395	0.517	6.35061e-204	CD8-Tcm	HOPX
PTTG1.2	1.05736e-204	0.561831	0.696	0.429	2.11473e-201	CD8-Tcm	PTTG1
RPLP0.4	2.21025e-204	-0.70789	0.853	0.869	4.42051e-201	CD8-Tcm	RPLP0
PSMB2.1	2.73804e-204	0.542884	0.78	0.507	5.47607e-201	CD8-Tcm	PSMB2
ZFP36L2.4	7.72001e-202	-0.981514	0.899	0.891	1.544e-198	CD8-Tcm	ZFP36L2
OASL.2	2.77127e-200	0.652969	0.652	0.379	5.54253e-197	CD8-Tcm	OASL
KLF6.3	8.92242e-196	-1.36133	0.732	0.761	1.78448e-192	CD8-Tcm	KLF6
FOS.5	8.25152e-192	-1.71342	0.835	0.758	1.6503e-188	CD8-Tcm	FOS
PARK7.1	7.95282e-190	0.608774	0.888	0.74	1.59056e-186	CD8-Tcm	PARK7
FCER1G.9	1.26587e-183	-0.839868	0.195	0.271	2.53174e-180	CD8-Tcm	FCER1G
PLAC8.5	4.049e-179	-1.06477	0.338	0.419	8.098e-176	CD8-Tcm	PLAC8
S100A4.5	1.09324e-171	-0.876318	0.863	0.9	2.18648e-168	CD8-Tcm	S100A4
ALOX5AP.3	1.46106e-169	0.600033	0.842	0.571	2.92213e-166	CD8-Tcm	ALOX5AP
CALM3.1	6.95739e-169	0.627238	0.787	0.551	1.39148e-165	CD8-Tcm	CALM3
CDKN2D.2	2.72434e-168	-0.559998	0.488	0.503	5.44868e-165	CD8-Tcm	CDKN2D
CSF1	5.58652e-163	0.590094	0.564	0.307	1.1173e-159	CD8-Tcm	CSF1
SAT1.2	1.52225e-160	0.640107	0.927	0.71	3.0445e-157	CD8-Tcm	SAT1
DUSP2.5	1.69102e-160	0.588647	0.967	0.824	3.38204e-157	CD8-Tcm	DUSP2
CD40LG.3	3.15045e-157	-0.517386	0.215	0.292	6.30091e-154	CD8-Tcm	CD40LG
IFITM1.5	3.03772e-156	-0.839921	0.693	0.779	6.07545e-153	CD8-Tcm	IFITM1
CCDC167.2	1.87017e-155	0.551286	0.688	0.459	3.74035e-152	CD8-Tcm	CCDC167
VIM.2	2.46566e-154	-0.838305	0.821	0.856	4.93132e-151	CD8-Tcm	VIM
MIR155HG.6	1.13156e-142	1.00228	0.605	0.361	2.26311e-139	CD8-Tcm	MIR155HG
AC020916.1.2	1.6904e-142	-0.844613	0.619	0.603	3.38079e-139	CD8-Tcm	AC020916.1
CXCR4.5	4.72527e-142	-0.93526	0.841	0.864	9.45054e-139	CD8-Tcm	CXCR4
GNLY.9	6.85515e-134	-3.66822	0.365	0.436	1.37103e-130	CD8-Tcm	GNLY
TIMP1.2	9.13314e-127	-0.512662	0.253	0.319	1.82663e-123	CD8-Tcm	TIMP1
TYROBP.8	1.27782e-125	-1.32723	0.274	0.323	2.55565e-122	CD8-Tcm	TYROBP
ID2.4	9.9369e-119	-0.70723	0.536	0.651	1.98738e-115	CD8-Tcm	ID2
XCL1.4	4.29278e-118	-0.547627	0.246	0.275	8.58557e-115	CD8-Tcm	XCL1
CD52.2	6.66287e-116	-0.583682	0.856	0.866	1.33257e-112	CD8-Tcm	CD52
RPS27L.1	1.16636e-114	0.512074	0.847	0.68	2.33272e-111	CD8-Tcm	RPS27L
BIRC3.5	7.81901e-114	-0.542226	0.516	0.584	1.5638e-110	CD8-Tcm	BIRC3
TNFRSF9.7	8.64384e-114	0.550516	0.576	0.341	1.72877e-110	CD8-Tcm	TNFRSF9
FOSB.4	2.29035e-111	-1.37165	0.724	0.66	4.5807e-108	CD8-Tcm	FOSB
TOX.2	2.99228e-110	0.501555	0.598	0.351	5.98455e-107	CD8-Tcm	TOX
DDIT4.3	2.49582e-108	-0.637136	0.581	0.701	4.99165e-105	CD8-Tcm	DDIT4
TUBB4B.1	2.48267e-107	-0.883777	0.645	0.622	4.96535e-104	CD8-Tcm	TUBB4B
FXYD2.8	4.33557e-106	0.817479	0.534	0.33	8.67113e-103	CD8-Tcm	FXYD2
CARHSP1.1	3.09798e-104	0.543702	0.65	0.434	6.19596e-101	CD8-Tcm	CARHSP1
ZFP36.5	5.92559e-103	-1.02142	0.83	0.756	1.18512e-99	CD8-Tcm	ZFP36
MYADM.1	5.1225e-100	-0.53059	0.39	0.445	1.0245e-96	CD8-Tcm	MYADM
PRDX2.2	8.11709e-92	-0.547127	0.481	0.528	1.62342e-88	CD8-Tcm	PRDX2
IER2.5	2.53123e-86	-0.928079	0.839	0.768	5.06246e-83	CD8-Tcm	IER2
FASLG.2	4.52645e-85	0.57531	0.523	0.279	9.0529e-82	CD8-Tcm	FASLG
KLRF1.7	1.70824e-84	-0.921016	0.307	0.321	3.41648e-81	CD8-Tcm	KLRF1
CXCR6.4	3.97113e-82	0.661472	0.547	0.343	7.94226e-79	CD8-Tcm	CXCR6
CD82.3	1.19162e-80	0.540251	0.575	0.352	2.38325e-77	CD8-Tcm	CD82
TCF7.2	5.2555e-75	-0.721501	0.428	0.422	1.0511e-71	CD8-Tcm	TCF7
DUSP1.4	1.18263e-69	-0.714372	0.872	0.771	2.36527e-66	CD8-Tcm	DUSP1
ARL4A	1.53607e-58	-0.601823	0.534	0.476	3.07214e-55	CD8-Tcm	ARL4A
PGAM1.1	4.92598e-58	0.516225	0.618	0.435	9.85196e-55	CD8-Tcm	PGAM1
FGFBP2.7	1.93182e-57	-1.71506	0.356	0.366	3.86364e-54	CD8-Tcm	FGFBP2
CCR7.4	1.25858e-55	-0.648228	0.341	0.327	2.51715e-52	CD8-Tcm	CCR7
LMNA.4	2.24155e-54	-0.881422	0.528	0.47	4.4831e-51	CD8-Tcm	LMNA
MATK.6	2.46949e-53	-0.674908	0.463	0.47	4.93897e-50	CD8-Tcm	MATK
CXCR3.4	4.05839e-53	0.593435	0.537	0.349	8.11678e-50	CD8-Tcm	CXCR3
GPR183.6	2.44369e-52	-1.15643	0.596	0.523	4.88739e-49	CD8-Tcm	GPR183
RGCC.5	3.03052e-52	-0.977806	0.678	0.641	6.06104e-49	CD8-Tcm	RGCC
IFI44L.3	8.90636e-50	-0.519061	0.536	0.332	1.78127e-46	CD8-Tcm	IFI44L
NR4A1.3	1.46073e-47	-0.570278	0.686	0.451	2.92145e-44	CD8-Tcm	NR4A1
BLVRA	1.61337e-45	0.565571	0.441	0.231	3.22673e-42	CD8-Tcm	BLVRA
HLA-DMB	3.19157e-45	0.684907	0.484	0.288	6.38314e-42	CD8-Tcm	HLA-DMB
BTG2.3	9.13406e-43	-0.920316	0.791	0.684	1.82681e-39	CD8-Tcm	BTG2
S100A10.3	4.89799e-41	-0.526194	0.883	0.788	9.79598e-38	CD8-Tcm	S100A10
CD69.3	1.70692e-39	-0.697163	0.919	0.821	3.41383e-36	CD8-Tcm	CD69
KLRD1.8	4.55885e-38	-1.58406	0.463	0.448	9.11771e-35	CD8-Tcm	KLRD1
JUN.3	1.72665e-37	-1.03997	0.887	0.759	3.4533e-34	CD8-Tcm	JUN
DNAJA1.4	3.40748e-37	-0.651959	0.867	0.775	6.81496e-34	CD8-Tcm	DNAJA1
FCGR3A.7	3.99099e-37	-0.578066	0.367	0.339	7.98198e-34	CD8-Tcm	FCGR3A
NEAT1.2	2.13246e-29	-0.541134	0.847	0.831	4.26492e-26	CD8-Tcm	NEAT1
HSP90AB1.3	2.25337e-28	-0.517724	0.928	0.843	4.50674e-25	CD8-Tcm	HSP90AB1
LAIR2.8	2.43893e-26	-0.76189	0.669	0.525	4.87787e-23	CD8-Tcm	LAIR2
TUBA1B.2	1.15469e-23	-0.596825	0.614	0.584	2.30938e-20	CD8-Tcm	TUBA1B
ZEB2.6	1.2764e-21	-0.909157	0.57	0.505	2.5528e-18	CD8-Tcm	ZEB2
KLRC1.6	5.18467e-20	-0.793736	0.349	0.301	1.03693e-16	CD8-Tcm	KLRC1
CD55.2	5.27491e-20	-0.630572	0.555	0.47	1.05498e-16	CD8-Tcm	CD55
IER5.2	1.70616e-19	-0.516174	0.691	0.588	3.41232e-16	CD8-Tcm	IER5
CLIC3.5	3.8635e-18	-0.625258	0.599	0.449	7.727e-15	CD8-Tcm	CLIC3
SPON2.6	5.91124e-17	-1.04725	0.433	0.377	1.18225e-13	CD8-Tcm	SPON2
PPP1R15A.2	7.34639e-17	-0.730969	0.767	0.633	1.46928e-13	CD8-Tcm	PPP1R15A
AREG.8	8.69611e-17	-1.58542	0.622	0.486	1.73922e-13	CD8-Tcm	AREG
LTB.9	4.11129e-14	-0.575982	0.656	0.585	8.22258e-11	CD8-Tcm	LTB
SELL.5	6.64964e-14	-0.745249	0.531	0.339	1.32993e-10	CD8-Tcm	SELL
TNFAIP3.3	9.68492e-14	-0.732449	0.912	0.766	1.93698e-10	CD8-Tcm	TNFAIP3
EOMES.4	1.77321e-13	0.543711	0.497	0.339	3.54643e-10	CD8-Tcm	EOMES
TRDC.7	6.77294e-11	-0.84692	0.472	0.403	1.35459e-07	CD8-Tcm	TRDC
XCL2.6	6.97812e-06	-1.19456	0.522	0.428	0.0139562	CD8-Tcm	XCL2
ATF3.3	1.47797e-05	-0.614999	0.66	0.489	0.0295595	CD8-Tcm	ATF3
EGR1.2	3.18608e-05	-0.614339	0.465	0.327	0.0637216	CD8-Tcm	EGR1
GADD45B.4	0.000488139	-0.522979	0.708	0.58	0.976278	CD8-Tcm	GADD45B
FGB	0	2.17153	0.641	0.377	0	CD8-Teff	FGB
FGG	0	1.90218	0.585	0.35	0	CD8-Teff	FGG
SPP1	0	1.87056	0.607	0.24	0	CD8-Teff	SPP1
FOSB.5	0	1.28019	0.883	0.658	0	CD8-Teff	FOSB
CRIP1.2	0	1.15897	0.977	0.909	0	CD8-Teff	CRIP1
VIM.3	0	1.13626	0.98	0.852	0	CD8-Teff	VIM
CD52.3	0	0.945766	0.961	0.864	0	CD8-Teff	CD52
KLF6.4	0	0.906389	0.954	0.756	0	CD8-Teff	KLF6
HSP90AB1.4	0	0.888303	0.966	0.843	0	CD8-Teff	HSP90AB1
HSP90AA1.3	0	0.796976	0.989	0.912	0	CD8-Teff	HSP90AA1
JUN.4	9.65979e-284	0.775177	0.939	0.76	1.93196e-280	CD8-Teff	JUN
DNAJA1.5	1.02985e-276	0.900391	0.895	0.775	2.05971e-273	CD8-Teff	DNAJA1
TXNIP.5	2.16746e-275	-1.75474	0.622	0.836	4.33492e-272	CD8-Teff	TXNIP
HSP90B1.1	9.81228e-275	1.03898	0.831	0.66	1.96246e-271	CD8-Teff	HSP90B1
KLF2.7	3.91491e-225	-1.32523	0.283	0.702	7.82982e-222	CD8-Teff	KLF2
CTSW.7	1.16302e-215	-1.69886	0.141	0.623	2.32605e-212	CD8-Teff	CTSW
HSPH1.3	2.65066e-213	1.06564	0.71	0.552	5.30133e-210	CD8-Teff	HSPH1
IFITM1.6	6.79866e-205	-1.37285	0.448	0.782	1.35973e-201	CD8-Teff	IFITM1
CREM.3	4.75384e-202	1.13138	0.736	0.635	9.50768e-199	CD8-Teff	CREM
NR4A2.2	8.12575e-201	1.05633	0.719	0.573	1.62515e-197	CD8-Teff	NR4A2
CP	6.49987e-194	1.41225	0.445	0.301	1.29997e-190	CD8-Teff	CP
FABP7	1.32898e-188	1.62205	0.432	0.289	2.65797e-185	CD8-Teff	FABP7
C1orf56.2	1.46463e-186	-0.644295	0.134	0.563	2.92926e-183	CD8-Teff	C1orf56
ITM2C.7	1.16828e-179	0.998723	0.552	0.381	2.33656e-176	CD8-Teff	ITM2C
GAPDH.4	5.22789e-178	0.612422	0.971	0.893	1.04558e-174	CD8-Teff	GAPDH
APOBEC3G.7	1.17327e-174	0.85696	0.797	0.663	2.34654e-171	CD8-Teff	APOBEC3G
TNFAIP3.4	1.93748e-173	0.674934	0.883	0.768	3.87495e-170	CD8-Teff	TNFAIP3
CCL4L2.4	3.85194e-166	2.10417	0.653	0.575	7.70389e-163	CD8-Teff	CCL4L2
FTL.2	8.98505e-164	-0.787228	0.711	0.885	1.79701e-160	CD8-Teff	FTL
TTN.7	2.5858e-159	1.49102	0.537	0.424	5.1716e-156	CD8-Teff	TTN
TUBA1A.2	1.99583e-158	0.863715	0.702	0.574	3.99165e-155	CD8-Teff	TUBA1A
CD24	1.03715e-155	1.55248	0.51	0.412	2.07431e-152	CD8-Teff	CD24
CEBPB	3.19867e-150	-0.51616	0.189	0.588	6.39734e-147	CD8-Teff	CEBPB
MYADM.2	2.62463e-144	0.856096	0.566	0.44	5.24926e-141	CD8-Teff	MYADM
GZMB.7	2.47717e-141	-1.82955	0.208	0.596	4.95434e-138	CD8-Teff	GZMB
RGS1.5	2.55802e-140	0.907333	0.8	0.745	5.11604e-137	CD8-Teff	RGS1
CD8A.8	4.25461e-138	0.647914	0.692	0.516	8.50923e-135	CD8-Teff	CD8A
PPP1R15A.3	4.47259e-133	0.566966	0.762	0.635	8.94519e-130	CD8-Teff	PPP1R15A
AC020916.1.3	8.77116e-129	0.951391	0.654	0.602	1.75423e-125	CD8-Teff	AC020916.1
ANXA2	2.04211e-127	0.719296	0.636	0.51	4.08422e-124	CD8-Teff	ANXA2
FKBP5.2	2.25127e-123	-0.639467	0.256	0.625	4.50254e-120	CD8-Teff	FKBP5
APOBEC3C.4	1.79094e-119	0.711933	0.619	0.5	3.58188e-116	CD8-Teff	APOBEC3C
CD82.4	3.81104e-118	0.686682	0.466	0.357	7.62208e-115	CD8-Teff	CD82
DYNLL1.1	1.28105e-113	0.634607	0.793	0.725	2.5621e-110	CD8-Teff	DYNLL1
IL7R.9	5.59115e-113	-1.27084	0.258	0.599	1.11823e-109	CD8-Teff	IL7R
ITGB1.4	2.14462e-112	0.789498	0.762	0.705	4.28923e-109	CD8-Teff	ITGB1
RPS26.3	5.94022e-111	-0.805676	0.852	0.902	1.18804e-107	CD8-Teff	RPS26
PKM.1	7.13657e-109	0.522517	0.601	0.464	1.42731e-105	CD8-Teff	PKM
CMC1.7	2.45417e-103	-0.954052	0.235	0.583	4.90834e-100	CD8-Teff	CMC1
CD8B.8	6.51469e-102	0.558192	0.639	0.509	1.30294e-98	CD8-Teff	CD8B
IFNG.4	1.57115e-100	1.13299	0.558	0.49	3.1423e-97	CD8-Teff	IFNG
COL1A2	1.48222e-99	1.28409	0.386	0.319	2.96444e-96	CD8-Teff	COL1A2
ZFP36L1	4.94351e-96	0.613174	0.697	0.603	9.88702e-93	CD8-Teff	ZFP36L1
PLAC8.6	1.44037e-93	-0.9681	0.043	0.424	2.88073e-90	CD8-Teff	PLAC8
ZNF331.5	2.21893e-89	1.1163	0.614	0.612	4.43786e-86	CD8-Teff	ZNF331
DDIT4.4	1.14579e-87	-0.868517	0.438	0.703	2.29158e-84	CD8-Teff	DDIT4
RGCC.6	1.63685e-87	0.795233	0.667	0.641	3.2737e-84	CD8-Teff	RGCC
CAPG.1	6.07174e-82	0.927718	0.4	0.354	1.21435e-78	CD8-Teff	CAPG
LGALS1.4	1.49467e-81	0.802491	0.663	0.606	2.98934e-78	CD8-Teff	LGALS1
HLA-DQB1.5	9.0356e-81	0.600567	0.444	0.379	1.80712e-77	CD8-Teff	HLA-DQB1
TNFSF10	1.24457e-80	0.770338	0.461	0.41	2.48915e-77	CD8-Teff	TNFSF10
AREG.9	5.05003e-77	-0.95943	0.182	0.496	1.01001e-73	CD8-Teff	AREG
PRDX2.3	7.20701e-71	-0.513822	0.211	0.533	1.4414e-67	CD8-Teff	PRDX2
RGS2.1	7.3658e-70	0.918684	0.524	0.496	1.47316e-66	CD8-Teff	RGS2
CRYAB	2.08962e-69	1.08123	0.323	0.302	4.17923e-66	CD8-Teff	CRYAB
FGFBP2.8	3.24288e-65	-1.69954	0.015	0.373	6.48576e-62	CD8-Teff	FGFBP2
TPM1	2.30402e-57	0.726553	0.282	0.284	4.60804e-54	CD8-Teff	TPM1
TIGIT.7	6.40214e-56	0.557526	0.513	0.477	1.28043e-52	CD8-Teff	TIGIT
ZNF683.1	4.67999e-55	0.722065	0.234	0.254	9.35999e-52	CD8-Teff	ZNF683
ARHGAP18	5.43237e-55	0.667021	0.385	0.377	1.08647e-51	CD8-Teff	ARHGAP18
DUSP4.8	7.54837e-55	0.707668	0.511	0.495	1.50967e-51	CD8-Teff	DUSP4
CCL4.6	6.38437e-54	0.538998	0.758	0.712	1.27687e-50	CD8-Teff	CCL4
LDLRAD4.1	1.17102e-50	0.686466	0.369	0.369	2.34205e-47	CD8-Teff	LDLRAD4
KLRG1.6	1.59618e-49	-0.529014	0.142	0.448	3.19236e-46	CD8-Teff	KLRG1
IFITM2.4	2.80043e-48	-0.538756	0.585	0.765	5.60086e-45	CD8-Teff	IFITM2
SPON2.7	2.63333e-46	-1.00834	0.064	0.385	5.26666e-43	CD8-Teff	SPON2
UBE2S.2	1.00871e-44	0.520695	0.609	0.666	2.01742e-41	CD8-Teff	UBE2S
NNMT	2.50513e-43	0.766899	0.236	0.266	5.01026e-40	CD8-Teff	NNMT
SNX10	1.79134e-39	0.530252	0.286	0.315	3.58268e-36	CD8-Teff	SNX10
GNLY.10	3.97967e-39	-1.27967	0.146	0.44	7.95934e-36	CD8-Teff	GNLY
IER5.3	4.98961e-39	0.634785	0.55	0.592	9.97922e-36	CD8-Teff	IER5
TPM4	1.46302e-38	0.545417	0.556	0.567	2.92603e-35	CD8-Teff	TPM4
VCAN	3.85921e-38	0.862563	0.266	0.295	7.71842e-35	CD8-Teff	VCAN
TNFSF9	3.20699e-36	1.41196	0.405	0.44	6.41397e-33	CD8-Teff	TNFSF9
KLRD1.9	5.13622e-36	-1.12082	0.182	0.454	1.02724e-32	CD8-Teff	KLRD1
KRT18	3.61672e-35	0.853573	0.208	0.258	7.23345e-32	CD8-Teff	KRT18
PRF1.5	4.30213e-35	-1.08956	0.434	0.603	8.60425e-32	CD8-Teff	PRF1
LMNA.5	7.16464e-32	1.07353	0.433	0.473	1.43293e-28	CD8-Teff	LMNA
DAB2	1.78785e-31	0.736771	0.239	0.285	3.57569e-28	CD8-Teff	DAB2
KLRF1.8	3.17569e-31	-0.90508	0.014	0.327	6.35138e-28	CD8-Teff	KLRF1
SRGAP3.1	1.69749e-30	0.672448	0.261	0.307	3.39498e-27	CD8-Teff	SRGAP3
SELL.6	7.80364e-28	-0.669066	0.054	0.351	1.56073e-24	CD8-Teff	SELL
CLIC3.6	2.43317e-27	-0.55627	0.207	0.459	4.86635e-24	CD8-Teff	CLIC3
ZFP36.6	1.67495e-26	-0.680211	0.643	0.761	3.34991e-23	CD8-Teff	ZFP36
CSF1.1	2.09727e-26	0.587238	0.261	0.317	4.19455e-23	CD8-Teff	CSF1
C3	4.07256e-24	0.770637	0.226	0.287	8.14511e-21	CD8-Teff	C3
NFKBIZ.1	8.39461e-24	0.507298	0.411	0.453	1.67892e-20	CD8-Teff	NFKBIZ
IL6ST.5	3.62492e-23	-0.524966	0.149	0.421	7.24984e-20	CD8-Teff	IL6ST
GSTA1	6.07101e-21	0.690998	0.215	0.284	1.2142e-17	CD8-Teff	GSTA1
ATF3.4	1.21246e-20	0.930591	0.432	0.496	2.42492e-17	CD8-Teff	ATF3
PDZK1IP1	3.99429e-19	0.576781	0.179	0.264	7.98857e-16	CD8-Teff	PDZK1IP1
MGST1	4.95007e-19	0.624	0.18	0.264	9.90015e-16	CD8-Teff	MGST1
ITGA1.1	7.38097e-19	0.897135	0.337	0.399	1.47619e-15	CD8-Teff	ITGA1
FCGR3A.8	5.76655e-18	-0.830549	0.074	0.346	1.15331e-14	CD8-Teff	FCGR3A
TNFSF14.1	1.31826e-17	0.513904	0.281	0.349	2.63651e-14	CD8-Teff	TNFSF14
TXK.3	6.25185e-17	-0.518227	0.055	0.336	1.25037e-13	CD8-Teff	TXK
CXCL14	1.64895e-16	0.891159	0.259	0.328	3.2979e-13	CD8-Teff	CXCL14
CCL3L1.5	3.1532e-16	0.954892	0.433	0.514	6.3064e-13	CD8-Teff	CCL3L1
TGFBI	5.87015e-15	0.510895	0.168	0.265	1.17403e-11	CD8-Teff	TGFBI
GZMK.10	1.31407e-12	-0.771424	0.52	0.641	2.62814e-09	CD8-Teff	GZMK
LINC01871.2	3.1965e-12	0.525564	0.466	0.557	6.39301e-09	CD8-Teff	LINC01871
PRMT9	2.10002e-10	0.711899	0.369	0.461	4.20004e-07	CD8-Teff	PRMT9
TYROBP.9	5.34092e-10	-1.24555	0.063	0.327	1.06818e-06	CD8-Teff	TYROBP
KRT8	9.68169e-10	0.514733	0.146	0.261	1.93634e-06	CD8-Teff	KRT8
PPP1R14B.1	1.69477e-09	0.758576	0.448	0.564	3.38955e-06	CD8-Teff	PPP1R14B
HSPA1B.3	1.45805e-08	-0.529978	0.528	0.533	2.9161e-05	CD8-Teff	HSPA1B
KLRC1.7	1.74726e-08	-0.544694	0.056	0.308	3.49452e-05	CD8-Teff	KLRC1
CRTAM.4	2.2151e-08	0.519972	0.288	0.387	4.4302e-05	CD8-Teff	CRTAM
ICOS.3	0.000388056	0.504324	0.37	0.481	0.776112	CD8-Teff	ICOS
BHLHE41	0.00157025	0.562397	0.173	0.346	1	CD8-Teff	BHLHE41
FCER1G.10	0.00584806	-0.911199	0.03	0.274	1	CD8-Teff	FCER1G
STMN1.3	0	3.62472	0.956	0.325	0	T mitotic	STMN1
TUBA1B.3	0	3.21455	0.963	0.573	0	T mitotic	TUBA1B
HIST1H4C.3	0	3.0756	0.91	0.681	0	T mitotic	HIST1H4C
TUBB	0	2.80086	0.921	0.356	0	T mitotic	TUBB
HMGB2.4	0	2.70344	0.971	0.611	0	T mitotic	HMGB2
MKI67	0	2.67982	0.795	0.233	0	T mitotic	MKI67
TYMS	0	2.57637	0.826	0.252	0	T mitotic	TYMS
CENPF	0	2.53479	0.815	0.323	0	T mitotic	CENPF
TOP2A	0	2.42411	0.715	0.245	0	T mitotic	TOP2A
PCLAF	0	2.34253	0.85	0.334	0	T mitotic	PCLAF
HMGN2	0	2.29522	0.977	0.643	0	T mitotic	HMGN2
NUSAP1	0	2.17783	0.783	0.323	0	T mitotic	NUSAP1
HIST1H1B	0	2.17222	0.67	0.296	0	T mitotic	HIST1H1B
ASPM	0	2.14985	0.758	0.269	0	T mitotic	ASPM
UBE2C	0	2.13879	0.659	0.246	0	T mitotic	UBE2C
H2AFZ	0	1.9581	0.967	0.725	0	T mitotic	H2AFZ
DUT	0	1.90567	0.893	0.399	0	T mitotic	DUT
CKS1B	0	1.89748	0.791	0.314	0	T mitotic	CKS1B
RRM2	0	1.73781	0.648	0.253	0	T mitotic	RRM2
TPX2	0	1.73686	0.711	0.233	0	T mitotic	TPX2
H2AFV	0	1.7183	0.952	0.634	0	T mitotic	H2AFV
PCNA	0	1.71744	0.782	0.299	0	T mitotic	PCNA
HIST1H3B	0	1.66279	0.617	0.238	0	T mitotic	HIST1H3B
PTTG1.3	0	1.62633	0.826	0.425	0	T mitotic	PTTG1
BIRC5	0	1.62532	0.676	0.253	0	T mitotic	BIRC5
FABP5.8	0	1.614	0.849	0.482	0	T mitotic	FABP5
HMGB1.3	0	1.60501	0.996	0.923	0	T mitotic	HMGB1
SMC4	0	1.60112	0.804	0.392	0	T mitotic	SMC4
UBE2S.3	0	1.58772	0.909	0.657	0	T mitotic	UBE2S
CLSPN	0	1.53428	0.743	0.246	0	T mitotic	CLSPN
GAPDH.5	0	1.52567	0.994	0.891	0	T mitotic	GAPDH
TMPO	0	1.50223	0.911	0.523	0	T mitotic	TMPO
TK1	0	1.47658	0.612	0.203	0	T mitotic	TK1
ARL6IP1.3	0	1.46599	0.86	0.635	0	T mitotic	ARL6IP1
CENPM	0	1.46334	0.755	0.309	0	T mitotic	CENPM
CKS2	0	1.44911	0.809	0.464	0	T mitotic	CKS2
SMC2	0	1.43818	0.781	0.299	0	T mitotic	SMC2
DEK	0	1.43514	0.98	0.7	0	T mitotic	DEK
CDKN3	0	1.43246	0.709	0.27	0	T mitotic	CDKN3
MCM7	0	1.42672	0.699	0.266	0	T mitotic	MCM7
CDK1	0	1.42466	0.631	0.216	0	T mitotic	CDK1
HIST1H1C.1	0	1.41512	0.771	0.515	0	T mitotic	HIST1H1C
NUDT1	0	1.40539	0.884	0.441	0	T mitotic	NUDT1
MAD2L1	0	1.38983	0.757	0.309	0	T mitotic	MAD2L1
ZWINT	0	1.38943	0.699	0.246	0	T mitotic	ZWINT
JPT1.2	0	1.37812	0.903	0.612	0	T mitotic	JPT1
RAN	0	1.34891	0.965	0.701	0	T mitotic	RAN
RANBP1	0	1.34811	0.896	0.514	0	T mitotic	RANBP1
ATAD2	0	1.34321	0.784	0.354	0	T mitotic	ATAD2
NASP	0	1.33292	0.914	0.558	0	T mitotic	NASP
CRIP1.3	0	1.32468	0.988	0.908	0	T mitotic	CRIP1
DLGAP5	0	1.32254	0.595	0.174	0	T mitotic	DLGAP5
GTSE1	0	1.30614	0.62	0.183	0	T mitotic	GTSE1
UBE2T	0	1.289	0.731	0.297	0	T mitotic	UBE2T
CENPE	0	1.28438	0.658	0.275	0	T mitotic	CENPE
COTL1.8	0	1.27819	0.94	0.665	0	T mitotic	COTL1
CARHSP1.2	0	1.27191	0.881	0.427	0	T mitotic	CARHSP1
ANP32B	0	1.24711	0.943	0.619	0	T mitotic	ANP32B
DTYMK	0	1.24655	0.787	0.3	0	T mitotic	DTYMK
HLA-DRA.9	0	1.22878	0.862	0.589	0	T mitotic	HLA-DRA
ANP32E	0	1.22635	0.871	0.553	0	T mitotic	ANP32E
TUBB4B.2	0	1.21348	0.861	0.615	0	T mitotic	TUBB4B
RPA3	0	1.21097	0.867	0.481	0	T mitotic	RPA3
CCNB1	0	1.20873	0.546	0.252	0	T mitotic	CCNB1
EZH2	0	1.20534	0.759	0.398	0	T mitotic	EZH2
H2AFX	0	1.20224	0.784	0.411	0	T mitotic	H2AFX
HMMR	0	1.19761	0.625	0.263	0	T mitotic	HMMR
PRC1	0	1.19665	0.672	0.262	0	T mitotic	PRC1
SLC25A5	0	1.19631	0.933	0.634	0	T mitotic	SLC25A5
KIF11	0	1.19556	0.685	0.252	0	T mitotic	KIF11
AURKB	0	1.19243	0.603	0.208	0	T mitotic	AURKB
CENPW	0	1.19133	0.665	0.221	0	T mitotic	CENPW
TUBA1C	0	1.18913	0.755	0.389	0	T mitotic	TUBA1C
ACTB.2	0	1.17642	0.997	0.976	0	T mitotic	ACTB
MCM5	0	1.16885	0.707	0.273	0	T mitotic	MCM5
TPI1.1	0	1.16712	0.92	0.582	0	T mitotic	TPI1
PKM.2	0	1.16268	0.87	0.454	0	T mitotic	PKM
CCNB2	0	1.15721	0.561	0.206	0	T mitotic	CCNB2
CEP55	0	1.14321	0.671	0.329	0	T mitotic	CEP55
CCNA2	0	1.14175	0.589	0.27	0	T mitotic	CCNA2
HELLS	0	1.13513	0.747	0.336	0	T mitotic	HELLS
NUCKS1	0	1.12984	0.938	0.651	0	T mitotic	NUCKS1
PFN1.2	0	1.12339	0.994	0.938	0	T mitotic	PFN1
VIM.4	0	1.12043	0.982	0.851	0	T mitotic	VIM
CENPU	0	1.11508	0.659	0.216	0	T mitotic	CENPU
NUF2	0	1.11438	0.644	0.245	0	T mitotic	NUF2
SIVA1	0	1.11071	0.879	0.541	0	T mitotic	SIVA1
PHF19	0	1.10811	0.823	0.426	0	T mitotic	PHF19
TMEM106C	0	1.10675	0.71	0.247	0	T mitotic	TMEM106C
DNAJC9	0	1.10668	0.78	0.403	0	T mitotic	DNAJC9
KPNA2	0	1.10543	0.687	0.371	0	T mitotic	KPNA2
HNRNPAB	0	1.10005	0.888	0.593	0	T mitotic	HNRNPAB
ACTG1.1	0	1.09615	0.991	0.922	0	T mitotic	ACTG1
MCM3	0	1.09352	0.687	0.262	0	T mitotic	MCM3
DDX39A	0	1.09023	0.804	0.321	0	T mitotic	DDX39A
CDC20	0	1.08406	0.525	0.228	0	T mitotic	CDC20
COX8A.3	0	1.07975	0.97	0.763	0	T mitotic	COX8A
KNL1	0	1.07556	0.701	0.32	0	T mitotic	KNL1
CENPX	0	1.07289	0.83	0.512	0	T mitotic	CENPX
ENO1	0	1.07271	0.934	0.669	0	T mitotic	ENO1
KIF22	0	1.06942	0.629	0.204	0	T mitotic	KIF22
DNMT1	0	1.06654	0.834	0.396	0	T mitotic	DNMT1
KIF20B	0	1.03062	0.706	0.365	0	T mitotic	KIF20B
CDT1	0	1.02918	0.567	0.229	0	T mitotic	CDT1
H2AFY	0	1.0242	0.859	0.48	0	T mitotic	H2AFY
SNRPB	0	1.01712	0.952	0.703	0	T mitotic	SNRPB
HIST1H2AG	0	1.01689	0.599	0.314	0	T mitotic	HIST1H2AG
GINS2	0	1.00985	0.594	0.26	0	T mitotic	GINS2
LSM4	0	0.9994	0.837	0.395	0	T mitotic	LSM4
CALM3.2	0	0.999144	0.911	0.547	0	T mitotic	CALM3
PPIA	0	0.999086	0.988	0.906	0	T mitotic	PPIA
TACC3	0	0.994232	0.717	0.288	0	T mitotic	TACC3
HDGF	0	0.982723	0.816	0.483	0	T mitotic	HDGF
LMNB1	0	0.977655	0.741	0.369	0	T mitotic	LMNB1
KIFC1	0	0.976109	0.555	0.194	0	T mitotic	KIFC1
DHFR	0	0.97457	0.65	0.274	0	T mitotic	DHFR
CFL1.1	0	0.97361	0.991	0.933	0	T mitotic	CFL1
ASF1B	0	0.973558	0.575	0.206	0	T mitotic	ASF1B
HMGB3	0	0.968731	0.625	0.282	0	T mitotic	HMGB3
CBX5	0	0.968093	0.818	0.417	0	T mitotic	CBX5
ATP5MC3.1	0	0.967747	0.945	0.718	0	T mitotic	ATP5MC3
SNRPD1	0	0.962507	0.881	0.529	0	T mitotic	SNRPD1
SMC3	0	0.961381	0.841	0.483	0	T mitotic	SMC3
SKA2	0	0.959622	0.805	0.43	0	T mitotic	SKA2
SNRPG	0	0.956093	0.93	0.663	0	T mitotic	SNRPG
ALYREF	0	0.954632	0.804	0.512	0	T mitotic	ALYREF
RAD51AP1	0	0.952811	0.587	0.221	0	T mitotic	RAD51AP1
CENPK	0	0.95275	0.77	0.412	0	T mitotic	CENPK
MCM4	0	0.951732	0.614	0.253	0	T mitotic	MCM4
HIST1H2AL	0	0.9402	0.522	0.216	0	T mitotic	HIST1H2AL
GSTP1.5	0	0.932771	0.901	0.654	0	T mitotic	GSTP1
SLBP	0	0.931637	0.749	0.377	0	T mitotic	SLBP
GMNN	0	0.931374	0.704	0.337	0	T mitotic	GMNN
CDCA8	0	0.926541	0.511	0.187	0	T mitotic	CDCA8
CKAP2L	0	0.924736	0.562	0.189	0	T mitotic	CKAP2L
PTMA	0	0.923727	1	0.99	0	T mitotic	PTMA
SGO2	0	0.914716	0.654	0.368	0	T mitotic	SGO2
CCDC167.3	0	0.913494	0.836	0.454	0	T mitotic	CCDC167
FANCI	0	0.912231	0.675	0.249	0	T mitotic	FANCI
NCAPG	0	0.909277	0.57	0.182	0	T mitotic	NCAPG
RRM1	0	0.906538	0.646	0.222	0	T mitotic	RRM1
LSM5	0	0.902758	0.814	0.431	0	T mitotic	LSM5
KIF23	0	0.900677	0.578	0.271	0	T mitotic	KIF23
CENPN	0	0.899594	0.626	0.236	0	T mitotic	CENPN
MRPL51	0	0.898315	0.898	0.545	0	T mitotic	MRPL51
ARPC5	0	0.897118	0.933	0.66	0	T mitotic	ARPC5
RAD21	0	0.893502	0.825	0.463	0	T mitotic	RAD21
ANXA5.5	0	0.892775	0.867	0.533	0	T mitotic	ANXA5
FEN1	0	0.890092	0.588	0.243	0	T mitotic	FEN1
IDH2.2	0	0.886388	0.815	0.411	0	T mitotic	IDH2
USP1	0	0.880703	0.728	0.354	0	T mitotic	USP1
NUCB2.1	0	0.878888	0.763	0.42	0	T mitotic	NUCB2
SPC25	0	0.874482	0.562	0.275	0	T mitotic	SPC25
ORC6	0	0.871636	0.644	0.265	0	T mitotic	ORC6
FBXO5	0	0.871384	0.586	0.277	0	T mitotic	FBXO5
PSMC3	0	0.862845	0.778	0.367	0	T mitotic	PSMC3
KIF2C	0	0.860326	0.533	0.206	0	T mitotic	KIF2C
PGAM1.2	0	0.857038	0.818	0.429	0	T mitotic	PGAM1
SNRPF	0	0.848359	0.922	0.62	0	T mitotic	SNRPF
TPM4.1	0	0.846974	0.848	0.558	0	T mitotic	TPM4
CORO1A.2	0	0.841586	0.977	0.859	0	T mitotic	CORO1A
SAC3D1	0	0.841002	0.61	0.301	0	T mitotic	SAC3D1
C12orf75.6	0	0.836847	0.882	0.583	0	T mitotic	C12orf75
YWHAH	0	0.835229	0.8	0.48	0	T mitotic	YWHAH
MXD3	0	0.834063	0.541	0.243	0	T mitotic	MXD3
TXN	0	0.829785	0.906	0.643	0	T mitotic	TXN
COX5A	0	0.827106	0.868	0.505	0	T mitotic	COX5A
CENPH	0	0.823753	0.594	0.261	0	T mitotic	CENPH
MT2A.4	0	0.823059	0.88	0.572	0	T mitotic	MT2A
PSMB2.2	0	0.819852	0.855	0.505	0	T mitotic	PSMB2
MCM6	0	0.818962	0.638	0.307	0	T mitotic	MCM6
PA2G4	0	0.818959	0.875	0.555	0	T mitotic	PA2G4
FAM111B	0	0.813124	0.554	0.206	0	T mitotic	FAM111B
SNRNP25	0	0.811337	0.66	0.319	0	T mitotic	SNRNP25
NCAPD3	0	0.81032	0.682	0.324	0	T mitotic	NCAPD3
HNRNPA2B1	0	0.809934	0.989	0.858	0	T mitotic	HNRNPA2B1
HIST1H2AJ	0	0.808046	0.582	0.248	0	T mitotic	HIST1H2AJ
AP2S1	0	0.807548	0.858	0.514	0	T mitotic	AP2S1
BRCA1	0	0.80528	0.634	0.267	0	T mitotic	BRCA1
KIF15	0	0.803978	0.571	0.108	0	T mitotic	KIF15
TROAP	0	0.802737	0.498	0.142	0	T mitotic	TROAP
TALDO1	0	0.802577	0.806	0.456	0	T mitotic	TALDO1
CHEK1	0	0.801749	0.635	0.26	0	T mitotic	CHEK1
PARK7.2	0	0.801107	0.951	0.738	0	T mitotic	PARK7
ATAD5	0	0.79986	0.644	0.284	0	T mitotic	ATAD5
CCDC34	0	0.797551	0.576	0.257	0	T mitotic	CCDC34
NDC80	0	0.794757	0.587	0.304	0	T mitotic	NDC80
HNRNPD	0	0.793831	0.913	0.654	0	T mitotic	HNRNPD
CALM2	0	0.78909	0.959	0.816	0	T mitotic	CALM2
CDCA3	0	0.786934	0.532	0.159	0	T mitotic	CDCA3
NME1	0	0.786772	0.708	0.428	0	T mitotic	NME1
DUSP4.9	0	0.785115	0.771	0.486	0	T mitotic	DUSP4
YBX1	0	0.784335	0.963	0.796	0	T mitotic	YBX1
LDHA.2	0	0.784009	0.937	0.709	0	T mitotic	LDHA
CCT5	0	0.779281	0.819	0.476	0	T mitotic	CCT5
SMC1A	0	0.771797	0.718	0.353	0	T mitotic	SMC1A
HIRIP3	0	0.762411	0.63	0.269	0	T mitotic	HIRIP3
DYNLL1.2	0	0.757212	0.928	0.72	0	T mitotic	DYNLL1
ESCO2	0	0.752834	0.54	0.211	0	T mitotic	ESCO2
MYBL2	0	0.749968	0.609	0.287	0	T mitotic	MYBL2
EBP	0	0.744411	0.746	0.424	0	T mitotic	EBP
FDPS	0	0.742944	0.778	0.436	0	T mitotic	FDPS
SAE1	0	0.742229	0.622	0.259	0	T mitotic	SAE1
MIS18BP1	0	0.737931	0.786	0.464	0	T mitotic	MIS18BP1
SNRPE	0	0.737863	0.836	0.498	0	T mitotic	SNRPE
CACYBP.1	0	0.73745	0.868	0.539	0	T mitotic	CACYBP
LIG1	0	0.736608	0.578	0.233	0	T mitotic	LIG1
TFDP1	0	0.736393	0.693	0.374	0	T mitotic	TFDP1
CKAP2	0	0.731695	0.69	0.367	0	T mitotic	CKAP2
BRCA2	0	0.729149	0.593	0.235	0	T mitotic	BRCA2
ANXA2.1	0	0.729072	0.817	0.503	0	T mitotic	ANXA2
CDCA5	0	0.726489	0.475	0.107	0	T mitotic	CDCA5
BARD1	0	0.724453	0.673	0.339	0	T mitotic	BARD1
SET	0	0.724038	0.958	0.78	0	T mitotic	SET
SUB1.3	0	0.723681	0.978	0.87	0	T mitotic	SUB1
CDK2AP2.1	0	0.718434	0.797	0.464	0	T mitotic	CDK2AP2
ECT2	0	0.717096	0.582	0.234	0	T mitotic	ECT2
E2F1	0	0.708403	0.594	0.243	0	T mitotic	E2F1
RFC4	0	0.704357	0.602	0.296	0	T mitotic	RFC4
PSMA4	0	0.694859	0.826	0.525	0	T mitotic	PSMA4
SSRP1	0	0.694175	0.598	0.224	0	T mitotic	SSRP1
TXNDC17	0	0.691731	0.795	0.473	0	T mitotic	TXNDC17
BUB1	0	0.68848	0.525	0.199	0	T mitotic	BUB1
MCM2	0	0.68544	0.527	0.215	0	T mitotic	MCM2
NCAPH	0	0.68419	0.586	0.244	0	T mitotic	NCAPH
SGO1	0	0.683024	0.589	0.314	0	T mitotic	SGO1
CDK4	0	0.680725	0.572	0.233	0	T mitotic	CDK4
MND1	0	0.671248	0.597	0.147	0	T mitotic	MND1
RPL39L	0	0.671199	0.594	0.307	0	T mitotic	RPL39L
PKMYT1	0	0.669946	0.484	0.149	0	T mitotic	PKMYT1
HIST1H3G	0	0.657484	0.489	0.12	0	T mitotic	HIST1H3G
MYL6.1	0	0.64902	0.991	0.933	0	T mitotic	MYL6
GSTO1	0	0.647819	0.82	0.524	0	T mitotic	GSTO1
KIF14	0	0.647397	0.492	0.152	0	T mitotic	KIF14
VRK1	0	0.645304	0.676	0.312	0	T mitotic	VRK1
PBK	0	0.644685	0.504	0.204	0	T mitotic	PBK
HPRT1	0	0.643744	0.685	0.359	0	T mitotic	HPRT1
WDR76	0	0.643089	0.569	0.251	0	T mitotic	WDR76
NCAPD2	0	0.639567	0.601	0.249	0	T mitotic	NCAPD2
CLTA	0	0.636917	0.834	0.51	0	T mitotic	CLTA
SMS	0	0.631585	0.688	0.355	0	T mitotic	SMS
NCAPG2	0	0.626661	0.534	0.179	0	T mitotic	NCAPG2
COX17	0	0.623719	0.864	0.576	0	T mitotic	COX17
SUPT16H	0	0.621272	0.766	0.448	0	T mitotic	SUPT16H
YWHAE	0	0.618714	0.831	0.549	0	T mitotic	YWHAE
VDAC1	0	0.615146	0.81	0.499	0	T mitotic	VDAC1
PSME2.3	0	0.613695	0.94	0.729	0	T mitotic	PSME2
CCT2	0	0.613594	0.778	0.409	0	T mitotic	CCT2
ANLN	0	0.61279	0.497	0.116	0	T mitotic	ANLN
FOXM1	0	0.610214	0.572	0.213	0	T mitotic	FOXM1
DCXR	0	0.608411	0.757	0.402	0	T mitotic	DCXR
HIST1H2AH	0	0.603601	0.524	0.238	0	T mitotic	HIST1H2AH
UQCC2	0	0.602353	0.704	0.386	0	T mitotic	UQCC2
GGCT	0	0.599422	0.623	0.312	0	T mitotic	GGCT
CDC45	0	0.598352	0.525	0.171	0	T mitotic	CDC45
BUB1B	0	0.591703	0.544	0.232	0	T mitotic	BUB1B
DTL	0	0.591615	0.499	0.155	0	T mitotic	DTL
PDCD5	0	0.584415	0.811	0.515	0	T mitotic	PDCD5
LRR1	0	0.583705	0.548	0.28	0	T mitotic	LRR1
SDF2L1	0	0.57955	0.779	0.485	0	T mitotic	SDF2L1
SPC24	0	0.571324	0.497	0.183	0	T mitotic	SPC24
SHCBP1	0	0.567814	0.518	0.25	0	T mitotic	SHCBP1
KIF4A	0	0.56697	0.534	0.113	0	T mitotic	KIF4A
CDCA2	0	0.565563	0.486	0.162	0	T mitotic	CDCA2
CKAP5	0	0.562891	0.573	0.259	0	T mitotic	CKAP5
E2F8	0	0.555573	0.517	0.115	0	T mitotic	E2F8
MELK	0	0.540572	0.451	0.108	0	T mitotic	MELK
GLRX5	0	0.537716	0.775	0.529	0	T mitotic	GLRX5
RBBP8	0	0.527946	0.541	0.278	0	T mitotic	RBBP8
PPP1R14B.2	0	0.521259	0.764	0.555	0	T mitotic	PPP1R14B
DIAPH3	0	0.510186	0.502	0.156	0	T mitotic	DIAPH3
PAICS	0	0.500156	0.559	0.286	0	T mitotic	PAICS
EEF1A1.3	0	-0.644603	0.997	0.991	0	T mitotic	EEF1A1
FTL.3	0	-1.2119	0.729	0.887	0	T mitotic	FTL
TXNIP.6	0	-1.54717	0.727	0.835	0	T mitotic	TXNIP
HLA-DRB1.8	1.43003e-306	1.02704	0.902	0.726	2.86005e-303	T mitotic	HLA-DRB1
RFC2	2.64882e-306	0.567415	0.56	0.275	5.29765e-303	T mitotic	RFC2
HIST1H3D	4.09131e-306	1.49755	0.688	0.479	8.18262e-303	T mitotic	HIST1H3D
PRDX3	3.62342e-304	0.563229	0.652	0.337	7.24685e-301	T mitotic	PRDX3
UHRF1	2.20948e-303	0.579393	0.512	0.278	4.41896e-300	T mitotic	UHRF1
CCT6A	5.47935e-301	0.553306	0.772	0.475	1.09587e-297	T mitotic	CCT6A
HLA-DMA.6	1.35956e-298	0.689553	0.735	0.468	2.71913e-295	T mitotic	HLA-DMA
HIST1H1D.2	1.0386e-297	1.28447	0.73	0.501	2.07719e-294	T mitotic	HIST1H1D
EIF4A3	1.92975e-296	0.547278	0.746	0.46	3.8595e-293	T mitotic	EIF4A3
CHAF1A	3.1845e-295	0.602602	0.529	0.282	6.369e-292	T mitotic	CHAF1A
CDKN2A.1	3.19532e-295	0.580201	0.646	0.399	6.39065e-292	T mitotic	CDKN2A
EIF5A	6.49913e-293	0.622257	0.842	0.55	1.29983e-289	T mitotic	EIF5A
CENPA	2.6257e-291	0.909543	0.532	0.316	5.2514e-288	T mitotic	CENPA
HIST1H1E.1	9.65285e-290	1.06098	0.678	0.419	1.93057e-286	T mitotic	HIST1H1E
ARHGAP11A	1.12604e-289	0.633004	0.536	0.288	2.25207e-286	T mitotic	ARHGAP11A
HSPD1.2	1.05863e-281	0.516786	0.881	0.645	2.11726e-278	T mitotic	HSPD1
ATP5MC1	1.81915e-280	0.551481	0.758	0.546	3.63831e-277	T mitotic	ATP5MC1
CD74.8	1.28502e-279	0.849062	0.943	0.757	2.57004e-276	T mitotic	CD74
CDKN2C.1	8.87677e-279	0.531936	0.577	0.315	1.77535e-275	T mitotic	CDKN2C
C21orf58	1.27829e-273	0.672325	0.522	0.267	2.55658e-270	T mitotic	C21orf58
KNSTRN	3.93015e-271	0.511148	0.48	0.234	7.86029e-268	T mitotic	KNSTRN
APOBEC3C.5	1.35374e-267	0.508476	0.802	0.493	2.70748e-264	T mitotic	APOBEC3C
C19orf48	1.80996e-267	0.618542	0.544	0.268	3.61993e-264	T mitotic	C19orf48
HJURP	1.92547e-263	0.728398	0.465	0.161	3.85094e-260	T mitotic	HJURP
RFC3	8.13145e-260	0.536549	0.51	0.272	1.62629e-256	T mitotic	RFC3
YWHAQ	3.5756e-258	0.564652	0.833	0.553	7.1512e-255	T mitotic	YWHAQ
PLP2.1	3.8349e-257	0.6099	0.794	0.463	7.6698e-254	T mitotic	PLP2
DCTPP1	1.62448e-249	0.525304	0.581	0.332	3.24895e-246	T mitotic	DCTPP1
HIST1H2BH	1.34288e-248	0.591276	0.519	0.281	2.68576e-245	T mitotic	HIST1H2BH
HLA-DQA1.7	1.44562e-246	0.914776	0.679	0.436	2.89124e-243	T mitotic	HLA-DQA1
HMGA1	2.80594e-244	0.560168	0.59	0.297	5.61189e-241	T mitotic	HMGA1
HIST1H3F	2.73129e-240	0.534446	0.408	0.135	5.46257e-237	T mitotic	HIST1H3F
APOBEC3G.8	4.32435e-239	0.532036	0.912	0.657	8.6487e-236	T mitotic	APOBEC3G
HLA-DQB1.6	1.35999e-224	0.838513	0.635	0.372	2.71998e-221	T mitotic	HLA-DQB1
LTB.10	3.81904e-224	-1.51752	0.426	0.592	7.63809e-221	T mitotic	LTB
RACGAP1	2.50831e-221	0.702508	0.489	0.235	5.01661e-218	T mitotic	RACGAP1
HLA-DPA1.7	1.99702e-214	0.635183	0.862	0.639	3.99404e-211	T mitotic	HLA-DPA1
PLK1	2.16043e-212	0.784003	0.472	0.259	4.32085e-209	T mitotic	PLK1
NPM1	2.84211e-209	0.523085	0.979	0.878	5.68421e-206	T mitotic	NPM1
JUNB.4	2.19571e-203	-1.12461	0.9	0.867	4.39142e-200	T mitotic	JUNB
PRDX1.2	2.32564e-200	0.530589	0.837	0.607	4.65127e-197	T mitotic	PRDX1
HIST2H2AC	1.29445e-197	0.982331	0.677	0.486	2.58891e-194	T mitotic	HIST2H2AC
MT1E.5	4.53965e-192	0.527969	0.585	0.386	9.0793e-189	T mitotic	MT1E
CALR.1	3.39994e-187	0.506536	0.896	0.667	6.79988e-184	T mitotic	CALR
NCL	8.15453e-187	0.516858	0.949	0.762	1.63091e-183	T mitotic	NCL
CDCA7	4.11149e-186	0.580451	0.474	0.254	8.22298e-183	T mitotic	CDCA7
YEATS4	2.37363e-185	0.617123	0.571	0.332	4.74727e-182	T mitotic	YEATS4
DEPDC1B	1.18478e-183	0.51342	0.434	0.202	2.36957e-180	T mitotic	DEPDC1B
NME2.2	2.20421e-183	0.607311	0.884	0.745	4.40843e-180	T mitotic	NME2
HSP90B1.2	6.82384e-182	0.517376	0.884	0.657	1.36477e-178	T mitotic	HSP90B1
AURKA	1.5448e-177	0.674603	0.459	0.239	3.08959e-174	T mitotic	AURKA
ITM2A.5	5.02006e-176	0.566615	0.857	0.642	1.00401e-172	T mitotic	ITM2A
ITM2C.8	1.75758e-173	0.596953	0.619	0.376	3.51516e-170	T mitotic	ITM2C
TCF19	1.14932e-170	0.619705	0.445	0.186	2.29864e-167	T mitotic	TCF19
IL7R.10	7.00696e-167	-1.97898	0.471	0.596	1.40139e-163	T mitotic	IL7R
HLA-DPB1.7	5.7591e-156	0.506276	0.889	0.712	1.15182e-152	T mitotic	HLA-DPB1
MCM10	8.47063e-144	0.517893	0.473	0.33	1.69413e-140	T mitotic	MCM10
CDCA4	5.18938e-141	0.57623	0.467	0.22	1.03788e-137	T mitotic	CDCA4
MIF	8.31876e-129	0.528422	0.956	0.857	1.66375e-125	T mitotic	MIF
GGH	2.64992e-122	0.629539	0.433	0.226	5.29983e-119	T mitotic	GGH
TSC22D3.6	2.2073e-109	-0.846678	0.864	0.847	4.4146e-106	T mitotic	TSC22D3
KLF2.8	1.26985e-103	-1.26999	0.675	0.694	2.53969e-100	T mitotic	KLF2
CD69.4	7.86824e-98	-0.939789	0.86	0.823	1.57365e-94	T mitotic	CD69
IFITM1.7	8.51914e-97	-0.826971	0.747	0.777	1.70383e-93	T mitotic	IFITM1
WDR34	6.44805e-93	0.588762	0.418	0.234	1.28961e-89	T mitotic	WDR34
ZFP36L2.5	2.04874e-86	-0.643653	0.928	0.89	4.09748e-83	T mitotic	ZFP36L2
CXCL13.9	2.69823e-82	0.547656	0.465	0.344	5.39646e-79	T mitotic	CXCL13
RAD51	2.91475e-75	0.545685	0.416	0.271	5.82951e-72	T mitotic	RAD51
LGALS1.5	9.8144e-69	0.884582	0.719	0.603	1.96288e-65	T mitotic	LGALS1
MAF.3	2.75382e-58	-0.7431	0.584	0.608	5.50764e-55	T mitotic	MAF
DUSP1.5	3.92046e-47	-0.647449	0.826	0.773	7.84093e-44	T mitotic	DUSP1
KLRB1.9	2.11662e-33	-1.04112	0.473	0.508	4.23324e-30	T mitotic	KLRB1
IER2.6	5.04734e-33	-0.713408	0.841	0.768	1.00947e-29	T mitotic	IER2
ZFP36.7	4.07503e-32	-0.672445	0.824	0.757	8.15005e-29	T mitotic	ZFP36
FOS.6	3.49551e-29	-0.564669	0.812	0.759	6.99102e-26	T mitotic	FOS
ANXA1.5	5.54616e-24	-0.576275	0.684	0.685	1.10923e-20	T mitotic	ANXA1
BTG2.4	2.72928e-23	-0.801311	0.767	0.685	5.45857e-20	T mitotic	BTG2
CCL5.6	4.21848e-22	-0.755091	0.912	0.834	8.43696e-19	T mitotic	CCL5
SAT1.3	1.01017e-18	-0.58173	0.762	0.715	2.02033e-15	T mitotic	SAT1
FXYD2.9	1.627e-15	0.804279	0.396	0.335	3.25401e-12	T mitotic	FXYD2
JUN.5	7.19377e-15	-0.670961	0.843	0.761	1.43875e-11	T mitotic	JUN
KLF6.5	7.86726e-10	-0.552089	0.861	0.757	1.57345e-06	T mitotic	KLF6
TSPYL2.1	3.0609e-08	-0.632309	0.547	0.512	6.1218e-05	T mitotic	TSPYL2
RORA.3	6.51222e-06	-0.504232	0.579	0.536	0.0130244	T mitotic	RORA
SLC2A3.2	0.0010944	-0.507178	0.553	0.488	1	T mitotic	SLC2A3
GPR183.7	0.00305579	-0.761145	0.571	0.524	1	T mitotic	GPR183
NEAT1.3	0	1.62068	0.902	0.83	0	CD8-Ttrm2	NEAT1
ATP5MC3.2	0	-0.864178	0.228	0.735	0	CD8-Ttrm2	ATP5MC3
EEF1A1.4	0	-1.05444	0.898	0.993	0	CD8-Ttrm2	EEF1A1
COX8A.4	0	-1.14282	0.263	0.78	0	CD8-Ttrm2	COX8A
CFL1.2	0	-1.18094	0.449	0.944	0	CD8-Ttrm2	CFL1
SUB1.4	0	-1.18216	0.386	0.883	0	CD8-Ttrm2	SUB1
PPIA.1	0	-1.18651	0.42	0.919	0	CD8-Ttrm2	PPIA
RPLP1.1	0	-1.23994	0.849	0.997	0	CD8-Ttrm2	RPLP1
NPM1.1	0	-1.2467	0.379	0.891	0	CD8-Ttrm2	NPM1
S100A6.3	0	-1.25104	0.454	0.892	0	CD8-Ttrm2	S100A6
ACTG1.2	0	-1.29684	0.491	0.933	0	CD8-Ttrm2	ACTG1
TMSB10.1	0	-1.36474	0.835	0.994	0	CD8-Ttrm2	TMSB10
ACTB.3	0	-1.45203	0.677	0.982	0	CD8-Ttrm2	ACTB
PFN1.3	0	-1.46326	0.491	0.949	0	CD8-Ttrm2	PFN1
RPS26.4	0	-1.60876	0.384	0.911	0	CD8-Ttrm2	RPS26
IFITM1.8	0	-1.98621	0.206	0.787	0	CD8-Ttrm2	IFITM1
S100A4.6	0	-2.171	0.375	0.909	0	CD8-Ttrm2	S100A4
TRAC.6	3.90572e-306	-1.10893	0.354	0.833	7.81144e-303	CD8-Ttrm2	TRAC
GZMA.6	4.22259e-300	-1.64147	0.377	0.808	8.44519e-297	CD8-Ttrm2	GZMA
S100A10.4	1.00893e-296	-1.11094	0.319	0.801	2.01786e-293	CD8-Ttrm2	S100A10
PTMA.1	4.9981e-294	-0.728751	0.828	0.993	9.9962e-291	CD8-Ttrm2	PTMA
CXCR4.6	1.51212e-290	-1.29078	0.438	0.872	3.02424e-287	CD8-Ttrm2	CXCR4
LAIR2.9	5.82455e-283	-0.987477	0.081	0.539	1.16491e-279	CD8-Ttrm2	LAIR2
NME2.3	1.0704e-282	-0.771118	0.263	0.759	2.1408e-279	CD8-Ttrm2	NME2
IL32.6	1.75516e-274	-1.09783	0.564	0.919	3.51032e-271	CD8-Ttrm2	IL32
GAPDH.6	1.42818e-270	-1.10081	0.468	0.903	2.85635e-267	CD8-Ttrm2	GAPDH
JUN.6	5.23043e-262	1.7186	0.867	0.761	1.04609e-258	CD8-Ttrm2	JUN
FTH1.1	1.00924e-261	-0.804122	0.606	0.958	2.01847e-258	CD8-Ttrm2	FTH1
RPS2.3	2.51573e-258	-0.910767	0.806	0.986	5.03146e-255	CD8-Ttrm2	RPS2
FKBP5.3	1.08474e-256	-0.664136	0.149	0.628	2.16948e-253	CD8-Ttrm2	FKBP5
LDHB.3	1.71891e-252	-1.22642	0.209	0.682	3.43782e-249	CD8-Ttrm2	LDHB
H2AFZ.1	7.07244e-250	-0.877684	0.269	0.742	1.41449e-246	CD8-Ttrm2	H2AFZ
PARK7.3	2.18424e-245	-0.884629	0.276	0.755	4.36848e-242	CD8-Ttrm2	PARK7
RAN.1	1.13746e-243	-0.917334	0.246	0.719	2.27492e-240	CD8-Ttrm2	RAN
TXNIP.7	7.03081e-243	-1.31624	0.477	0.839	1.40616e-239	CD8-Ttrm2	TXNIP
SNRPB.1	1.1639e-242	-0.774517	0.251	0.72	2.3278e-239	CD8-Ttrm2	SNRPB
RPL22L1	6.5801e-238	-0.75959	0.194	0.652	1.31602e-234	CD8-Ttrm2	RPL22L1
C1orf56.3	5.86669e-235	-0.57305	0.119	0.563	1.17334e-231	CD8-Ttrm2	C1orf56
SNRPG.1	1.87757e-234	-0.835232	0.218	0.681	3.75515e-231	CD8-Ttrm2	SNRPG
PSME2.4	6.30752e-231	-0.959625	0.287	0.745	1.2615e-227	CD8-Ttrm2	PSME2
PRDX1.3	1.80772e-225	-0.817814	0.157	0.624	3.61544e-222	CD8-Ttrm2	PRDX1
XIST	2.96743e-225	2.89992	0.463	0.278	5.93486e-222	CD8-Ttrm2	XIST
TXN.1	3.02707e-222	-0.761506	0.206	0.66	6.05414e-219	CD8-Ttrm2	TXN
SNRPF.1	3.83597e-221	-0.73233	0.183	0.638	7.67194e-218	CD8-Ttrm2	SNRPF
MYL6.2	1.33968e-219	-0.786285	0.574	0.942	2.67936e-216	CD8-Ttrm2	MYL6
S100A11	3.19932e-217	-0.870505	0.331	0.79	6.39864e-214	CD8-Ttrm2	S100A11
TSC22D3.7	8.10916e-217	-0.892704	0.427	0.856	1.62183e-213	CD8-Ttrm2	TSC22D3
TRBC2.4	1.54196e-215	-0.929192	0.499	0.877	3.08393e-212	CD8-Ttrm2	TRBC2
CD52.4	2.42413e-210	-0.832454	0.449	0.875	4.84825e-207	CD8-Ttrm2	CD52
H2AFV.1	2.23982e-208	-0.569908	0.207	0.653	4.47964e-205	CD8-Ttrm2	H2AFV
SLC25A5.1	2.87323e-207	-0.873477	0.206	0.652	5.74645e-204	CD8-Ttrm2	SLC25A5
CRIP1.4	4.87253e-199	-0.656572	0.468	0.919	9.74506e-196	CD8-Ttrm2	CRIP1
C12orf75.7	2.80645e-198	-0.786034	0.163	0.601	5.61291e-195	CD8-Ttrm2	C12orf75
GZMH.8	4.77016e-197	-1.5307	0.221	0.646	9.54032e-194	CD8-Ttrm2	GZMH
CD81.5	1.54773e-196	-0.564141	0.327	0.786	3.09545e-193	CD8-Ttrm2	CD81
LYAR.2	5.30443e-190	-0.588108	0.111	0.534	1.06089e-186	CD8-Ttrm2	LYAR
IL7R.11	7.49054e-188	-1.48767	0.185	0.6	1.49811e-184	CD8-Ttrm2	IL7R
TTN.8	2.25034e-183	2.99392	0.545	0.424	4.50068e-180	CD8-Ttrm2	TTN
CST7.6	1.8945e-176	-1.13519	0.427	0.784	3.789e-173	CD8-Ttrm2	CST7
IFITM2.5	5.62048e-176	-0.708723	0.334	0.77	1.1241e-172	CD8-Ttrm2	IFITM2
GPR183.8	6.83497e-176	-0.606934	0.135	0.534	1.36699e-172	CD8-Ttrm2	GPR183
BAX.2	1.6116e-172	-0.533402	0.284	0.707	3.22319e-169	CD8-Ttrm2	BAX
HIST1H2AC	2.68686e-170	2.25044	0.448	0.321	5.37373e-167	CD8-Ttrm2	HIST1H2AC
ITM2A.6	6.95135e-170	-0.871351	0.236	0.657	1.39027e-166	CD8-Ttrm2	ITM2A
COTL1.9	9.56721e-168	-1.16582	0.28	0.681	1.91344e-164	CD8-Ttrm2	COTL1
RPLP0.5	5.94709e-167	-0.768801	0.532	0.876	1.18942e-163	CD8-Ttrm2	RPLP0
LDHA.3	4.3863e-162	-0.659202	0.304	0.724	8.77261e-159	CD8-Ttrm2	LDHA
HLA-DRB1.9	3.49072e-159	-1.02047	0.351	0.739	6.98144e-156	CD8-Ttrm2	HLA-DRB1
PRDX2.4	2.48227e-157	-0.655218	0.121	0.535	4.96453e-154	CD8-Ttrm2	PRDX2
ANXA1.6	5.87509e-157	-1.00359	0.319	0.692	1.17502e-153	CD8-Ttrm2	ANXA1
RPA3.1	4.26234e-156	-0.583253	0.101	0.501	8.52468e-153	CD8-Ttrm2	RPA3
YBX1.1	1.0981e-154	-0.590985	0.393	0.809	2.1962e-151	CD8-Ttrm2	YBX1
GSTO1.1	2.83615e-153	-0.517269	0.144	0.541	5.6723e-150	CD8-Ttrm2	GSTO1
SOD1.2	2.74612e-152	-0.523117	0.36	0.768	5.49223e-149	CD8-Ttrm2	SOD1
GZMB.8	2.31097e-149	-1.78701	0.207	0.596	4.62194e-146	CD8-Ttrm2	GZMB
HSPA1B.4	8.04149e-145	1.82403	0.631	0.531	1.6083e-141	CD8-Ttrm2	HSPA1B
ANP32B.1	9.73234e-145	-0.65846	0.234	0.637	1.94647e-141	CD8-Ttrm2	ANP32B
HLA-DPB1.8	1.23995e-143	-0.763919	0.331	0.725	2.47989e-140	CD8-Ttrm2	HLA-DPB1
KLF2.9	5.59274e-143	-0.611113	0.335	0.701	1.11855e-139	CD8-Ttrm2	KLF2
HSPA1A.4	1.31564e-142	1.29692	0.705	0.587	2.63129e-139	CD8-Ttrm2	HSPA1A
GZMK.11	9.88464e-142	-1.49684	0.277	0.646	1.97693e-138	CD8-Ttrm2	GZMK
PPA1	1.3752e-140	-0.541951	0.138	0.523	2.7504e-137	CD8-Ttrm2	PPA1
NKG7.7	3.16707e-140	-1.51509	0.545	0.765	6.33414e-137	CD8-Ttrm2	NKG7
MRPL51.1	4.74514e-131	-0.539786	0.18	0.563	9.49029e-128	CD8-Ttrm2	MRPL51
SNRPD1.1	9.84329e-131	-0.57447	0.166	0.548	1.96866e-127	CD8-Ttrm2	SNRPD1
RANBP1.1	2.84835e-129	-0.553925	0.15	0.534	5.69671e-126	CD8-Ttrm2	RANBP1
SIVA1.1	1.63241e-127	-0.609644	0.177	0.559	3.26482e-124	CD8-Ttrm2	SIVA1
DDIT4.5	1.18699e-124	-0.688965	0.318	0.705	2.37399e-121	CD8-Ttrm2	DDIT4
C1QBP	1.95529e-124	-0.60508	0.132	0.509	3.91057e-121	CD8-Ttrm2	C1QBP
Z93241.1	3.0464e-123	0.797433	0.149	0.458	6.09279e-120	CD8-Ttrm2	Z93241.1
ARPC5.1	2.56347e-122	-0.508149	0.297	0.676	5.12694e-119	CD8-Ttrm2	ARPC5
SAT1.4	3.55139e-121	1.66463	0.724	0.717	7.10278e-118	CD8-Ttrm2	SAT1
MPC2	8.69022e-121	-0.540594	0.146	0.52	1.73804e-117	CD8-Ttrm2	MPC2
HIST1H2BH.1	1.36467e-120	2.33157	0.364	0.287	2.72934e-117	CD8-Ttrm2	HIST1H2BH
MT-CO2.3	1.14064e-119	-0.517276	0.874	0.981	2.28127e-116	CD8-Ttrm2	MT-CO2
SIT1.6	4.29078e-119	-0.752771	0.075	0.482	8.58156e-116	CD8-Ttrm2	SIT1
ANXA5.6	5.21598e-118	-0.56084	0.17	0.551	1.0432e-114	CD8-Ttrm2	ANXA5
PSMB2.3	2.57861e-115	-0.561615	0.152	0.523	5.15721e-112	CD8-Ttrm2	PSMB2
ENO1.1	6.91232e-115	-0.557602	0.308	0.684	1.38246e-111	CD8-Ttrm2	ENO1
AC103591.3	1.58916e-112	0.647185	0.141	0.459	3.17831e-109	CD8-Ttrm2	AC103591.3
FABP5.9	1.71972e-110	-0.726796	0.135	0.5	3.43943e-107	CD8-Ttrm2	FABP5
HLA-DPA1.8	2.4633e-109	-0.717947	0.276	0.654	4.92661e-106	CD8-Ttrm2	HLA-DPA1
CMC1.8	1.00722e-105	-0.642575	0.223	0.583	2.01445e-102	CD8-Ttrm2	CMC1
CD8B.9	1.47047e-101	-1.26697	0.136	0.519	2.94094e-98	CD8-Ttrm2	CD8B
EIF5A.1	2.97645e-101	-0.519373	0.206	0.566	5.95291e-98	CD8-Ttrm2	EIF5A
HSPB1	3.62894e-96	2.2227	0.475	0.424	7.25789e-93	CD8-Ttrm2	HSPB1
MT2A.5	3.93123e-96	-1.00784	0.224	0.589	7.86247e-93	CD8-Ttrm2	MT2A
HNRNPA2B1.1	4.74747e-83	0.77064	0.803	0.863	9.49495e-80	CD8-Ttrm2	HNRNPA2B1
TAGLN2.1	2.69806e-81	-0.514226	0.258	0.605	5.39612e-78	CD8-Ttrm2	TAGLN2
[truncated: 705 more rows]
