# Supplementary material for: Single-cell profiling of the microenvironment in human bone metastatic renal cell carcinoma
Source: Commun Biol. 2024 Jan 12;7:91. doi: 10.1038/s42003-024-05772-y (PMC10786927; doi:10.1038/s42003-024-05772-y)
Supplement: Supplementary file 4 — Supplementary Data 2 [file 42003_2024_5772_MOESM4_ESM.xlsx]

## Sheet: Figure 1c
Table: The expression of marker genes in different celltypes.
CellID	Celltype	PTPRC	CD3D	CD3E	FGFBP2	GNLY	XCL2	KLRC1	CD14	LYZ	MS4A1	CD79A	MZB1	JCHAIN	TPSB2	TPSAB1	COL1A1	COL1A2	PLVAP	PECAM1	VEGFA	KRT18
AAACCTGAGAAACCAT.7	NKT	4	0	0	4	50	0	1	0	0	0	0	0	0	0	0	0	0	0	0	0	0
AAACCTGAGACGCACA.7	NKT	9	0	0	11	12	0	0	0	0	0	0	0	0	0	0	0	0	0	0	0	0
AAACCTGAGACTGGGT.7	T cells	5	3	7	0	0	0	0	0	0	0	1	0	0	0	0	0	0	0	0	0	0
AAACCTGAGCCACTAT.7	NKT	8	0	0	14	2	0	0	0	0	0	0	0	0	0	0	0	0	0	0	0	0
AAACCTGAGCGAAGGG.7	T cells	2	0	1	0	0	0	0	0	0	0	0	0	0	0	0	0	0	0	0	0	0
AAACCTGAGGTGTTAA.7	T cells	3	1	0	0	0	0	0	0	0	0	0	0	0	0	0	0	0	0	0	0	0
AAACCTGCAGCGTTCG.7	T cells	7	6	8	0	0	0	0	0	0	0	0	0	0	0	0	0	0	0	0	0	0
AAACCTGCATCGGGTC.7	NK	7	0	0	0	0	1	7	0	0	0	0	0	0	0	0	0	0	0	0	0	0
AAACCTGCATCTGGTA.7	NKT	5	1	0	2	19	0	0	0	0	0	0	0	0	0	0	0	0	0	0	0	0
AAACCTGCATGGTTGT.7	T cells	1	1	2	0	0	0	0	0	0	0	0	0	0	0	0	0	0	0	0	0	0
AAACCTGGTGATAAAC.7	NKT	8	1	0	6	3	0	0	0	1	0	0	0	0	0	0	0	0	0	0	0	0
AAACCTGGTGCAACGA.7	T cells	4	5	4	0	0	0	0	0	0	0	0	0	0	0	0	0	0	0	0	0	0
AAACCTGGTGCATCTA.7	B cells	15	3	7	4	16	0	0	0	0	7	6	0	0	0	0	0	0	0	0	0	0
AAACCTGGTGGGTATG.7	T cells	2	3	7	0	0	0	0	0	0	0	0	0	0	0	0	0	0	0	0	0	0
AAACCTGTCAACTCTT.7	T cells	11	4	9	0	0	0	0	0	0	0	0	0	0	0	0	0	0	0	0	0	0
AAACCTGTCACATACG.7	NKT	11	0	0	10	8	0	2	0	0	0	0	0	0	0	0	0	0	0	0	0	0
AAACCTGTCAGTGTTG.7	T cells	6	2	8	0	0	0	0	0	0	0	0	0	0	0	0	0	0	0	0	0	0
AAACCTGTCTCACATT.7	T cells	3	0	0	0	0	0	0	0	0	0	0	0	0	0	0	0	0	0	0	0	0
AAACGGGAGACTAGAT.7	T cells	7	2	7	0	0	0	0	0	0	0	0	0	0	0	0	0	0	0	0	0	0
AAACGGGAGAGAGCTC.7	NKT	3	0	0	3	1	0	0	0	0	0	0	0	0	0	0	0	0	0	0	0	0
AAACGGGAGCATCATC.7	T cells	4	9	7	0	0	0	0	0	1	0	5	0	0	0	0	0	0	0	0	0	0
AAACGGGAGTGGAGTC.7	T cells	4	2	3	0	0	0	0	0	0	0	0	0	0	0	0	0	0	0	0	0	0
AAACGGGCACAGCCCA.7	Myeloid cells	3	0	0	0	0	0	0	18	6	0	0	0	0	0	0	0	0	0	0	0	0
AAACGGGCACCTCGTT.7	T cells	2	2	3	0	0	0	0	0	0	0	0	0	0	0	0	0	0	0	0	0	0
AAACGGGCACTACAGT.7	NKT	8	0	0	7	6	0	1	0	0	0	0	0	0	0	0	0	0	0	0	0	0
AAACGGGCAGCATACT.7	NKT	8	0	0	3	15	0	1	0	0	0	0	0	0	0	0	0	0	0	0	0	0
AAACGGGCATACAGCT.7	Myeloid cells	8	0	0	0	0	0	0	0	331	0	0	0	0	0	0	0	0	0	0	0	0
AAACGGGGTTACTGAC.7	Myeloid cells	4	0	0	0	0	0	0	0	129	0	0	0	0	0	0	0	0	0	0	0	0
AAACGGGTCAGCATGT.7	NKT	3	0	0	4	62	0	0	0	0	0	0	0	0	0	0	0	0	0	0	0	0
AAAGATGAGCCAGTTT.7	T cells	5	1	3	0	0	0	0	0	0	0	0	0	0	0	0	0	0	0	0	0	0
AAAGATGAGCTTTGGT.7	T cells	5	3	0	0	0	0	0	0	0	0	0	0	0	0	0	0	0	0	0	0	0
AAAGATGAGGCTAGCA.7	NKT	11	0	0	3	0	0	0	0	0	0	0	0	0	0	0	0	0	0	0	0	0
AAAGATGCAATGTTGC.7	NKT	9	0	0	11	6	0	0	0	0	0	0	0	0	0	0	0	0	0	0	0	0
AAAGATGCACATTAGC.7	T cells	7	4	4	0	0	0	0	0	0	0	0	0	0	0	0	0	0	0	0	0	0
AAAGATGCACCAGATT.7	T cells	8	3	8	0	0	2	0	0	0	1	0	0	0	0	0	0	0	0	0	0	0
AAAGATGCAGGGAGAG.7	T cells	10	7	7	0	0	0	0	0	0	0	0	0	0	0	0	0	0	0	0	0	0
AAAGATGCATCGGGTC.7	T cells	5	3	2	0	0	0	0	0	0	0	0	0	0	0	0	0	0	0	0	0	0
AAAGATGGTAGCTGCC.7	Myeloid cells	6	0	0	0	0	0	0	0	8	0	0	0	0	0	0	0	0	0	0	0	1
AAAGATGTCCACGACG.7	NKT	9	0	1	1	0	0	0	0	0	0	0	0	0	0	0	0	0	0	0	0	0
AAAGATGTCCCATTAT.7	NKT	3	0	0	2	11	0	1	0	0	0	0	0	0	0	0	0	0	0	0	0	0
AAAGATGTCTGAGTGT.7	T cells	6	9	3	0	0	0	1	0	0	0	0	0	0	0	0	0	0	0	0	0	0
AAAGCAAAGAGGTAGA.7	NKT	11	0	0	9	11	2	1	0	0	0	0	0	0	0	0	0	0	0	0	0	0
AAAGCAAAGAGTAATC.7	NKT	12	0	0	5	13	0	2	0	0	0	0	0	0	0	0	0	0	0	0	0	0
AAAGCAAAGCGTAGTG.7	T cells	6	1	10	0	0	0	0	0	0	0	0	0	0	0	0	0	0	0	0	0	0
AAAGCAAAGCTTATCG.7	T cells	4	1	4	0	1	0	0	0	0	0	0	0	0	0	0	0	0	0	0	0	0
AAAGCAAAGGAGTTGC.7	Myeloid cells	7	0	0	0	0	0	0	0	29	0	0	0	0	0	0	0	0	0	0	0	0
AAAGCAAAGGTGCAAC.7	NKT	4	0	0	7	0	0	0	0	0	0	0	0	0	0	0	0	0	0	0	0	0
AAAGCAAAGGTGCACA.7	T cells	5	1	4	0	0	0	0	0	0	0	0	0	0	0	0	0	0	0	0	0	0
AAAGCAAAGGTGCTAG.7	T cells	5	3	10	0	0	0	0	0	0	0	0	0	0	0	0	0	0	0	0	0	0
AAAGCAACAAACAACA.7	NKT	4	0	0	2	5	0	0	0	0	0	0	0	0	0	0	0	0	0	0	0	0
AAAGCAACAAAGTGCG.7	NK	6	0	0	0	0	0	4	0	0	0	0	0	0	0	0	0	0	0	0	0	0
AAAGCAACACTTCTGC.7	T cells	3	2	4	0	0	0	0	0	0	0	0	0	0	0	0	0	0	0	0	0	0
AAAGCAAGTCCGTGAC.7	T cells	5	3	0	4	11	1	0	0	0	0	0	0	0	0	0	0	0	0	0	0	0
AAAGCAAGTTCACCTC.7	T cells	10	3	4	0	0	0	0	0	0	0	0	0	0	0	0	0	0	0	0	0	0
AAAGCAATCAGTGCAT.7	NKT	0	0	0	1	26	1	0	0	0	0	0	0	0	0	0	0	0	0	0	0	0
AAAGCAATCCAGTAGT.7	T cells	1	1	4	0	0	0	0	0	0	0	0	0	0	0	0	0	0	0	0	0	0
AAAGCAATCTCGGACG.7	NKT	7	0	0	16	46	0	1	0	0	0	0	0	0	0	0	0	0	0	0	0	0
AAAGCAATCTTCGAGA.7	T cells	7	2	5	0	0	0	0	0	0	0	0	0	0	0	0	0	0	0	0	0	0
AAAGCAATCTTGTATC.7	NKT	5	0	1	5	1	0	0	0	0	0	0	0	0	0	0	0	0	0	0	0	0
AAAGTAGAGCGATTCT.7	NKT	5	1	1	7	0	0	0	0	0	0	0	0	0	0	0	0	0	0	0	0	0
AAAGTAGAGTGAACGC.7	T cells	4	3	3	0	0	0	0	0	0	0	0	0	0	0	0	0	0	0	0	0	0
AAAGTAGAGTGCGATG.7	T cells	9	3	10	0	0	0	0	0	0	0	0	0	0	0	0	0	0	0	0	0	0
AAAGTAGCACATGGGA.7	T cells	17	8	11	0	0	0	0	0	0	0	0	0	0	0	0	0	0	0	0	0	0
AAAGTAGCACCATGTA.7	T cells	8	4	6	0	0	0	0	0	0	0	0	0	0	0	0	0	0	0	0	0	0
AAAGTAGCACCGGAAA.7	T cells	4	7	8	0	0	1	0	0	0	0	0	0	0	0	0	0	0	0	0	0	0
AAAGTAGCAGATGGGT.7	T cells	7	1	2	0	3	0	3	0	0	0	0	0	0	0	0	0	0	0	0	0	0
AAAGTAGCAGCTCGAC.7	NKT	9	0	0	3	0	1	1	0	0	0	0	0	0	0	0	0	0	0	0	0	0
AAAGTAGCAGCTGTAT.7	T cells	8	3	3	0	0	1	0	0	0	0	0	0	0	0	0	0	0	0	0	0	0
AAAGTAGCATGGGAAC.7	T cells	4	3	5	0	0	0	0	0	0	0	0	0	0	0	0	0	0	0	0	0	0
AAAGTAGCATTGGGCC.7	T cells	5	3	3	0	0	0	0	0	0	0	0	0	0	0	0	0	0	0	0	0	0
AAAGTAGGTACCGCTG.7	T cells	11	8	4	0	0	0	3	0	0	0	0	0	0	0	0	0	0	0	0	0	0
AAAGTAGGTATGCTTG.7	T cells	5	17	12	0	0	0	0	0	0	0	0	0	0	0	0	0	0	0	0	0	0
AAAGTAGGTCAATACC.7	Myeloid cells	9	0	0	0	0	0	0	3	172	0	0	0	0	0	0	0	0	0	0	0	0
AAAGTAGGTCCAGTGC.7	NKT	2	0	0	7	6	0	0	0	0	0	0	0	0	0	0	0	0	0	0	0	0
AAAGTAGGTCTAACGT.7	T cells	11	6	6	0	6	0	0	0	0	0	0	0	0	0	0	0	0	0	0	0	0
AAAGTAGGTCTCCCTA.7	NKT	6	0	0	1	10	0	0	0	0	0	0	0	0	0	0	0	0	0	0	0	0
AAAGTAGGTGCAGTAG.7	T cells	9	11	11	0	0	0	0	0	0	0	0	1	0	0	0	0	0	0	0	0	0
AAAGTAGTCAAAGACA.7	T cells	3	4	3	0	0	0	0	0	0	0	0	0	0	0	0	0	0	0	0	0	0
AAAGTAGTCGCGATCG.7	T cells	5	10	8	1	0	0	0	0	0	0	0	0	0	0	0	0	0	0	0	0	0
AAATGCCAGAAACCTA.7	T cells	8	4	11	0	0	0	0	0	0	0	0	0	0	0	0	0	0	0	0	0	0
AAATGCCAGAGACGAA.7	NKT	5	0	0	4	22	0	0	0	0	0	0	0	0	0	0	0	0	0	0	0	0
AAATGCCAGAGCTGGT.7	T cells	12	2	2	0	0	0	0	0	0	0	0	0	0	0	0	0	0	0	0	0	0
AAATGCCAGTCCGTAT.7	T cells	11	4	3	0	0	0	0	0	0	0	0	0	0	0	0	0	0	0	0	0	0
AAATGCCCAATAACGA.7	NKT	6	0	0	3	37	0	0	0	0	0	0	0	0	0	0	0	0	0	0	0	0
AAATGCCCACACCGAC.7	NKT	4	0	0	1	31	0	2	0	1	0	0	0	0	0	0	0	0	0	0	0	0
AAATGCCCACAGAGGT.7	NKT	2	0	0	0	34	0	0	0	0	0	0	0	0	0	0	0	0	0	0	0	0
AAATGCCCACTGTCGG.7	Myeloid cells	4	0	0	0	0	0	0	0	7	0	0	0	0	0	0	0	0	0	0	0	0
AAATGCCCAGCCTTTC.7	NKT	9	0	0	2	0	0	0	0	0	0	0	0	0	0	0	0	0	0	0	0	0
AAATGCCCAGGTCGTC.7	NK	7	0	1	0	2	0	10	0	0	0	0	0	0	0	0	0	0	0	0	0	0
AAATGCCCATTGCGGC.7	T cells	7	6	15	0	1	0	0	0	0	0	0	0	0	0	0	0	0	0	0	0	0
AAATGCCGTCCTCTTG.7	T cells	4	7	8	0	0	0	0	0	0	0	0	1	0	0	0	0	0	0	0	0	0
AAATGCCGTGACAAAT.7	T cells	4	7	5	0	0	2	0	0	0	0	0	1	0	0	0	0	0	0	0	0	0
AAATGCCGTGAGGCTA.7	NKT	7	0	0	6	33	0	0	0	0	0	0	0	0	0	0	0	0	0	0	0	0
AAATGCCGTGATAAAC.7	NKT	8	0	0	10	35	0	1	0	0	0	0	0	0	0	0	0	0	0	0	0	0
AAATGCCGTGTGCCTG.7	T cells	7	6	2	0	0	0	0	0	0	0	0	0	0	0	0	0	0	0	0	0	0
AAATGCCTCAACGAAA.7	T cells	0	2	1	0	0	0	0	0	0	0	0	0	0	0	0	0	0	0	0	0	0
AAATGCCTCCGTCAAA.7	T cells	2	1	3	0	0	0	0	0	0	0	0	0	0	0	0	0	0	0	0	0	0
AAATGCCTCGCATGAT.7	NKT	7	0	0	3	11	0	0	0	0	0	0	0	0	0	0	0	0	0	0	0	0
AAATGCCTCGGAATCT.7	T cells	1	3	3	0	0	0	0	0	0	0	0	0	0	0	0	0	0	0	0	0	0
AAATGCCTCGGACAAG.7	NKT	4	0	0	2	2	0	0	0	0	0	0	0	0	0	0	0	0	0	0	0	0
AACACGTAGCCAGTTT.7	NKT	4	0	0	3	6	0	2	0	0	0	0	0	0	0	0	0	0	0	0	0	0
AACACGTAGTTACGGG.7	T cells	3	1	5	0	0	0	0	0	0	0	0	0	0	0	0	0	0	0	0	0	0
AACACGTCACCCAGTG.7	NK	3	0	0	0	0	0	3	0	0	0	0	0	0	0	0	0	0	0	0	0	0
AACACGTGTAAACCTC.7	T cells	4	7	6	0	0	0	0	0	0	0	0	0	0	0	0	0	0	0	0	0	0
AACACGTGTGTTGAGG.7	T cells	4	4	3	0	0	0	0	0	0	0	0	0	0	0	0	0	0	0	0	0	0
AACACGTTCAAGATCC.7	T cells	1	2	2	0	0	0	0	0	0	0	0	0	0	0	0	0	0	0	0	0	0
AACACGTTCCGGGTGT.7	T cells	7	4	6	0	0	0	0	0	0	0	0	0	0	0	0	0	0	0	0	0	0
AACACGTTCCTGCCAT.7	NKT	3	0	0	7	16	0	2	0	0	0	0	0	0	0	0	0	0	0	0	0	0
AACACGTTCGGAAACG.7	NKT	6	0	0	8	73	0	2	0	0	0	0	0	0	0	0	0	0	0	0	0	0
AACACGTTCGTCTGCT.7	T cells	3	5	5	0	1	0	0	0	0	0	0	0	0	0	0	0	0	0	0	0	0
AACCATGAGCAGCGTA.7	T cells	10	1	1	0	0	0	0	0	0	1	0	0	0	0	0	0	0	0	0	0	0
AACCATGAGGGTTTCT.7	T cells	1	0	2	0	0	0	0	0	0	0	0	0	0	0	0	0	0	0	0	0	0
AACCATGAGTGGTAGC.7	NKT	2	0	0	6	36	0	0	0	0	0	0	0	0	0	0	0	0	0	0	0	0
AACCATGAGTGTGGCA.7	T cells	10	5	10	0	0	0	0	0	0	0	0	0	0	0	0	0	0	0	0	0	0
AACCATGGTAAGAGGA.7	NKT	3	0	0	6	18	0	0	0	0	0	0	0	0	0	0	0	0	0	0	0	0
AACCATGGTCCGTGAC.7	NKT	5	0	0	9	20	0	2	0	0	0	0	0	0	0	0	0	0	0	0	0	0
AACCATGGTCTCATCC.7	NKT	5	0	0	9	8	0	0	0	0	0	0	0	0	0	0	0	0	0	0	0	0
AACCATGGTGCAGTAG.7	T cells	9	4	2	0	0	0	0	0	0	0	0	0	0	0	0	0	0	0	0	0	0
AACCATGTCATGTCTT.7	NKT	9	0	0	3	24	0	0	0	0	0	0	0	0	0	0	0	0	0	0	0	0
AACCATGTCCACGCAG.7	T cells	6	0	0	0	0	0	0	0	0	0	0	0	0	0	0	0	0	0	0	0	0
AACCATGTCGGCCGAT.7	NKT	5	0	0	14	20	9	2	0	0	0	0	0	0	0	0	0	0	0	0	0	0
AACCATGTCTCATTCA.7	T cells	3	1	6	0	0	0	0	0	0	0	0	0	0	0	0	0	0	0	0	0	0
AACCATGTCTTGTCAT.7	NKT	10	0	0	5	11	0	1	0	0	0	0	0	0	0	0	0	0	0	0	0	0
AACCGCGAGCTGCGAA.7	NKT	5	0	0	6	29	0	1	0	0	0	0	0	0	0	0	0	0	0	0	0	0
AACCGCGAGGCTCTTA.7	T cells	7	2	4	0	0	0	0	0	0	0	0	0	0	0	0	0	0	0	0	0	0
AACCGCGCACGACGAA.7	T cells	3	0	1	0	0	1	0	0	1	0	0	0	0	0	0	0	0	0	0	0	0
AACCGCGCACGACTCG.7	T cells	3	0	4	0	0	0	0	0	1	0	0	0	0	0	0	0	0	0	0	0	0
AACCGCGGTTGAACTC.7	T cells	3	2	9	0	0	0	0	0	0	0	0	1	0	0	0	0	0	0	0	0	0
AACCGCGTCAAGAAGT.7	T cells	3	5	4	0	0	0	0	0	0	0	0	0	0	0	0	0	0	0	0	0	0
AACCGCGTCGGATGGA.7	T cells	7	2	4	0	0	0	0	0	0	0	0	0	0	0	0	0	0	0	0	0	0
AACCGCGTCTGGGCCA.7	T cells	1	0	0	0	0	0	0	0	0	0	0	0	0	0	0	0	0	0	0	0	0
AACCGCGTCTGTACGA.7	T cells	22	13	27	0	1	0	0	0	0	0	0	1	0	0	0	0	0	0	0	0	0
AACGTTGAGAAACCGC.7	NKT	2	0	0	2	18	0	0	0	0	0	0	0	0	0	0	0	0	0	0	0	0
AACGTTGAGACCCACC.7	T cells	3	2	1	0	0	0	0	0	0	0	0	0	0	0	0	0	0	0	0	0	0
AACGTTGAGAGTACCG.7	NKT	8	0	0	3	5	0	0	0	0	0	0	0	0	0	0	0	0	0	0	0	0
AACGTTGAGCCAGAAC.7	T cells	11	0	0	11	42	0	1	0	0	0	0	0	0	0	0	0	0	0	0	0	0
AACGTTGAGCGATAGC.7	NKT	6	0	0	4	25	0	0	0	0	0	0	0	0	0	0	0	0	0	0	0	0
AACGTTGAGGATATAC.7	Myeloid cells	3	0	0	0	0	0	0	1	60	0	0	0	0	0	0	0	0	0	0	0	0
AACGTTGAGGGATGGG.7	T cells	9	9	11	0	0	0	0	0	0	0	0	0	0	0	0	0	0	0	0	0	0
AACGTTGAGGTAGCCA.7	T cells	15	4	3	0	0	0	0	0	0	0	0	0	0	0	0	0	0	0	0	0	0
AACGTTGAGTCAAGCG.7	T cells	12	5	13	0	0	0	0	0	0	0	0	0	0	0	0	0	0	0	0	0	0
AACGTTGAGTCAAGGC.7	NKT	2	0	0	0	9	0	0	0	0	0	0	0	0	0	0	0	0	0	0	0	0
AACGTTGAGTTAAGTG.7	T cells	5	2	2	0	0	0	0	0	0	0	0	0	0	0	0	0	0	0	0	0	0
AACGTTGCACACCGAC.7	NKT	2	0	0	5	21	0	0	0	0	0	0	0	0	0	0	0	0	0	0	0	0
AACGTTGCACCTATCC.7	T cells	3	3	4	0	0	0	0	0	0	0	0	0	0	0	0	0	0	0	0	0	0
AACGTTGCAGGTCTCG.7	NKT	4	0	1	8	0	0	3	0	0	0	0	0	0	0	0	0	0	0	0	0	0
AACGTTGCAGTGGAGT.7	T cells	6	5	3	0	0	0	1	0	0	0	0	0	0	0	0	0	0	0	0	0	0
AACGTTGGTAAGTAGT.7	NKT	8	0	0	9	44	0	0	0	0	0	0	0	0	0	0	0	0	0	0	0	0
AACGTTGGTTCTGTTT.7	T cells	6	6	3	0	0	0	0	0	0	0	0	0	0	0	0	0	0	0	0	0	0
AACGTTGTCGAACGGA.7	T cells	10	4	6	0	0	0	0	0	0	0	0	0	0	0	0	0	0	0	0	0	0
AACTCAGAGAGGGCTT.7	T cells	13	3	3	0	2	1	0	0	0	0	0	0	0	0	0	0	0	0	0	0	0
AACTCAGAGGGCTTCC.7	T cells	6	5	9	0	0	0	0	0	0	1	0	0	0	0	0	0	0	0	0	0	0
AACTCAGCACGCCAGT.7	T cells	12	2	5	1	16	0	0	0	0	0	0	0	0	0	0	0	0	0	0	0	0
AACTCAGGTACTTGAC.7	T cells	13	2	3	0	0	0	0	0	0	1	0	0	0	0	0	0	0	0	0	0	0
AACTCAGGTATATGAG.7	T cells	6	8	7	0	0	0	0	0	0	0	0	0	0	0	0	0	0	0	0	0	0
AACTCAGGTCACCCAG.7	NKT	13	6	0	8	17	0	2	0	0	0	0	0	0	0	0	0	0	0	0	0	0
AACTCAGGTGCAGACA.7	T cells	8	4	11	0	0	0	0	0	0	0	0	0	0	0	0	0	0	0	0	0	0
AACTCAGGTGGCGAAT.7	T cells	2	1	6	0	0	0	0	0	0	0	0	0	0	0	0	0	0	0	0	0	0
AACTCAGTCAACGAAA.7	NKT	7	0	0	5	48	1	0	0	0	0	0	0	0	0	0	0	0	0	0	0	0
AACTCAGTCACCCTCA.7	T cells	3	5	6	0	0	0	0	0	0	0	0	0	0	0	0	0	0	0	0	0	0
AACTCAGTCCATGCTC.7	NKT	5	0	0	6	27	0	0	0	0	0	0	0	0	0	0	0	0	0	0	0	0
AACTCAGTCGGTGTTA.7	T cells	1	5	4	0	0	2	0	0	0	0	0	0	0	0	0	0	0	0	0	0	0
AACTCAGTCTACTATC.7	T cells	2	0	3	0	0	0	0	0	0	0	0	0	0	0	0	0	0	0	0	0	0
AACTCAGTCTCGTTTA.7	NKT	5	0	1	4	0	0	3	0	0	0	0	0	0	0	0	0	0	0	0	0	0
AACTCCCAGAATGTTG.7	NKT	2	0	0	9	13	0	0	0	0	0	0	0	0	0	0	0	0	0	0	0	0
AACTCCCAGACCTAGG.7	NKT	4	0	0	4	0	2	0	0	0	0	0	0	0	0	0	0	0	0	0	0	0
AACTCCCAGCACACAG.7	T cells	7	1	6	0	1	0	1	0	0	0	0	0	0	0	0	0	0	0	0	0	0
AACTCCCAGGGTTCCC.7	T cells	3	4	5	0	0	0	0	0	0	0	0	0	0	0	0	0	0	0	0	0	0
AACTCCCGTCTAGTCA.7	T cells	4	4	3	0	0	0	1	0	0	0	0	0	0	0	0	0	0	0	0	0	0
AACTCCCTCAACCAAC.7	NKT	6	0	0	6	21	0	0	0	0	0	0	0	0	0	0	0	0	0	0	0	0
AACTCCCTCACGCATA.7	T cells	7	4	4	0	2	0	0	0	0	0	0	0	0	0	0	0	0	0	0	0	0
AACTCCCTCAGGCCCA.7	NKT	7	0	0	7	0	0	0	0	0	0	0	0	0	0	0	0	0	0	0	0	0
AACTCCCTCAGGCGAA.7	T cells	6	2	4	0	0	0	0	0	0	0	0	0	0	0	0	0	0	0	0	0	0
AACTCCCTCATCTGTT.7	T cells	1	1	1	0	0	0	0	0	0	0	0	0	0	0	0	0	0	0	0	0	0
AACTCCCTCGGGAGTA.7	NKT	6	0	0	13	20	1	4	0	0	0	0	0	0	0	0	0	0	0	0	0	0
AACTCTTAGCCGTCGT.7	NKT	0	0	0	10	29	0	3	0	0	0	0	0	0	0	0	0	0	0	0	0	0
AACTCTTCAAGCCTAT.7	T cells	10	4	4	1	0	0	0	0	0	0	0	0	0	0	0	0	0	0	0	0	0
AACTCTTCACCCATTC.7	T cells	2	0	2	0	0	0	0	0	0	0	0	0	0	0	0	0	0	0	0	0	0
AACTCTTCACGGCTAC.7	T cells	2	3	3	0	0	0	0	0	0	0	0	0	0	0	0	0	0	0	0	0	0
AACTCTTGTAAATACG.7	T cells	9	3	5	0	0	0	0	0	0	0	0	0	0	0	0	0	0	0	0	0	0
AACTCTTGTACAGCAG.7	T cells	1	2	0	0	0	0	0	1	0	0	0	0	0	0	0	0	0	0	0	0	0
AACTCTTGTATGCTTG.7	NKT	3	0	0	7	6	0	0	0	0	0	0	0	0	0	0	0	0	0	0	0	0
AACTCTTGTCAAACTC.7	NK	7	0	0	0	11	1	10	0	0	0	0	0	0	0	0	0	0	0	0	0	0
AACTCTTGTCTCTTAT.7	T cells	6	7	6	0	0	0	6	0	0	0	0	0	0	0	0	0	0	0	0	0	0
AACTCTTGTTGGACCC.7	NKT	9	0	0	4	0	1	1	0	0	0	0	0	0	0	0	0	0	0	0	0	0
AACTCTTGTTGGTTTG.7	NKT	5	0	0	3	8	0	0	0	0	0	0	0	0	0	0	0	0	0	0	0	0
AACTCTTTCCGAATGT.7	NK	6	0	0	0	0	2	0	0	0	0	0	1	0	0	0	0	0	0	0	0	0
AACTCTTTCTTACCGC.7	T cells	2	4	3	0	0	0	0	0	0	0	0	0	0	0	0	0	0	0	0	0	0
AACTGGTAGCCCAACC.7	T cells	2	2	2	0	0	0	0	0	0	0	0	0	0	0	0	0	0	0	0	0	0
AACTGGTAGCGAAGGG.7	T cells	12	6	4	0	0	0	6	0	1	0	0	0	0	0	0	0	0	0	0	0	0
AACTGGTAGTGCCAGA.7	T cells	5	1	2	2	0	0	1	0	0	0	0	0	0	0	0	0	0	0	0	0	0
AACTGGTCAATGACCT.7	NKT	6	0	0	7	0	0	0	0	0	0	0	0	0	0	0	0	0	0	0	0	0
AACTGGTCACAGCCCA.7	NKT	9	0	0	5	1	0	0	0	0	0	0	0	0	0	0	0	0	0	0	0	0
AACTGGTCACCGCTAG.7	T cells	1	0	2	0	0	0	0	0	0	0	0	0	0	0	0	0	0	0	0	0	0
AACTGGTCATCGACGC.7	T cells	9	1	3	0	1	0	0	0	0	0	0	0	0	0	0	0	0	0	0	0	0
AACTGGTGTCTGCCAG.7	T cells	6	0	2	3	0	1	1	0	1	0	0	0	0	0	0	0	0	0	0	0	0
AACTGGTTCCCATTTA.7	T cells	4	4	8	0	0	0	1	0	0	0	0	0	0	0	0	0	0	0	0	0	0
AACTGGTTCCGTAGGC.7	T cells	8	2	2	0	0	0	0	0	0	0	0	0	0	0	0	0	0	0	0	0	0
AACTGGTTCGCATGGC.7	T cells	4	3	3	0	0	0	0	0	0	0	0	0	0	0	0	0	0	0	0	0	0
AACTGGTTCTAACTTC.7	T cells	6	6	3	0	0	0	0	0	0	0	0	0	0	0	0	0	0	0	0	0	0
AACTGGTTCTCTGTCG.7	T cells	8	3	7	0	4	0	0	0	0	0	0	0	0	0	0	0	0	0	0	0	0
AACTGGTTCTTGTACT.7	T cells	12	6	6	0	0	0	3	0	0	0	0	0	0	0	0	0	0	0	0	0	0
AACTTTCAGAAAGTGG.7	T cells	7	7	8	0	0	0	0	0	0	3	0	0	0	0	0	0	0	0	0	0	0
AACTTTCAGGCTACGA.7	NKT	3	0	0	16	0	0	0	0	1	0	1	0	0	0	0	0	0	0	0	0	0
AACTTTCCAGGGTACA.7	NKT	5	0	0	5	11	0	0	0	0	0	0	0	0	0	0	0	0	0	0	0	0
AACTTTCCAGGTCGTC.7	T cells	2	2	4	0	0	0	0	0	0	0	0	0	0	0	0	0	0	0	0	0	0
AACTTTCCATGGATGG.7	T cells	13	4	9	0	0	3	6	0	0	0	0	0	0	0	0	0	0	0	0	0	0
AACTTTCGTGATAAAC.7	NKT	8	0	0	4	49	0	0	0	0	0	0	0	0	0	0	0	0	0	0	0	0
AACTTTCGTTGATTCG.7	NKT	7	0	0	3	8	0	0	0	0	0	0	0	0	0	0	0	0	0	0	0	0
AACTTTCGTTGCTCCT.7	NKT	5	0	0	5	25	0	0	0	0	0	0	0	0	0	0	0	0	0	0	0	0
AACTTTCTCGGTTCGG.7	T cells	3	1	3	0	0	0	0	0	0	0	0	0	0	0	0	0	0	0	0	0	0
AACTTTCTCTCAAGTG.7	NK	13	0	0	0	0	1	13	0	0	0	0	0	0	0	0	0	0	0	0	0	0
AACTTTCTCTTGACGA.7	T cells	6	5	13	0	0	0	0	0	0	0	0	0	0	0	0	0	0	0	0	0	0
AACTTTCTCTTTAGTC.7	T cells	8	3	7	0	0	0	0	0	0	0	0	0	0	0	0	0	0	0	0	0	0
AAGACCTAGACCCACC.7	NKT	11	0	4	4	0	0	5	0	0	2	0	0	0	0	0	0	0	0	0	0	0
AAGACCTAGCCATCGC.7	Myeloid cells	8	0	3	0	0	0	0	8	38	0	0	0	0	0	0	0	0	0	0	0	0
AAGACCTAGTTCGCAT.7	T cells	6	4	1	0	0	0	4	0	0	0	0	0	0	0	0	0	0	0	0	0	0
AAGACCTCAATGCCAT.7	T cells	3	1	5	0	0	0	0	1	0	0	0	0	0	0	0	0	0	0	0	0	0
AAGACCTCACGGCTAC.7	T cells	3	0	1	0	7	0	0	0	0	0	0	0	0	0	0	0	0	0	0	0	0
AAGACCTCACTTAACG.7	T cells	8	4	6	0	0	0	0	0	0	0	0	0	0	0	0	0	0	0	0	0	0
AAGACCTCAGACAAAT.7	T cells	4	4	5	0	0	0	0	0	0	0	0	0	0	0	0	0	0	0	0	0	0
AAGACCTGTAAACGCG.7	B cells	4	0	0	0	0	0	0	0	0	3	4	0	0	0	0	0	0	0	0	0	0
AAGACCTGTACTTAGC.7	NK	6	0	0	0	0	2	1	0	0	1	0	0	0	0	0	0	0	0	0	0	0
AAGACCTGTAGTACCT.7	T cells	4	7	5	0	0	0	3	0	0	0	0	0	0	0	0	0	0	0	0	0	0
AAGACCTGTCAATACC.7	T cells	0	2	1	0	0	0	0	0	0	0	0	0	0	0	0	0	0	0	0	0	0
AAGACCTGTCTCTCGT.7	NKT	13	0	0	2	0	0	0	0	0	0	0	0	0	0	0	0	0	0	0	0	0
AAGACCTGTTCCTCCA.7	NKT	4	0	0	5	3	0	2	0	0	0	0	0	0	0	0	0	0	0	0	0	0
AAGACCTGTTGTGGAG.7	T cells	6	1	7	0	0	0	0	0	0	0	0	0	0	0	0	0	0	0	0	0	0
AAGACCTTCACGCATA.7	T cells	3	0	0	0	9	0	0	0	0	0	0	0	0	0	0	0	0	0	0	0	0
AAGACCTTCATGCATG.7	T cells	10	4	6	0	0	0	0	0	0	0	0	0	0	0	0	0	0	0	0	0	0
AAGACCTTCCTATTCA.7	T cells	0	2	2	0	0	0	0	0	0	0	0	0	0	0	0	0	0	0	0	0	0
AAGACCTTCGTCTGCT.7	NKT	12	0	0	6	0	0	0	0	0	0	0	0	0	0	0	0	0	0	0	0	0
AAGCCGCAGGTGACCA.7	NKT	9	0	0	7	20	0	0	0	0	0	0	0	0	0	0	0	0	0	0	0	0
AAGCCGCCAATGGAGC.7	NKT	8	0	0	13	0	0	0	0	0	0	0	0	0	0	0	0	0	0	0	0	0
AAGCCGCCACAACGTT.7	NKT	1	0	0	5	40	0	0	0	1	0	0	0	0	0	0	0	0	0	0	0	0
AAGCCGCCACGACGAA.7	T cells	9	3	8	2	9	0	0	0	0	0	0	0	0	0	0	0	0	0	0	0	0
AAGCCGCCAGCCTTTC.7	T cells	11	4	15	0	0	0	0	0	0	0	0	0	0	0	0	0	0	0	0	0	0
AAGCCGCCAGGGTTAG.7	T cells	3	0	0	3	1	0	0	0	0	0	0	0	0	0	0	0	0	0	0	0	0
AAGCCGCCAGTTTACG.7	T cells	7	5	12	0	0	0	2	0	0	0	0	0	0	0	0	0	0	0	0	0	0
AAGCCGCCATCCGCGA.7	T cells	8	5	4	0	0	0	0	0	1	1	0	0	0	0	0	0	0	0	0	0	0
AAGCCGCTCATCGCTC.7	T cells	7	9	10	0	0	0	0	0	0	0	0	0	0	0	0	0	0	0	0	0	0
AAGCCGCTCGGCCGAT.7	T cells	5	2	2	0	3	0	0	0	0	0	0	0	0	0	0	0	0	0	0	0	0
AAGCCGCTCGTTTAGG.7	NKT	5	0	0	5	23	0	2	0	1	0	0	0	0	0	0	0	0	0	0	0	0
AAGGAGCAGACTAGGC.7	T cells	11	2	5	0	12	0	0	0	0	0	0	1	0	0	0	0	0	0	0	0	0
AAGGAGCAGCAGCCTC.7	NKT	6	1	0	5	21	0	0	0	0	0	0	0	0	0	0	0	0	0	0	0	0
AAGGAGCAGCCACGTC.7	T cells	8	1	5	0	0	0	0	0	0	0	0	0	0	0	0	0	0	0	0	0	0
AAGGAGCAGCCAGGAT.7	T cells	4	2	4	0	0	0	0	0	0	0	0	0	0	0	0	0	0	0	0	0	0
AAGGAGCAGGGAACGG.7	T cells	3	0	0	3	9	0	0	0	0	0	0	0	0	0	0	0	0	0	0	0	0
AAGGAGCAGGTGCACA.7	T cells	10	2	0	0	0	0	0	0	0	0	0	0	0	0	0	0	0	0	0	0	0
AAGGAGCCAAATTGCC.7	NKT	7	0	0	0	0	0	0	0	0	0	0	0	0	0	0	0	0	0	0	0	0
AAGGAGCCAATTGCTG.7	T cells	3	5	6	0	0	0	0	0	0	0	0	0	0	0	0	0	0	0	0	0	0
AAGGAGCCACAACTGT.7	T cells	4	1	3	0	0	0	0	0	0	0	0	0	0	0	0	0	0	0	0	0	0
AAGGAGCCACTTACGA.7	T cells	10	2	9	1	0	0	0	0	0	0	0	0	0	0	0	0	0	0	0	0	0
AAGGAGCGTCTAGCCG.7	T cells	2	1	4	0	0	0	0	0	0	0	0	0	0	0	0	0	0	0	0	0	0
AAGGAGCGTTAAGTAG.7	T cells	13	5	2	6	13	0	0	0	0	0	0	0	0	0	0	0	0	0	0	0	0
AAGGAGCTCAGCCTAA.7	T cells	6	3	7	0	0	0	0	0	0	0	0	0	0	0	0	0	0	0	0	0	0
AAGGAGCTCCACGCAG.7	T cells	7	10	14	0	0	0	0	0	0	0	0	0	0	0	0	0	0	0	0	0	0
AAGGAGCTCTCCAGGG.7	NK	6	0	3	0	0	1	9	0	0	0	0	0	0	0	0	0	0	0	0	0	0
AAGGCAGAGACTACAA.7	T cells	10	5	4	0	0	1	0	0	0	0	0	0	0	0	0	0	0	0	0	0	0
AAGGCAGCAAGTCTGT.7	T cells	7	8	17	0	0	0	0	0	0	0	0	0	0	0	0	0	0	0	0	0	0
AAGGCAGCACGCATCG.7	NK	4	0	0	0	0	0	6	0	0	0	0	0	0	0	0	0	0	0	0	0	0
AAGGCAGCAGACAAAT.7	NKT	5	0	0	1	0	0	0	0	0	0	0	0	0	0	0	0	0	0	0	0	0
AAGGCAGCAGACGCAA.7	T cells	3	3	1	0	0	0	0	0	0	0	0	0	0	0	0	0	0	0	0	0	0
AAGGCAGCAGGTTTCA.7	T cells	7	4	9	0	0	0	1	0	0	0	1	0	0	0	0	0	0	0	0	0	0
AAGGCAGCATACAGCT.7	NKT	2	0	0	2	1	0	0	0	0	0	0	0	0	0	0	0	0	0	0	0	0
AAGGCAGCATCTACGA.7	NKT	1	0	0	7	0	0	0	0	0	0	0	0	0	0	0	0	0	0	0	0	0
AAGGCAGGTACGCTGC.7	NKT	7	0	1	4	11	0	0	0	0	0	0	0	0	0	0	0	0	0	0	0	0
AAGGCAGGTACTTCTT.7	NKT	2	0	0	4	12	0	3	0	0	0	0	0	0	0	0	0	0	0	0	0	0
AAGGCAGGTTGCGTTA.7	NKT	3	0	0	8	15	0	0	0	0	0	0	0	0	0	0	0	0	0	0	0	0
AAGGCAGTCACGAAGG.7	NKT	5	0	0	6	33	0	0	0	0	0	0	0	0	0	0	0	0	0	0	0	0
AAGGCAGTCCAGGGCT.7	T cells	4	5	7	0	0	0	0	0	0	0	0	0	0	0	0	0	0	0	0	0	0
AAGGCAGTCCTCGCAT.7	Myeloid cells	6	0	0	0	0	0	0	12	81	0	0	0	0	0	0	0	0	0	0	0	0
AAGGCAGTCTCATTCA.7	T cells	7	5	14	0	0	0	0	0	0	0	0	0	0	0	0	0	0	0	0	0	0
AAGGCAGTCTTGGGTA.7	T cells	6	4	10	0	0	0	0	0	0	0	0	0	0	0	0	0	0	0	0	0	0
AAGGCAGTCTTGTACT.7	T cells	6	3	2	0	0	0	0	0	0	0	0	0	0	0	0	0	0	0	0	0	0
AAGGTTCAGAAGGGTA.7	T cells	7	2	4	0	0	1	0	0	0	0	0	0	0	0	0	0	0	0	0	0	0
AAGGTTCAGACAAGCC.7	NKT	4	0	0	2	0	0	0	0	0	0	0	0	0	0	0	0	0	0	0	0	0
AAGGTTCAGATAGTCA.7	T cells	6	12	8	3	0	3	0	0	0	0	0	0	0	0	0	0	0	0	0	0	0
AAGGTTCCAACACCCG.7	Endothelial cells	0	0	0	0	0	0	0	0	0	0	0	0	0	0	0	0	0	4	0	0	0
AAGGTTCCAACTGCTA.7	T cells	4	3	5	0	0	0	0	0	0	0	0	0	0	0	0	0	0	0	0	0	0
AAGGTTCCACGGTAAG.7	T cells	4	1	1	0	0	0	0	0	0	0	0	0	0	0	0	0	0	0	0	0	0
AAGGTTCCATGCAATC.7	NK	8	0	0	0	0	2	3	0	0	0	0	0	0	0	0	0	0	0	0	0	0
AAGGTTCCATGGATGG.7	T cells	2	2	3	0	0	0	1	0	0	0	0	0	0	0	0	0	0	0	0	0	0
AAGGTTCGTGCTCTTC.7	T cells	3	3	4	0	0	1	0	0	0	1	0	0	0	0	0	0	0	0	0	0	0
AAGGTTCGTTCACCTC.7	T cells	1	0	0	0	0	0	0	0	0	0	0	0	0	0	0	0	0	0	0	0	0
AAGGTTCTCCCTTGCA.7	T cells	5	2	6	0	0	0	0	0	0	0	0	0	0	0	0	0	0	0	0	0	0
AAGGTTCTCGCCCTTA.7	T cells	10	5	6	0	1	0	0	0	0	0	0	0	0	0	0	0	0	0	0	0	0
AAGTCTGAGGCGACAT.7	T cells	2	0	1	1	12	0	1	0	0	0	0	0	0	0	0	0	0	0	0	0	0
AAGTCTGCACCACCAG.7	T cells	7	2	2	2	0	0	0	0	0	0	0	0	0	0	0	0	0	0	0	0	0
AAGTCTGCATATACCG.7	NKT	3	0	0	1	12	0	2	0	0	0	0	0	0	0	0	0	0	0	0	0	0
AAGTCTGGTAAGTGGC.7	Myeloid cells	2	0	0	0	0	0	0	4	99	0	0	0	0	0	0	0	0	0	0	0	0
AAGTCTGGTAGCTCCG.7	T cells	12	8	3	0	0	0	0	0	0	1	0	0	0	0	0	0	0	0	0	0	0
AAGTCTGGTCGTCTTC.7	NKT	9	0	0	10	0	1	0	0	0	0	0	0	0	0	0	0	0	0	0	0	0
AAGTCTGGTTACGACT.7	T cells	4	2	2	0	3	0	0	0	1	0	0	0	0	0	0	0	0	0	0	0	0
AAGTCTGGTTTAGGAA.7	T cells	7	4	4	0	0	0	0	0	0	0	0	0	0	0	0	0	0	0	0	0	0
AAGTCTGTCAACACTG.7	T cells	4	1	6	0	0	0	0	0	0	0	0	1	0	0	0	0	0	0	0	0	0
AAGTCTGTCAACGGCC.7	Myeloid cells	11	0	0	0	0	0	0	6	55	0	0	0	0	0	0	0	0	0	0	0	0
AAGTCTGTCCTAGGGC.7	T cells	10	2	3	0	0	0	0	0	0	0	0	0	0	0	0	0	0	0	0	0	0
AATCCAGAGAAGAAGC.7	T cells	10	5	7	0	0	0	0	0	0	0	0	0	0	0	0	0	0	0	0	0	0
AATCCAGAGAATGTGT.7	NKT	7	0	0	12	18	0	0	0	0	0	0	0	0	0	0	0	0	0	0	0	0
AATCCAGAGGGTCTCC.7	T cells	17	3	9	11	22	0	2	0	0	0	0	0	0	0	0	0	0	0	0	0	0
AATCCAGCACCCTATC.7	Myeloid cells	8	0	0	0	0	0	0	2	171	0	0	0	0	0	0	0	0	0	0	0	0
AATCCAGCAGAAGCAC.7	T cells	10	1	0	0	0	0	0	0	0	0	0	0	0	0	0	0	0	0	0	0	0
AATCCAGCATTCCTGC.7	T cells	7	6	9	0	0	0	3	0	0	0	0	0	0	0	0	0	0	0	0	0	0
AATCCAGGTAGCGTCC.7	T cells	7	2	10	6	6	0	0	0	0	0	2	0	0	0	0	0	0	0	0	0	0
AATCCAGGTCACAAGG.7	Myeloid cells	19	0	0	0	0	0	0	10	142	0	0	0	0	0	0	0	0	0	0	0	0
AATCCAGGTCAGAAGC.7	T cells	6	7	4	6	0	0	0	0	0	0	0	0	0	0	0	0	0	0	0	0	0
AATCCAGGTCGATTGT.7	T cells	3	1	3	0	0	0	0	0	0	0	0	0	0	0	0	0	0	0	0	0	0
AATCCAGGTCTAGCGC.7	T cells	5	4	10	0	0	0	0	0	0	0	0	0	0	0	0	0	0	0	0	0	0
AATCCAGGTCTCCACT.7	T cells	3	3	3	0	0	0	0	0	0	0	0	0	0	0	0	0	0	0	0	0	0
AATCCAGGTCTTCGTC.7	T cells	7	5	9	0	0	14	0	0	0	0	0	0	0	0	0	0	0	0	0	0	0
AATCCAGGTTATTCTC.7	T cells	7	2	3	0	0	0	0	0	0	0	0	0	0	0	0	0	0	0	0	0	0
AATCCAGGTTCGGGCT.7	T cells	12	6	7	0	1	0	0	0	1	0	0	0	0	0	0	0	0	0	0	0	0
AATCCAGTCCTGTAGA.7	T cells	14	4	10	5	0	0	0	0	0	0	0	0	0	0	0	0	0	0	0	0	0
AATCGGTAGTTCCACA.7	T cells	10	1	2	0	0	0	0	0	0	0	0	0	0	0	0	0	0	0	0	0	0
AATCGGTCAAAGGTGC.7	T cells	6	22	17	0	0	0	0	0	1	0	1	0	0	0	0	0	0	0	0	0	0
AATCGGTCAGACAGGT.7	T cells	10	0	0	7	23	2	1	0	0	0	0	0	0	0	0	0	0	0	0	0	0
AATCGGTCAGGGTATG.7	Myeloid cells	4	0	0	0	0	0	0	3	22	0	0	0	0	0	0	0	0	0	0	0	0
AATCGGTCAGGGTTAG.7	NKT	4	0	0	2	0	1	3	0	0	0	0	0	0	0	0	0	0	0	0	0	0
AATCGGTGTCAATACC.7	T cells	4	9	8	0	0	0	0	0	1	0	0	0	0	0	0	0	0	0	0	0	0
AATCGGTGTTCTGGTA.7	T cells	6	7	5	5	6	0	0	0	0	0	0	0	0	0	0	0	0	0	0	0	0
AATCGGTGTTTAAGCC.7	T cells	7	8	11	0	0	0	0	0	0	0	0	0	0	0	0	0	0	0	0	0	0
AATCGGTTCACCGTAA.7	T cells	6	10	5	0	0	1	0	0	0	1	0	0	0	0	0	0	0	0	0	0	0
AATCGGTTCACGCATA.7	NKT	6	0	0	1	13	0	0	0	0	0	0	0	0	0	0	0	0	0	0	0	0
AATCGGTTCCCTTGCA.7	NKT	7	0	0	0	14	0	0	0	0	0	0	0	0	0	0	0	0	0	0	0	0
AATCGGTTCCGCAGTG.7	NKT	7	0	0	8	18	0	0	0	0	0	0	0	0	0	0	0	0	0	0	0	0
ACACCAAAGACTGTAA.7	NKT	6	0	0	5	0	0	0	0	0	0	0	0	0	0	0	0	0	0	0	0	0
ACACCAAAGCCCTAAT.7	NKT	2	0	0	3	12	0	4	0	0	0	0	0	0	0	0	0	0	0	0	0	0
ACACCAAAGCGTTGCC.7	T cells	5	4	3	0	0	0	0	0	0	0	0	0	0	0	0	0	0	0	0	0	0
ACACCAAAGTCCCACG.7	NKT	10	0	0	8	16	0	0	0	0	0	0	0	0	0	0	0	0	0	0	0	0
ACACCAACAATCAGAA.7	T cells	7	1	3	1	0	0	0	0	0	1	0	0	0	0	0	0	0	0	0	0	0
ACACCAACATCGGACC.7	NKT	1	0	0	10	20	0	0	0	0	0	0	0	0	0	0	0	0	0	0	0	0
ACACCAACATCTATGG.7	NKT	9	0	1	12	9	0	0	0	0	0	0	0	0	0	0	0	0	0	0	0	0
ACACCAAGTACCGTTA.7	NKT	7	0	0	0	5	0	0	0	0	0	0	0	0	0	0	0	0	0	0	0	0
ACACCAAGTACCTACA.7	T cells	4	3	6	1	0	0	0	0	0	0	0	0	0	0	0	0	0	0	0	0	0
ACACCAAGTATATGGA.7	T cells	6	2	4	0	0	0	0	0	0	0	0	0	0	0	0	0	0	0	0	0	1
ACACCAAGTCTCCACT.7	T cells	5	4	8	0	0	0	3	0	0	0	0	0	0	0	0	0	0	0	0	0	0
ACACCAAGTCTCGTTC.7	NKT	2	0	0	2	0	0	1	0	0	0	0	0	0	0	0	0	0	0	0	0	0
ACACCAAGTTAGATGA.7	NKT	10	0	0	8	35	0	0	0	0	0	0	0	0	0	0	0	0	0	0	0	0
ACACCAAGTTTAAGCC.7	NKT	8	0	0	6	25	0	0	0	1	0	0	0	0	0	0	0	0	0	0	0	0
ACACCAAGTTTAGCTG.7	NKT	6	0	0	6	21	0	0	0	0	0	0	0	0	0	0	0	0	0	0	0	0
ACACCAATCCATGAGT.7	T cells	10	10	14	0	0	0	0	0	0	0	3	1	0	0	0	0	0	0	0	0	0
ACACCAATCCGTAGGC.7	T cells	5	3	7	3	20	0	0	0	0	0	0	0	0	0	0	0	0	0	0	0	0
ACACCAATCTTACCGC.7	T cells	2	2	5	0	0	0	0	0	0	0	0	0	0	0	0	0	0	0	0	0	0
ACACCCTAGGCCATAG.7	T cells	13	12	16	0	0	0	0	0	0	0	0	1	0	0	0	0	0	0	0	0	0
ACACCCTAGGTGATAT.7	NKT	9	0	0	13	17	0	0	0	0	0	0	0	0	0	0	0	0	0	0	0	0
ACACCCTCAAGCCGCT.7	T cells	5	0	5	0	1	0	0	0	0	0	0	0	0	0	0	0	0	0	0	0	0
ACACCCTCACGAAAGC.7	T cells	7	2	4	0	0	0	0	0	0	0	0	0	0	0	0	0	0	0	0	0	0
ACACCCTCACTCGACG.7	NKT	4	0	0	1	7	1	0	0	0	0	0	0	0	0	0	0	0	0	0	0	0
ACACCCTGTAAGTGGC.7	T cells	11	1	6	0	0	0	0	0	0	1	0	0	0	0	0	0	0	0	0	0	0
ACACCCTGTACTTGAC.7	T cells	5	5	5	0	0	0	0	0	0	0	0	0	0	0	0	0	0	0	0	0	0
ACACCCTGTTGGTTTG.7	T cells	3	1	1	0	1	0	0	0	0	0	0	0	0	0	0	0	0	0	0	0	0
ACACCCTTCAGTTAGC.7	NKT	6	0	0	0	11	0	0	0	0	0	0	0	0	0	0	0	0	0	0	0	0
ACACCCTTCGGAATCT.7	T cells	10	12	15	1	0	0	0	0	0	0	0	1	0	0	0	0	0	0	0	0	0
ACACCCTTCTCAAACG.7	NKT	10	0	0	12	27	1	0	0	0	0	0	0	0	0	0	0	0	0	0	0	0
ACACCCTTCTGATACG.7	NKT	6	0	1	3	0	0	0	0	0	0	1	0	0	0	0	0	0	0	0	0	0
ACACCGGAGATCACGG.7	T cells	3	5	9	0	0	0	0	0	0	0	0	0	0	0	0	0	0	0	0	0	0
ACACCGGAGCAGCCTC.7	T cells	9	3	7	0	0	0	0	0	0	0	0	0	0	0	0	0	0	0	0	0	0
ACACCGGAGGAATTAC.7	NKT	3	0	0	1	8	0	0	0	0	0	0	0	0	0	0	0	0	0	0	0	0
ACACCGGAGGTAAACT.7	T cells	6	0	0	0	0	1	1	0	0	1	0	0	0	0	0	0	0	0	0	0	0
ACACCGGCACGAAGCA.7	T cells	5	4	7	0	0	0	0	0	0	0	0	0	0	0	0	0	0	0	0	0	0
ACACCGGCACGAGGTA.7	T cells	9	4	5	0	0	0	0	0	0	0	0	0	0	0	0	0	0	0	0	0	0
ACACCGGCAGCGAACA.7	T cells	4	1	8	0	0	0	0	0	0	1	0	0	0	0	0	0	0	0	0	0	0
ACACCGGGTCATGCAT.7	T cells	8	7	9	0	1	1	5	0	0	0	0	0	0	0	0	0	0	0	0	0	0
ACACCGGGTCTCTCTG.7	NKT	4	0	0	12	2	0	0	0	0	0	0	0	0	0	0	0	0	0	0	0	0
ACACCGGTCGCATGAT.7	T cells	13	5	6	0	0	2	0	0	0	0	0	2	0	0	0	0	0	0	0	0	0
ACACCGGTCTTACCTA.7	NKT	7	0	0	6	0	0	0	0	0	0	0	0	0	0	0	0	0	0	0	0	0
ACACTGAAGACGCAAC.7	T cells	10	0	0	0	1	0	0	0	0	0	0	0	0	0	0	0	0	0	0	0	0
ACACTGAAGTACTTGC.7	T cells	2	2	10	0	0	0	0	0	0	0	0	0	0	0	0	0	0	0	0	0	0
ACACTGAAGTGTCCCG.7	T cells	2	11	8	0	0	0	3	0	0	0	0	0	0	0	0	0	0	0	0	0	0
ACACTGACACGAGAGT.7	NKT	12	0	0	7	31	0	2	0	0	0	0	0	0	0	0	0	0	0	0	0	0
ACACTGACAGTCACTA.7	T cells	10	12	5	0	0	0	0	0	0	0	0	0	0	0	0	0	0	0	0	0	0
ACACTGACATGGATGG.7	T cells	11	13	9	0	0	0	0	0	0	0	0	0	0	0	0	0	0	0	0	0	0
ACACTGACATTTCACT.7	T cells	6	5	4	9	6	0	0	0	0	0	0	0	0	0	0	0	0	0	0	0	0
ACACTGAGTACAGCAG.7	T cells	9	10	11	9	0	0	3	0	0	0	0	0	0	0	0	0	0	0	0	0	0
ACACTGAGTAGAGTGC.7	T cells	12	8	3	9	0	4	0	0	0	0	0	0	0	0	0	0	0	0	0	0	0
ACACTGAGTCGAACAG.7	T cells	2	3	3	0	3	0	3	0	0	0	0	0	0	0	0	0	0	0	0	0	0
ACACTGAGTCTCAACA.7	T cells	2	0	0	0	0	0	0	0	0	0	0	0	0	0	0	0	0	0	0	0	0
ACACTGAGTTTGTGTG.7	NKT	3	0	0	10	14	0	2	0	0	0	0	0	0	0	0	0	0	0	0	0	0
ACACTGATCACCGTAA.7	NKT	4	0	0	3	15	0	0	0	0	0	0	0	0	0	0	0	0	0	0	0	0
ACACTGATCCCATTAT.7	T cells	5	5	8	0	0	0	0	0	0	0	1	0	0	0	0	0	0	0	0	0	0
ACACTGATCGAATGGG.7	T cells	8	15	8	0	0	0	0	0	0	0	0	0	0	0	0	0	0	0	0	0	0
ACACTGATCGGGAGTA.7	NKT	9	0	0	5	42	0	0	0	0	0	0	0	0	0	0	0	0	0	0	0	0
ACACTGATCTAGCACA.7	T cells	3	0	0	0	0	0	0	0	0	0	0	0	0	0	0	0	0	0	0	0	0
ACACTGATCTTCGGTC.7	NK	2	0	4	0	0	1	7	0	0	0	0	0	0	0	0	0	0	0	0	0	0
ACAGCCGAGAGTTGGC.7	T cells	3	1	3	0	0	0	0	0	0	0	0	0	0	0	0	0	0	0	0	0	0
ACAGCCGAGCAAATCA.7	NKT	6	0	0	11	31	0	3	0	0	0	0	0	0	0	0	0	0	0	0	0	0
ACAGCCGAGCTAGGCA.7	T cells	6	7	3	0	0	0	1	0	0	0	0	0	0	0	0	0	0	0	0	0	0
ACAGCCGAGCTGCCCA.7	NK	5	0	0	0	0	2	2	0	0	0	0	0	0	0	0	0	0	0	0	0	0
ACAGCCGAGTAATCCC.7	T cells	8	4	6	4	14	0	0	0	0	0	0	0	0	0	0	0	0	0	0	0	0
ACAGCCGCAATGGATA.7	NKT	7	0	0	5	0	0	0	0	0	0	0	1	0	0	0	0	0	0	0	0	0
ACAGCCGCACGCATCG.7	NKT	9	0	0	3	24	0	1	0	0	0	0	0	0	0	0	0	0	0	0	0	0
ACAGCCGCAGGCAGTA.7	NK	3	0	0	0	0	0	2	0	0	0	0	0	0	0	0	0	0	0	0	0	0
ACAGCCGGTCCAAGTT.7	T cells	3	9	4	0	0	0	0	0	1	0	0	0	0	0	0	0	0	0	0	0	0
ACAGCCGGTCGAACAG.7	T cells	5	3	8	0	0	0	0	0	0	0	0	0	0	0	0	0	0	0	0	0	0
ACAGCCGGTCGCGTGT.7	T cells	7	4	6	0	0	0	0	0	0	0	0	0	0	0	0	0	0	0	0	0	0
ACAGCCGGTGTGCCTG.7	T cells	3	2	4	0	0	0	0	0	0	0	0	0	0	0	0	0	0	0	0	0	0
ACAGCCGTCACCAGGC.7	T cells	6	6	11	0	0	0	0	0	0	0	0	1	0	0	0	0	0	0	0	0	0
ACAGCCGTCAGGATCT.7	NKT	5	0	0	2	8	0	0	0	0	0	0	0	0	0	0	0	0	0	0	0	0
ACAGCCGTCATGTCCC.7	Myeloid cells	12	0	0	0	0	0	0	17	65	0	0	0	0	0	0	0	0	0	0	0	0
ACAGCCGTCCGTAGGC.7	T cells	13	3	4	0	0	1	0	0	0	0	0	0	0	0	0	0	0	0	0	0	0
ACAGCCGTCTGCCCTA.7	T cells	5	3	5	0	0	0	0	0	0	0	0	0	0	0	0	0	0	0	0	0	0
ACAGCTACAGGGTATG.7	T cells	5	7	4	0	0	0	0	0	0	0	0	0	0	0	0	0	0	0	0	0	0
ACAGCTAGTACGAAAT.7	Myeloid cells	18	3	10	0	0	0	0	5	78	0	0	0	0	0	0	0	0	0	0	0	0
ACAGCTAGTAGCGCTC.7	NKT	10	0	0	10	0	0	0	0	0	0	0	0	0	0	0	0	0	0	0	0	0
ACAGCTAGTCGAACAG.7	T cells	5	1	2	0	0	0	0	0	0	0	0	0	0	0	0	0	0	0	0	0	0
ACAGCTAGTCTAGCGC.7	T cells	5	4	5	4	8	0	0	0	0	0	0	0	0	0	0	0	0	0	0	0	0
ACAGCTAGTCTCTCTG.7	T cells	4	0	2	0	0	0	0	0	0	0	0	0	0	0	0	0	0	0	0	0	0
ACAGCTATCCGCTGTT.7	NKT	9	0	0	1	18	0	1	0	0	0	0	0	0	0	0	0	0	0	0	0	0
ACAGCTATCCTGTAGA.7	T cells	4	2	6	0	0	0	1	0	0	0	0	1	0	0	0	0	0	0	0	0	0
ACAGCTATCGACGGAA.7	T cells	11	0	7	0	0	0	0	0	0	0	5	0	0	0	0	0	0	0	0	0	0
ACAGCTATCGTCTGAA.7	NKT	11	0	0	13	0	0	2	0	0	0	0	0	0	0	0	0	0	0	0	0	0
ACATACGAGACGCTTT.7	NKT	9	0	0	3	34	0	0	0	0	0	0	0	0	0	0	0	0	0	0	0	0
ACATACGAGGGCTCTC.7	NKT	6	0	0	5	7	0	0	0	0	0	0	0	0	0	0	0	0	0	0	0	0
ACATACGAGGGCTTGA.7	NKT	6	0	0	2	10	0	0	0	0	0	0	0	0	0	0	0	0	0	0	0	0
ACATACGAGTGGGTTG.7	T cells	2	0	2	0	0	0	0	0	0	0	0	0	0	0	0	0	0	0	0	0	0
ACATACGAGTGGTCCC.7	NKT	9	0	0	11	28	0	0	0	0	0	0	0	0	0	0	0	0	0	0	0	0
ACATACGCACTAAGTC.7	T cells	6	4	8	1	7	0	0	0	0	0	0	0	0	0	0	0	0	0	0	0	0
ACATACGCAGCTCGCA.7	T cells	14	25	21	0	1	0	0	0	0	0	0	0	0	0	0	0	0	0	0	0	0
ACATACGCAGTGGGAT.7	T cells	16	7	12	0	0	0	0	0	0	0	0	0	0	0	0	0	0	0	0	0	0
ACATACGCATATACCG.7	T cells	3	2	4	0	0	0	2	0	0	0	0	0	0	0	0	0	0	0	0	0	0
ACATACGCATTGGCGC.7	NKT	4	0	0	3	0	0	0	0	0	1	0	0	0	0	0	0	0	0	0	0	0
ACATACGGTTCAGCGC.7	T cells	7	7	9	5	0	4	0	0	0	0	0	0	0	0	0	0	0	0	0	0	0
ACATACGTCCACGTTC.7	T cells	8	4	6	0	0	0	1	0	0	0	0	0	0	0	0	0	0	0	0	0	0
ACATACGTCCCTGACT.7	NKT	8	0	0	15	18	0	0	0	0	0	0	0	0	0	0	0	0	0	0	0	0
ACATACGTCTAACTCT.7	NKT	5	0	0	2	22	0	0	0	0	0	0	0	0	0	0	0	0	0	0	0	0
ACATACGTCTCCCTGA.7	NKT	4	0	0	0	36	0	0	0	0	0	0	0	0	0	0	0	0	0	0	0	0
ACATCAGAGCACCGTC.7	Myeloid cells	6	0	0	0	0	0	0	55	177	0	0	0	0	0	0	0	0	1	0	0	0
ACATCAGAGCCCTAAT.7	T cells	5	5	4	0	0	0	0	0	0	0	0	0	0	0	0	0	0	0	0	0	0
ACATCAGAGCGTCTAT.7	T cells	4	1	4	0	0	0	0	0	0	0	0	0	0	0	0	0	0	0	0	0	0
ACATCAGCAACACCCG.7	NKT	18	0	0	9	0	0	0	0	0	3	0	0	0	0	0	0	0	0	0	0	0
ACATCAGCACCCTATC.7	T cells	4	3	6	0	0	0	0	0	0	0	0	0	0	0	0	0	0	0	0	0	0
ACATCAGCATCACCCT.7	T cells	8	2	10	0	0	0	0	0	0	0	0	0	0	0	0	0	0	0	0	0	0
ACATCAGGTATGCTTG.7	T cells	12	6	6	0	0	0	0	0	0	0	0	0	0	0	0	0	0	0	0	0	0
ACATCAGGTCAGAAGC.7	NKT	9	0	0	4	26	0	0	0	0	0	0	0	0	0	0	0	0	0	0	0	0
ACATCAGGTCGGCATC.7	T cells	4	3	4	0	0	0	0	0	0	0	0	0	0	0	0	0	0	0	0	0	0
ACATCAGGTGAGCGAT.7	T cells	11	3	8	5	0	5	0	0	0	0	0	1	0	0	0	0	0	0	0	0	0
ACATCAGGTTAAGAAC.7	NKT	6	0	0	7	23	0	2	0	0	0	0	0	0	0	0	0	0	0	0	0	0
ACATCAGGTTCCCGAG.7	NKT	5	0	0	8	20	0	4	0	0	0	0	0	0	0	0	0	0	0	0	0	0
ACATCAGTCCGCATAA.7	T cells	1	0	1	0	0	0	0	0	0	0	0	0	0	0	0	0	0	0	0	0	0
ACATCAGTCGGTCTAA.7	NKT	2	0	0	0	3	0	0	0	0	0	0	0	0	0	0	0	0	0	0	0	0
ACATCAGTCTGCAGTA.7	T cells	11	7	5	0	0	2	0	0	0	0	0	0	0	0	0	0	0	0	0	0	0
ACATGGTAGATAGCAT.7	T cells	13	6	2	6	0	0	2	0	0	0	0	0	0	0	0	0	0	0	0	0	0
ACATGGTAGCGTGTCC.7	NKT	13	2	5	2	23	0	0	0	0	0	0	0	0	0	0	0	0	0	0	0	0
ACATGGTCACTAGTAC.7	T cells	5	8	8	0	0	0	0	0	0	0	0	0	0	0	0	0	0	0	0	0	0
ACATGGTCACTCTGTC.7	T cells	2	0	3	0	5	0	0	0	0	0	0	0	0	0	0	0	0	0	0	0	0
ACATGGTCATCACCCT.7	T cells	1	0	0	3	14	0	0	0	0	0	0	0	0	0	0	0	0	0	0	0	0
ACATGGTGTACAGCAG.7	T cells	5	0	3	4	0	0	0	0	0	0	0	0	0	0	0	0	0	0	0	0	0
ACATGGTGTAGTACCT.7	NKT	6	0	0	6	1	0	1	0	0	0	0	0	0	0	0	0	0	0	0	0	0
ACATGGTGTCTCAACA.7	T cells	6	1	0	0	0	0	0	0	0	0	0	0	0	0	0	0	0	0	0	0	0
ACATGGTTCGCTAGCG.7	NKT	4	0	0	5	16	0	0	0	1	0	0	1	0	0	0	0	0	0	0	0	0
ACATGGTTCTGCTGTC.7	T cells	11	4	6	0	0	0	0	0	0	0	0	0	0	0	0	0	0	0	0	0	0
ACCAGTAAGCGTGAGT.7	B cells	2	0	0	0	0	0	0	0	0	1	3	0	0	0	0	0	0	0	0	0	0
ACCAGTAAGTGAAGAG.7	T cells	9	2	7	0	0	0	0	0	0	0	0	0	0	0	0	0	0	0	0	0	0
ACCAGTAAGTGGAGAA.7	T cells	4	4	5	0	0	0	0	0	0	0	0	0	0	0	0	0	0	0	0	0	0
ACCAGTACACGAAGCA.7	T cells	3	2	5	0	0	0	0	0	0	0	0	0	0	0	0	0	0	0	0	0	0
ACCAGTACAGATTGCT.7	NKT	5	0	0	0	2	0	0	0	0	0	0	0	0	0	0	0	0	0	0	0	0
ACCAGTACATACGCTA.7	Myeloid cells	18	0	0	0	0	0	0	0	209	0	0	0	0	0	0	0	0	0	0	0	0
ACCAGTAGTAAGTAGT.7	NKT	8	0	0	9	12	0	1	0	0	0	0	1	0	0	0	0	0	0	0	0	0
ACCAGTAGTACCGGCT.7	T cells	3	4	5	0	0	0	0	0	0	0	0	0	0	0	0	0	0	0	0	0	0
ACCAGTAGTGTCAATC.7	NKT	6	0	0	1	22	0	0	0	0	0	0	0	0	0	0	0	0	0	0	0	0
ACCAGTAGTTCGCTAA.7	NK	7	0	0	0	5	1	0	0	0	0	0	0	0	0	0	0	0	0	0	0	0
ACCAGTATCCTCATTA.7	NKT	2	0	0	3	19	0	0	0	0	0	0	0	0	0	0	0	0	0	0	0	0
ACCAGTATCCTGCAGG.7	NKT	11	0	0	7	22	0	0	0	0	0	0	0	0	0	0	0	0	0	0	0	0
ACCAGTATCTTGAGAC.7	T cells	11	4	2	0	0	0	0	0	0	0	0	0	0	0	0	0	0	0	0	0	0
ACCCACTAGCGCCTCA.7	NKT	8	0	0	7	15	0	1	0	0	0	0	0	0	0	0	0	0	0	0	0	0
ACCCACTCAACACGCC.7	NKT	2	0	0	3	8	0	0	0	0	0	0	0	0	0	0	0	0	0	0	0	0
ACCCACTCAACGATGG.7	T cells	2	0	1	0	0	0	0	0	0	0	0	0	0	0	0	0	0	0	0	0	0
ACCCACTCAAGGACAC.7	T cells	6	3	4	2	2	0	0	0	0	0	0	0	0	0	0	0	0	0	0	0	0
ACCCACTCAATCAGAA.7	NKT	3	0	0	17	27	0	0	0	0	0	0	0	0	0	0	0	0	0	0	0	0
ACCCACTCACCCTATC.7	T cells	4	0	0	2	1	0	0	0	0	0	0	0	0	0	0	0	0	0	0	0	0
ACCCACTCATGCAATC.7	NKT	5	1	2	1	23	0	6	0	0	0	0	0	0	0	0	0	0	0	0	0	0
ACCCACTCATGGTCTA.7	T cells	4	2	0	0	0	0	0	0	0	0	0	0	0	0	0	0	0	0	0	0	0
ACCCACTCATTGGTAC.7	NKT	5	0	0	3	36	0	0	0	0	0	0	0	0	0	0	0	0	0	0	0	0
ACCCACTGTACAGACG.7	NKT	6	0	0	8	25	0	2	0	0	0	0	0	0	0	0	0	0	0	0	0	0
ACCCACTGTGATGCCC.7	NK	1	0	0	0	0	2	5	0	0	0	0	0	0	0	0	0	0	0	0	0	0
ACCCACTGTGTGAAAT.7	Myeloid cells	3	0	0	0	0	0	0	0	27	0	0	0	0	0	0	0	0	0	0	0	0
ACCCACTGTTGTGGCC.7	NKT	1	0	0	2	6	0	0	0	0	0	0	0	0	0	0	0	0	0	0	0	0
ACCCACTTCACCTTAT.7	T cells	1	3	2	0	0	0	0	0	1	1	0	0	0	0	0	0	0	0	0	0	0
ACCCACTTCTTCCTTC.7	T cells	4	6	7	0	0	0	0	0	0	0	0	0	0	0	0	0	0	0	0	0	0
ACCGTAAGTCACACGC.7	NK	5	0	1	0	0	4	0	0	0	0	0	0	0	0	0	0	0	0	0	0	0
ACCGTAAGTCGACTAT.7	NKT	12	0	0	23	53	0	3	0	0	0	0	0	0	0	0	0	0	0	0	0	0
ACCGTAAGTCGGCATC.7	T cells	15	0	0	9	0	10	0	0	0	0	0	0	0	0	0	0	0	0	0	0	0
ACCGTAAGTCTGGTCG.7	NKT	6	0	0	1	9	0	1	0	0	0	0	0	0	0	0	0	0	0	0	0	0
ACCGTAATCCTTAATC.7	T cells	2	3	3	0	0	0	2	0	0	0	0	1	0	0	0	0	0	0	0	0	0
ACCGTAATCTTTACGT.7	T cells	5	2	5	0	0	0	0	0	0	0	0	0	0	0	0	0	0	0	0	0	0
ACCTTTAAGAACAATC.7	NKT	6	0	0	2	13	0	2	0	0	0	0	0	0	0	0	0	0	0	0	0	0
ACCTTTAAGCTCCTTC.7	NKT	6	0	0	1	2	0	3	0	0	0	0	0	0	0	0	0	0	0	0	0	0
ACCTTTACAGTACACT.7	NKT	2	0	0	3	22	0	2	0	0	0	0	0	0	0	0	0	0	0	0	0	0
ACCTTTACATGTAGTC.7	NKT	9	0	0	5	19	5	0	0	0	0	0	0	0	0	0	0	0	0	0	0	0
ACCTTTACATTACCTT.7	NKT	7	0	0	10	16	0	0	0	0	0	0	0	0	0	0	0	0	0	0	0	0
ACCTTTACATTGCGGC.7	T cells	1	3	6	0	0	0	0	0	0	0	0	0	0	0	0	0	0	0	0	0	0
ACCTTTAGTAGCTAAA.7	NKT	3	0	0	1	18	0	0	0	0	0	0	0	0	0	0	0	0	0	0	0	0
ACCTTTAGTCTCCACT.7	NKT	15	0	0	4	0	0	2	0	0	0	0	0	0	0	0	0	0	0	0	0	0
ACCTTTAGTGCAACGA.7	T cells	7	7	8	0	0	7	0	0	0	0	0	0	0	0	0	0	0	0	0	0	0
ACCTTTATCAACGGGA.7	NKT	6	0	0	10	32	0	1	0	0	0	0	1	0	0	0	0	0	0	0	0	0
ACCTTTATCAGCCTAA.7	Myeloid cells	5	0	0	0	0	0	0	1	75	0	0	0	0	0	0	0	0	0	0	0	0
ACCTTTATCCTCATTA.7	T cells	4	1	5	0	0	0	0	0	0	0	0	0	0	0	0	0	0	0	0	0	0
ACCTTTATCGGCGGTT.7	T cells	6	3	4	0	0	0	0	0	0	0	0	0	0	0	0	0	0	0	0	0	0
ACCTTTATCTCCAACC.7	NK	5	0	0	0	0	1	3	0	0	0	0	0	0	0	0	0	0	0	0	0	0
ACGAGCCAGGACCACA.7	NKT	4	0	0	10	17	0	3	0	0	0	0	0	0	0	0	0	0	0	0	0	0
ACGAGCCAGGGCTTCC.7	T cells	5	6	4	0	0	0	2	0	0	0	0	0	0	0	0	0	0	0	0	0	0
ACGAGCCAGGTGACCA.7	NKT	8	0	0	9	0	0	0	0	0	0	0	0	0	0	0	0	0	0	0	0	0
ACGAGCCAGGTTACCT.7	T cells	5	2	3	1	0	0	2	0	0	0	0	0	0	0	0	0	0	0	0	0	0
ACGAGCCCAGGAACGT.7	T cells	2	0	2	14	19	0	1	0	0	0	0	0	0	0	0	0	0	0	0	0	0
ACGAGCCCATGGTAGG.7	NKT	2	0	0	2	3	0	0	0	0	0	0	0	0	0	0	0	0	0	0	0	0
ACGAGCCCATTTGCCC.7	T cells	2	2	3	2	0	0	0	0	0	0	0	0	0	0	0	0	0	0	0	0	0
ACGAGCCGTCACTTCC.7	T cells	3	2	6	0	0	0	0	0	0	0	0	0	0	0	0	0	0	0	0	0	0
ACGAGCCGTCCAGTGC.7	T cells	3	3	2	0	0	0	0	0	0	0	0	0	0	0	0	0	0	0	0	0	0
ACGAGCCGTCCTAGCG.7	NK	10	0	0	0	0	0	8	0	0	0	0	0	0	0	0	0	0	0	0	0	0
ACGAGCCGTCTCTCTG.7	NKT	12	3	0	10	0	0	0	0	0	0	0	0	0	0	0	0	0	0	0	0	0
ACGAGCCGTGGGTCAA.7	T cells	4	0	5	0	0	0	0	0	0	0	0	0	0	0	0	0	0	0	0	0	0
ACGAGCCGTTGCTCCT.7	T cells	3	3	3	0	0	0	0	0	0	0	0	0	0	0	0	0	0	0	0	0	0
ACGAGCCTCATTATCC.7	NKT	2	0	0	10	37	0	3	0	0	0	0	0	0	0	0	0	0	0	0	0	0
ACGAGCCTCCGAACGC.7	T cells	3	0	0	0	3	0	0	0	0	0	0	0	0	0	0	0	0	0	0	0	0
ACGAGCCTCTACTCAT.7	NK	6	0	7	0	19	1	1	0	0	0	0	0	0	0	0	0	0	0	0	0	0
ACGAGCCTCTGCTTGC.7	T cells	2	0	0	0	0	0	0	0	0	0	0	0	0	0	0	0	0	0	0	0	0
ACGAGCCTCTTACCGC.7	NK	7	0	0	0	0	2	0	0	0	0	0	0	0	0	0	0	0	0	0	0	0
ACGAGGAAGCTCCTCT.7	NKT	7	0	1	9	27	2	0	0	0	0	0	0	0	0	0	0	0	0	0	0	0
ACGAGGAAGTTAGGTA.7	NK	13	0	5	0	0	5	3	0	0	0	0	0	0	0	0	0	0	0	0	0	0
ACGAGGACAAGAAAGG.7	T cells	11	4	10	0	0	0	0	0	0	0	0	0	0	0	0	0	0	0	0	0	0
ACGAGGACACAGCGTC.7	NKT	4	0	0	1	0	1	1	0	0	0	0	0	0	0	0	0	0	0	0	0	0
ACGAGGACACCAGGTC.7	NKT	3	0	0	12	31	0	0	0	0	0	0	0	0	0	0	0	0	0	0	0	0
ACGAGGACAGACAAAT.7	T cells	11	8	10	0	0	0	0	0	0	0	0	0	0	0	0	0	0	0	0	0	0
ACGAGGAGTGAGGGAG.7	T cells	4	0	6	0	0	0	0	0	0	0	0	0	0	0	0	0	0	0	0	0	0
ACGAGGAGTTTGTTTC.7	T cells	2	5	2	0	0	0	0	0	0	0	0	0	0	0	0	0	0	0	0	0	0
ACGAGGATCACTATTC.7	T cells	4	7	10	0	0	0	0	0	0	0	0	0	0	0	0	0	0	0	0	0	0
ACGAGGATCAGGCAAG.7	NKT	12	0	1	5	0	1	0	0	0	0	0	0	0	0	0	0	0	0	0	0	0
ACGAGGATCAGTTCGA.7	Myeloid cells	4	0	0	0	0	0	0	10	13	0	0	0	0	0	0	0	0	0	0	0	0
ACGAGGATCGTAGGTT.7	NK	3	0	0	0	0	2	1	0	0	0	0	0	0	0	0	0	0	0	0	0	0
ACGAGGATCTATCCCG.7	NK	5	0	0	0	26	1	9	0	0	0	0	0	0	0	0	0	0	0	0	0	0
ACGAGGATCTCAACTT.7	T cells	3	2	3	0	0	0	0	0	0	0	0	0	0	0	0	0	0	0	0	0	0
ACGAGGATCTCGTTTA.7	T cells	7	2	8	0	0	0	0	0	0	0	0	0	0	0	0	0	0	0	0	0	0
ACGATACAGATGTGGC.7	T cells	10	1	1	0	0	0	0	0	0	0	0	0	0	0	0	0	0	0	0	0	0
ACGATACAGCTCCTTC.7	NKT	2	0	0	8	3	0	0	0	0	0	0	0	0	0	0	0	0	0	0	0	0
ACGATACAGGTACTCT.7	T cells	4	8	5	0	0	0	0	0	0	0	0	0	0	0	0	0	0	0	0	0	0
ACGATACAGTGATCGG.7	T cells	4	1	6	0	0	0	0	0	0	0	0	0	0	0	0	0	0	0	0	0	0
ACGATACAGTGCCATT.7	NKT	1	0	1	3	14	1	5	0	0	0	0	0	0	0	0	0	0	0	0	0	0
ACGATACCACATCCAA.7	T cells	3	1	7	0	0	0	0	0	0	0	0	0	0	0	0	0	0	0	0	0	0
ACGATACCACGACGAA.7	T cells	13	8	7	8	18	0	0	0	0	0	1	0	0	0	0	0	0	0	0	0	0
ACGATACCACTAAGTC.7	T cells	6	3	3	0	0	0	0	0	0	0	0	1	0	0	0	0	0	0	0	0	0
ACGATACCATCTACGA.7	T cells	9	4	6	0	0	0	0	0	0	0	0	0	0	0	0	0	0	0	0	0	0
ACGATACTCCACTGGG.7	Myeloid cells	9	0	0	0	0	0	0	0	82	0	0	0	0	0	0	0	0	0	0	0	0
ACGATACTCCGGCACA.7	T cells	4	4	7	0	0	2	0	0	0	0	0	0	0	0	0	0	0	0	0	0	0
ACGATACTCGACAGCC.7	NKT	2	0	0	7	14	0	0	0	0	0	0	0	0	0	0	0	0	0	0	0	0
ACGATACTCGCGTTTC.7	Myeloid cells	4	0	0	0	0	0	0	6	59	0	0	0	0	0	0	0	0	0	0	2	0
ACGATGTAGTTAGGTA.7	T cells	10	4	2	0	0	0	0	0	0	0	0	1	0	0	0	0	0	0	0	0	0
ACGATGTAGTTCCACA.7	T cells	8	2	4	0	0	0	0	0	0	0	0	0	0	0	0	0	0	0	0	0	0
ACGATGTAGTTGAGTA.7	T cells	24	13	15	0	0	0	0	0	0	0	0	0	0	0	0	0	0	0	0	0	0
ACGATGTCAACACGCC.7	NK	5	0	0	0	6	1	0	0	0	0	0	0	0	0	0	0	0	0	0	0	0
ACGATGTCACACCGAC.7	NKT	3	0	0	6	24	0	2	0	0	0	0	0	0	0	0	0	0	0	0	0	0
ACGATGTCACATCCGG.7	T cells	9	2	8	0	0	0	0	0	0	0	0	0	0	0	0	0	0	0	0	0	0
ACGATGTCATCTCGCT.7	NKT	4	0	0	8	1	0	1	0	0	0	0	0	0	0	0	0	0	0	0	0	0
ACGATGTCATGGAATA.7	Myeloid cells	1	0	0	0	0	0	0	1	13	0	0	0	0	0	0	0	0	0	0	0	0
ACGATGTGTCCAGTGC.7	NKT	11	0	0	3	45	0	0	0	0	0	0	0	0	0	0	0	0	0	0	0	0
ACGATGTGTGACGCCT.7	NKT	0	0	0	4	4	0	1	0	0	0	0	0	0	0	0	0	0	0	0	0	0
ACGATGTGTGGGTATG.7	NKT	7	0	0	3	0	0	0	0	0	0	0	0	0	0	0	0	0	0	0	0	0
ACGATGTGTTGAACTC.7	T cells	6	2	7	6	26	0	0	0	0	0	0	0	0	0	0	0	0	0	0	0	0
ACGATGTTCATCATTC.7	NKT	8	3	3	2	21	0	0	0	0	0	0	0	0	0	0	0	0	0	0	0	0
ACGATGTTCGCATGAT.7	T cells	6	1	4	0	2	1	0	0	0	0	0	0	0	0	0	0	0	0	0	0	0
ACGATGTTCGCCTGAG.7	T cells	5	4	5	0	0	0	2	0	0	0	0	0	0	0	0	0	0	0	0	0	0
ACGATGTTCTACGAGT.7	T cells	2	2	1	0	0	0	0	0	0	0	0	0	0	0	0	0	0	0	0	0	0
ACGATGTTCTGCCAGG.7	T cells	1	3	2	4	11	0	0	0	0	0	0	0	0	0	0	0	0	0	0	0	0
ACGATGTTCTGTACGA.7	T cells	1	3	2	0	0	0	0	0	0	0	0	0	0	0	0	0	0	0	0	0	0
ACGCAGCCAACTGCTA.7	T cells	5	11	8	0	0	1	0	0	0	0	0	0	0	0	0	0	0	0	0	0	0
ACGCAGCCAAGCGTAG.7	T cells	5	0	3	0	0	0	0	0	0	0	0	0	0	0	0	0	0	0	0	0	0
ACGCAGCCAGACGCAA.7	T cells	1	1	3	0	0	0	0	0	0	0	0	0	0	0	0	0	0	0	0	0	0
ACGCAGCCAGTCACTA.7	T cells	12	5	10	6	22	0	0	0	0	0	0	0	0	0	0	0	0	0	0	0	0
ACGCAGCCATCCCACT.7	T cells	5	1	5	0	0	0	0	0	0	0	0	0	0	0	0	0	0	0	0	0	0
ACGCAGCCATTATCTC.7	NKT	1	0	0	5	0	0	0	0	0	0	0	0	0	0	0	0	0	0	0	0	0
ACGCAGCGTAAATGAC.7	T cells	11	8	11	1	0	0	0	0	0	0	0	0	0	0	0	0	0	0	0	0	0
ACGCAGCTCAGCTCGG.7	NK	2	0	0	0	0	0	4	0	0	0	0	0	0	0	0	0	0	0	0	0	0
ACGCAGCTCATCATTC.7	NKT	7	0	0	9	26	0	0	0	0	0	0	0	0	0	0	0	0	0	0	0	0
ACGCAGCTCTAGAGTC.7	NKT	13	0	0	8	0	0	0	0	0	0	0	0	0	0	0	0	0	0	0	0	0
ACGCAGCTCTGAGTGT.7	T cells	6	1	7	0	0	0	0	0	0	1	0	0	0	0	0	0	0	0	0	0	1
ACGCAGCTCTGTTGAG.7	NK	9	0	0	1	3	0	6	0	0	0	0	0	0	0	0	0	0	0	0	0	0
ACGCCAGAGAAACGAG.7	T cells	6	2	6	0	0	0	0	0	0	0	0	0	0	0	0	0	0	0	0	0	0
ACGCCAGCAAAGTCAA.7	T cells	6	3	10	0	0	0	0	0	1	0	0	0	0	0	0	0	0	0	0	0	0
ACGCCAGCACATCCAA.7	NKT	5	0	0	5	16	0	0	0	0	0	0	0	0	0	0	0	0	0	0	0	0
ACGCCAGCACGTCTCT.7	T cells	3	2	4	0	0	0	0	0	0	0	0	0	0	0	0	0	0	0	0	0	0
ACGCCAGCAGGTGCCT.7	NKT	3	0	0	1	4	2	0	0	0	0	0	0	0	0	0	0	0	0	0	0	0
ACGCCAGGTTCACGGC.7	Myeloid cells	7	0	0	1	0	0	0	2	9	0	0	0	0	0	0	0	0	0	0	0	0
ACGCCAGGTTGCGCAC.7	T cells	2	0	2	0	0	0	0	0	0	0	0	0	0	0	0	0	0	0	0	0	0
ACGCCAGTCCCAGGTG.7	NKT	7	0	1	1	10	1	1	0	0	0	0	0	0	0	0	0	0	0	0	0	0
ACGCCGAAGACAGACC.7	NKT	13	0	0	9	0	0	0	0	0	0	0	0	0	0	0	0	0	0	0	0	0
ACGCCGAAGGCTCTTA.7	NKT	7	0	0	12	32	0	0	0	1	0	0	0	0	0	0	0	0	0	0	0	0
ACGCCGACAAGACGTG.7	T cells	7	3	3	0	0	0	0	0	0	0	0	0	0	0	0	0	0	0	0	0	0
ACGCCGACAGGAACGT.7	NKT	4	1	0	2	0	0	0	0	0	0	0	0	0	0	0	0	0	0	0	0	0
ACGCCGAGTAGAGTGC.7	T cells	3	0	0	0	0	0	0	0	0	0	0	0	0	0	0	0	0	0	0	0	0
ACGCCGAGTATAAACG.7	NKT	8	0	3	1	7	0	0	0	0	0	0	0	0	0	0	0	0	0	0	0	0
ACGCCGAGTGCGGTAA.7	NKT	2	0	0	3	20	0	3	0	0	0	0	0	0	0	0	0	0	0	0	0	0
ACGCCGAGTGTTCTTT.7	T cells	4	2	3	0	1	0	0	0	0	0	0	0	0	0	0	0	0	0	0	0	0
ACGCCGAGTTACCGAT.7	T cells	12	2	9	0	0	1	0	0	0	0	0	0	0	0	0	0	0	0	0	0	0
ACGCCGATCAAGCCTA.7	NKT	3	0	0	11	23	0	1	0	0	0	0	0	0	0	0	0	0	0	0	0	0
ACGCCGATCAGAAATG.7	NKT	5	0	0	2	0	0	0	0	0	0	0	0	0	0	0	0	0	0	0	0	0
ACGCCGATCAGCTCTC.7	NKT	3	0	0	3	22	0	2	0	2	0	0	0	0	0	0	0	0	0	0	0	0
ACGCCGATCCGTTGTC.7	NKT	11	0	0	7	0	0	0	0	0	2	0	0	0	0	0	0	0	0	0	0	0
ACGCCGATCTCCAACC.7	NKT	2	0	0	2	20	0	0	0	0	0	0	0	0	0	0	0	0	0	0	0	0
ACGCCGATCTCTAAGG.7	T cells	0	1	1	0	0	0	0	0	0	0	0	0	0	0	0	0	0	0	0	0	0
ACGGAGAAGATAGTCA.7	NKT	4	2	1	0	0	0	0	0	0	0	0	0	0	0	0	0	0	0	0	0	0
ACGGAGAAGATCTGAA.7	T cells	4	5	9	0	0	0	0	0	0	0	0	0	0	0	0	0	0	0	0	0	0
ACGGAGAAGCTCTCGG.7	T cells	3	2	4	0	0	0	0	0	0	0	0	0	0	0	0	0	0	0	0	0	0
ACGGAGAAGGAATTAC.7	NKT	11	0	0	13	22	0	0	0	0	0	0	0	0	0	0	0	0	0	0	0	0
ACGGAGAAGGATGGAA.7	T cells	9	4	13	0	0	0	0	0	0	0	0	0	0	0	0	0	0	0	0	0	0
ACGGAGACAAACGCGA.7	NKT	9	0	0	8	2	0	0	0	0	0	0	0	0	0	0	0	0	0	0	0	0
ACGGAGACAAGGACAC.7	NK	4	0	0	0	0	0	7	0	0	1	0	0	0	0	0	0	0	0	0	0	0
ACGGAGACAAGTTAAG.7	T cells	11	3	5	0	0	0	0	0	0	0	0	0	0	0	0	0	0	0	0	0	0
ACGGAGACAATTCCTT.7	T cells	2	2	0	4	1	0	0	0	0	0	0	0	0	0	0	0	0	0	0	0	0
ACGGAGACACACGCTG.7	Myeloid cells	3	1	3	0	0	0	0	1	14	0	0	0	0	0	0	0	0	0	0	0	0
ACGGAGACACAGGCCT.7	T cells	8	3	4	0	0	0	0	0	0	0	0	0	0	0	0	0	0	0	0	0	0
ACGGAGACACCAGGTC.7	Myeloid cells	9	0	0	0	0	0	0	29	85	0	0	0	0	0	0	0	0	0	0	0	0
ACGGAGAGTACATGTC.7	T cells	9	5	5	2	0	0	0	0	0	0	0	0	0	0	0	0	0	0	0	0	0
ACGGAGAGTAGCGTGA.7	T cells	4	4	6	0	0	0	0	0	0	0	0	0	0	0	0	0	0	0	0	0	0
ACGGAGAGTCATCCCT.7	B cells	8	0	0	0	0	0	0	0	0	9	6	0	0	0	0	0	0	0	0	0	0
ACGGAGAGTGTCAATC.7	T cells	1	1	1	0	0	0	0	0	0	0	0	0	0	0	0	0	0	0	0	0	0
ACGGAGAGTGTGAAAT.7	NKT	2	0	0	7	0	0	0	0	0	0	0	0	0	0	0	0	0	0	0	0	0
ACGGAGATCAGCACAT.7	NKT	9	0	0	13	48	0	0	0	1	0	0	0	0	0	0	0	0	0	0	0	0
ACGGAGATCATAACCG.7	NKT	8	0	0	0	24	0	0	0	0	0	0	0	0	0	0	0	0	0	0	0	0
ACGGAGATCATCATTC.7	Myeloid cells	10	0	0	0	0	0	0	0	8	0	0	0	0	0	0	0	0	0	0	0	0
ACGGAGATCGCGTAGC.7	NKT	3	1	0	3	9	0	0	0	0	0	0	0	0	0	0	0	0	0	0	0	0
ACGGAGATCGTTTAGG.7	T cells	3	3	3	0	0	0	0	0	0	0	0	0	0	0	0	0	0	0	0	0	0
ACGGAGATCTACTCAT.7	T cells	6	5	3	0	0	0	1	0	0	0	0	0	0	0	0	0	0	0	0	0	0
ACGGAGATCTCTAAGG.7	T cells	28	32	26	0	0	0	0	0	0	0	0	1	0	0	0	0	0	0	0	0	0
ACGGCCAAGACATAAC.7	T cells	2	2	2	0	0	0	0	0	0	0	0	0	0	0	0	0	0	0	0	0	0
ACGGCCAAGAGGTACC.7	NKT	10	0	0	6	4	0	0	0	0	0	0	0	0	0	0	0	0	0	0	0	0
ACGGCCAAGCTGATAA.7	T cells	7	6	4	0	0	0	0	0	0	0	0	0	0	0	0	0	0	0	0	0	0
ACGGCCACAGCTTCGG.7	T cells	2	2	3	0	0	0	0	0	0	0	0	0	0	0	0	0	0	0	0	0	0
ACGGCCAGTAGGACAC.7	T cells	15	9	11	8	11	0	0	0	0	0	0	0	0	0	0	0	0	0	0	0	0
ACGGCCAGTCCGACGT.7	T cells	8	4	13	0	5	0	0	0	0	0	0	0	0	0	0	0	0	0	0	0	0
ACGGCCAGTGGCGAAT.7	NKT	3	0	0	3	16	0	1	0	0	0	0	0	0	0	0	0	0	0	0	0	0
ACGGCCATCCAGAGGA.7	Myeloid cells	11	0	0	0	0	0	0	6	57	0	0	0	0	0	0	0	0	0	0	0	0
ACGGCCATCGGATGTT.7	T cells	3	0	1	0	0	0	0	0	0	0	0	0	0	0	0	0	0	0	0	0	0
ACGGGCTAGGGATACC.7	NK	6	0	1	0	0	0	3	0	0	0	0	0	0	0	0	0	0	0	0	0	0
ACGGGCTAGGTAAACT.7	T cells	19	0	1	4	37	0	0	0	0	0	0	0	0	0	0	0	0	0	0	0	0
ACGGGCTAGTACTTGC.7	T cells	9	3	7	0	5	0	0	0	0	0	0	0	0	0	0	0	0	0	0	0	0
ACGGGCTCAAAGGTGC.7	T cells	0	0	2	0	0	0	0	0	0	0	0	0	0	0	0	0	0	0	0	0	0
ACGGGCTCACATGGGA.7	T cells	5	8	10	0	0	0	0	0	0	0	0	0	0	0	0	0	0	0	0	0	0
ACGGGCTCAGCTGTGC.7	NKT	3	0	2	7	0	0	0	0	0	0	0	0	0	0	0	0	0	0	0	0	0
ACGGGCTCAGGTCTCG.7	NKT	15	0	1	5	67	0	2	0	0	0	0	0	0	0	0	0	0	0	0	0	0
ACGGGCTCAGGTGGAT.7	Myeloid cells	14	3	2	8	0	0	0	4	102	0	0	0	0	0	0	0	0	1	0	0	0
ACGGGCTGTCGCGTGT.7	T cells	9	4	11	0	0	0	0	0	0	0	0	0	0	0	0	0	0	0	0	0	0
ACGGGCTTCAGAAATG.7	NKT	15	0	0	10	0	0	0	0	0	0	0	0	0	0	0	0	0	0	0	0	0
ACGGGCTTCCGTCATC.7	T cells	13	6	3	0	0	0	0	0	0	0	0	0	0	0	0	0	0	0	0	0	0
ACGGGCTTCCTAGTGA.7	T cells	3	2	2	0	0	0	0	0	0	0	0	0	0	0	0	0	0	0	0	0	0
ACGGGCTTCTCGTTTA.7	B cells	7	0	0	0	0	0	0	0	0	10	11	0	0	0	0	0	0	0	0	0	0
ACGGGCTTCTGGAGCC.7	NKT	7	0	0	0	52	0	0	0	0	0	0	0	0	0	0	0	0	0	0	0	0
ACGGGTCAGGCACATG.7	T cells	7	2	3	0	0	0	0	0	0	0	0	0	0	0	0	0	0	0	0	0	0
ACGGGTCAGTCTCAAC.7	NKT	3	1	0	1	15	0	2	0	0	0	0	0	0	0	0	0	0	0	0	0	0
ACGGGTCAGTGCAAGC.7	NKT	10	0	0	10	0	3	0	0	0	0	0	0	0	0	0	0	0	0	0	0	0
ACGGGTCAGTGTCCCG.7	NKT	7	0	0	0	25	0	0	0	0	0	0	0	0	0	0	0	0	0	0	0	0
ACGGGTCCAAACCTAC.7	Myeloid cells	17	0	0	0	0	0	0	8	229	0	0	0	0	0	0	0	0	0	0	0	0
ACGGGTCCACAAGCCC.7	NKT	13	0	0	7	0	0	0	0	0	0	0	0	0	0	0	0	0	0	0	0	0
ACGGGTCCACCGAATT.7	T cells	2	7	5	0	0	0	1	0	0	0	0	0	0	0	0	0	0	0	0	0	0
ACGGGTCCACGCTTTC.7	NKT	5	0	0	2	0	0	0	0	0	0	0	0	0	0	0	0	0	0	0	0	0
ACGGGTCCAGACGTAG.7	NKT	9	0	0	6	44	0	0	0	0	0	0	0	0	0	0	0	0	0	0	0	0
ACGGGTCCATCGGACC.7	T cells	11	1	4	0	0	0	0	0	0	0	0	0	0	0	0	0	0	0	0	0	0
ACGGGTCGTCAGATAA.7	T cells	14	5	7	1	1	0	0	0	0	0	0	0	0	0	0	0	0	0	0	0	0
ACGGGTCGTCCGAGTC.7	T cells	3	2	3	0	0	0	0	0	0	0	0	0	0	0	0	0	0	0	0	0	0
ACGGGTCGTCCGCTGA.7	T cells	9	8	7	0	0	0	0	0	0	0	0	0	0	0	0	0	0	0	0	0	0
ACGGGTCGTCGAGATG.7	T cells	7	3	9	0	0	2	1	0	0	0	0	0	0	0	0	0	0	0	0	0	0
ACGGGTCGTCGGCATC.7	T cells	13	8	10	0	0	0	0	0	0	0	1	0	0	0	0	0	0	0	0	0	0
ACGGGTCTCGCCGTGA.7	NKT	3	0	0	9	20	0	0	0	0	0	0	0	0	0	0	0	0	0	0	0	0
ACGTCAAAGACCGGAT.7	T cells	9	3	6	0	0	2	0	0	0	0	0	0	0	0	0	0	0	0	0	0	0
ACGTCAAAGGAGTAGA.7	T cells	9	11	13	0	0	0	0	0	0	0	0	0	0	0	0	0	0	0	0	0	0
ACGTCAACAATCCAAC.7	T cells	1	2	3	0	0	0	0	0	0	1	0	0	0	0	0	0	0	0	0	0	0
ACGTCAACATTGGTAC.7	NKT	3	0	0	11	23	0	0	0	0	0	0	0	0	0	0	0	0	0	0	0	0
ACGTCAAGTGCACGAA.7	T cells	12	7	3	0	0	0	0	0	0	0	0	0	0	0	0	0	0	0	0	0	0
ACGTCAAGTGGGTCAA.7	NKT	6	0	0	15	58	0	0	0	0	0	0	0	0	0	0	0	0	0	0	0	0
ACGTCAAGTTATCGGT.7	T cells	2	4	6	0	1	0	0	0	0	0	0	0	0	0	0	0	0	0	0	0	0
ACGTCAAGTTGGTAAA.7	NKT	14	0	0	7	36	6	2	0	0	0	0	0	0	0	0	0	0	0	0	0	0
ACGTCAATCACCATAG.7	T cells	6	2	7	0	0	0	0	0	0	0	0	0	0	0	0	0	0	0	0	0	0
ACGTCAATCATAACCG.7	T cells	5	2	3	0	0	0	0	0	0	0	0	0	0	0	0	0	0	0	0	0	0
ACGTCAATCCCACTTG.7	NKT	7	0	0	1	0	0	0	0	1	2	0	0	0	0	0	0	0	0	0	0	0
ACGTCAATCTAGAGTC.7	NKT	4	0	0	2	8	0	0	0	0	0	0	0	0	0	0	0	0	0	0	0	0
ACTATCTAGAATTGTG.7	T cells	11	5	7	0	0	0	2	0	0	0	0	1	0	0	0	0	0	0	0	0	0
ACTATCTAGAGCTTCT.7	T cells	20	1	5	0	0	0	0	0	0	0	0	0	0	0	0	0	0	0	0	0	0
ACTATCTAGCCCGAAA.7	T cells	5	3	5	0	0	0	0	0	0	0	0	0	0	0	0	0	0	0	0	0	0
ACTATCTAGCTATGCT.7	T cells	9	7	8	0	0	0	0	0	0	0	0	0	0	0	0	0	0	0	0	0	0
ACTATCTAGTGTACCT.7	NKT	5	8	4	11	0	0	0	0	0	0	0	0	0	0	0	0	0	0	0	0	0
ACTATCTCACGACGAA.7	T cells	5	3	9	0	0	0	0	0	0	0	0	0	0	0	0	0	0	0	0	0	0
ACTATCTCACTCGACG.7	NKT	3	0	0	0	6	0	3	0	0	0	0	0	0	0	0	0	0	0	0	0	0
ACTATCTCAGACACTT.7	NKT	6	0	0	12	10	0	1	0	0	0	0	0	0	0	0	0	0	0	0	0	0
ACTATCTCAGCGAACA.7	T cells	4	2	5	0	1	0	0	0	0	0	0	0	0	0	0	0	0	0	0	0	0
ACTATCTCAGGAACGT.7	NKT	2	0	0	1	8	0	0	0	0	0	0	0	0	0	0	0	0	0	0	0	0
ACTATCTCATGAACCT.7	NKT	7	0	0	5	19	0	0	0	0	0	0	0	0	0	0	0	0	0	0	0	0
ACTATCTGTAAACCTC.7	NKT	8	0	0	14	97	0	0	0	0	0	0	0	0	0	0	0	0	0	0	0	0
ACTATCTGTGCAACGA.7	T cells	11	6	9	0	0	0	0	0	0	0	0	0	0	0	0	0	0	0	0	0	0
ACTATCTTCCGCAGTG.7	T cells	5	2	2	0	0	0	0	0	0	0	0	0	0	0	0	0	0	0	0	0	0
ACTATCTTCCTGCCAT.7	T cells	7	5	7	0	0	2	0	0	0	0	0	0	0	0	0	0	0	0	0	0	0
ACTGAACAGAATTGTG.7	NKT	4	2	0	4	3	0	0	0	0	0	0	0	0	0	0	0	0	0	0	0	0
ACTGAACAGCCACTAT.7	T cells	2	0	0	2	0	0	2	0	0	0	0	0	0	0	0	0	0	0	0	0	0
ACTGAACAGCGCCTCA.7	T cells	5	4	5	0	0	0	0	0	0	0	0	0	0	0	0	0	0	0	0	0	0
ACTGAACAGGCTAGGT.7	T cells	4	4	3	0	0	0	0	0	0	0	0	0	0	0	0	0	0	0	0	0	0
ACTGAACCAATGGACG.7	NKT	4	1	0	2	15	0	0	0	0	0	0	0	0	0	0	0	0	0	0	0	0
ACTGAACCACAGTCGC.7	NKT	6	0	0	4	27	0	0	0	0	0	0	0	0	0	0	0	0	0	0	0	0
ACTGAACCACCAGGCT.7	NKT	11	0	1	5	48	0	0	0	0	0	0	0	0	0	0	0	0	0	0	0	0
ACTGAACCACGGTAAG.7	T cells	14	5	6	6	33	0	0	0	0	0	0	0	0	0	0	0	0	0	0	0	0
ACTGAACCAGCATACT.7	NKT	4	0	0	1	17	0	1	0	0	0	0	0	0	0	0	0	0	0	0	0	0
ACTGAACGTAGCTCCG.7	Myeloid cells	19	0	0	0	0	0	0	1	67	0	0	0	0	0	0	0	0	0	0	0	0
ACTGAACGTATGAAAC.7	T cells	12	4	3	0	0	0	0	0	0	0	0	0	0	0	0	0	0	0	0	0	0
ACTGAACGTCATCGGC.7	NKT	8	0	0	6	31	0	0	0	0	0	0	0	0	0	0	0	0	0	0	0	0
ACTGAACGTGAAGGCT.7	T cells	3	3	9	0	0	0	1	0	0	0	0	0	0	0	0	0	0	0	0	0	0
ACTGAACGTTCCGTCT.7	T cells	3	4	3	3	9	0	0	0	0	0	0	0	0	0	0	0	0	0	0	0	0
ACTGAACTCGTCTGCT.7	NKT	11	0	0	7	34	0	6	0	0	0	0	0	0	0	0	0	0	0	0	0	0
ACTGAACTCTCCAACC.7	NKT	9	0	0	13	0	0	1	0	0	0	0	0	0	0	0	0	0	0	0	0	0
ACTGAACTCTCCGGTT.7	NKT	4	0	0	4	10	0	0	0	0	0	0	0	0	0	0	0	0	0	0	0	0
ACTGAACTCTGCAGTA.7	NKT	5	0	1	8	20	1	0	0	0	0	0	0	0	0	0	0	0	0	0	0	0
ACTGAGTAGATCGATA.7	NKT	5	0	0	3	4	1	0	0	0	0	0	0	0	0	0	0	0	0	0	0	0
ACTGAGTAGATGCCAG.7	NKT	5	0	0	7	0	0	0	0	0	0	0	0	0	0	0	0	0	0	0	0	0
ACTGAGTAGCAACGGT.7	T cells	9	9	6	0	0	0	0	0	0	0	0	0	0	0	0	0	0	0	0	0	0
ACTGAGTAGGATGGAA.7	T cells	8	0	10	0	0	0	0	0	0	0	0	0	0	0	0	0	0	0	0	0	0
ACTGAGTAGGGCACTA.7	NKT	9	0	0	9	0	0	0	0	0	0	0	0	0	0	0	0	0	0	0	0	0
ACTGAGTCATGCAATC.7	T cells	3	0	5	3	7	0	0	0	0	0	0	0	0	0	0	0	0	0	0	0	0
ACTGAGTGTCCTGCTT.7	NKT	11	0	0	1	0	0	0	0	0	0	0	0	0	0	0	0	0	0	0	0	0
ACTGAGTGTGCTCTTC.7	T cells	4	3	6	0	0	0	0	0	0	0	0	0	0	0	0	0	0	0	0	0	0
ACTGAGTGTGTGAAAT.7	Myeloid cells	6	0	0	0	0	0	0	0	8	0	0	0	0	0	0	0	0	0	0	0	0
ACTGAGTGTTAAAGTG.7	T cells	7	10	4	0	0	0	1	0	0	0	0	0	0	0	0	0	0	0	0	0	0
ACTGAGTGTTATCGGT.7	NKT	2	0	1	7	12	1	0	0	0	0	0	0	0	0	0	0	0	0	0	0	0
ACTGAGTGTTGCGTTA.7	T cells	4	1	10	1	36	0	0	0	0	0	0	0	0	0	0	0	0	0	0	0	0
ACTGAGTTCAAAGTAG.7	T cells	3	5	6	0	0	0	0	0	0	0	0	0	0	0	0	0	0	0	0	0	0
ACTGAGTTCAGTGTTG.7	T cells	5	0	3	0	0	0	0	0	0	0	0	0	0	0	0	0	0	0	0	0	0
ACTGAGTTCATACGGT.7	NKT	4	0	0	6	17	0	0	0	0	0	0	0	0	0	0	0	0	0	0	0	0
ACTGAGTTCGGCCGAT.7	T cells	2	2	5	0	0	0	0	0	0	0	0	0	0	0	0	0	0	0	0	0	0
ACTGATGAGAAACCAT.7	T cells	8	1	8	0	0	0	0	0	0	0	0	0	0	0	0	0	0	0	0	0	0
ACTGATGAGATAGGAG.7	T cells	7	6	7	0	0	0	0	0	0	0	0	0	0	0	0	0	0	0	0	0	0
ACTGATGAGATCCCAT.7	NK	5	0	0	0	0	28	5	0	0	0	0	0	0	0	0	0	0	0	0	0	0
ACTGATGAGCGTGAAC.7	Myeloid cells	11	0	0	0	0	0	0	5	33	0	0	0	0	0	0	0	0	0	0	0	0
ACTGATGAGGGATACC.7	T cells	4	1	5	0	0	0	0	0	0	0	0	0	0	0	0	0	0	0	0	0	0
ACTGATGAGTGTCTCA.7	Myeloid cells	4	0	1	1	0	0	0	7	86	0	0	0	0	0	0	0	0	0	0	0	0
ACTGATGCACCCATGG.7	T cells	6	7	3	0	0	0	0	0	0	0	0	0	0	0	0	0	0	0	0	0	0
ACTGATGCATTCCTGC.7	NKT	2	0	0	4	0	0	0	0	0	0	0	0	0	0	0	0	0	0	0	0	0
ACTGATGGTCTGATTG.7	NKT	5	0	0	4	4	0	0	0	0	0	0	0	0	0	0	0	0	0	0	0	0
ACTGATGGTGCAACGA.7	T cells	12	6	4	0	0	0	0	0	0	1	0	1	0	0	0	0	0	0	0	0	0
ACTGATGGTGGCAAAC.7	NKT	11	0	0	2	58	1	0	0	0	0	0	0	0	0	0	0	0	0	0	0	0
ACTGATGGTTGCTCCT.7	NKT	8	0	0	6	7	0	0	0	0	0	0	0	0	0	0	0	0	0	0	0	0
ACTGATGGTTTAGGAA.7	T cells	5	6	4	0	0	0	0	0	0	0	0	0	0	0	0	0	0	0	0	0	0
ACTGATGGTTTGACAC.7	T cells	7	6	12	4	0	0	0	0	0	0	0	0	0	0	0	0	0	0	0	0	0
ACTGATGTCACATGCA.7	NKT	2	0	0	6	0	0	0	0	0	0	0	0	0	0	0	0	0	0	0	0	0
ACTGATGTCTGCAGTA.7	NKT	6	0	0	12	28	0	0	0	0	0	0	0	0	0	0	0	0	0	0	0	0
ACTGCTCAGTCCGTAT.7	T cells	7	5	5	0	0	0	0	0	0	0	0	0	0	0	0	0	0	0	0	0	0
ACTGCTCCAAAGGAAG.7	NKT	9	0	0	7	24	0	0	0	0	0	0	0	0	0	0	0	0	0	0	0	0
ACTGCTCCACGGTTTA.7	T cells	7	8	7	0	0	0	0	0	0	0	0	0	0	0	0	0	0	0	0	0	0
ACTGCTCCAGCTGTAT.7	Endothelial cells	5	0	0	18	0	0	0	0	0	0	0	0	0	0	0	0	0	6	0	0	0
ACTGCTCCATATGGTC.7	T cells	5	3	4	0	0	0	0	0	0	0	0	0	0	0	0	0	0	0	0	0	0
ACTGCTCCATCACAAC.7	T cells	2	0	0	1	22	12	0	0	0	0	0	0	0	0	0	0	0	0	0	0	0
ACTGCTCGTAACGTTC.7	T cells	8	5	9	0	0	0	0	0	0	0	0	0	0	0	0	0	0	0	0	0	0
ACTGCTCGTAATCGTC.7	NKT	6	0	0	8	0	0	4	0	0	0	0	0	0	0	0	0	0	0	0	0	0
ACTGCTCGTACTCTCC.7	T cells	5	0	5	0	0	0	0	0	1	0	0	0	0	0	0	0	0	0	0	0	0
ACTGCTCGTATAAACG.7	T cells	2	2	3	0	0	0	0	0	0	0	0	0	0	0	0	0	0	0	0	0	0
ACTGCTCGTGCAGGTA.7	NKT	8	0	0	8	54	0	0	0	0	0	0	0	0	0	0	0	0	0	0	0	0
ACTGCTCGTGTCCTCT.7	T cells	6	8	9	0	0	0	0	0	0	0	0	0	0	0	0	0	0	0	0	0	0
ACTGCTCTCACTTATC.7	NK	4	1	0	0	1	0	4	0	0	1	0	0	0	0	0	0	0	0	0	0	0
ACTGCTCTCCGGCACA.7	NKT	8	0	0	16	15	0	0	0	0	0	0	0	0	0	0	0	0	0	0	0	0
ACTGCTCTCCTTTACA.7	Myeloid cells	5	0	0	0	0	0	0	0	35	0	0	0	0	0	0	0	0	0	0	0	0
ACTGTCCCACTCTGTC.7	T cells	5	2	1	0	0	0	0	0	0	0	0	0	0	0	0	0	0	0	0	0	0
ACTGTCCCAGCGATCC.7	T cells	5	1	9	0	0	0	0	0	0	0	0	0	0	0	0	0	0	0	0	0	0
ACTGTCCCAGCGTTCG.7	T cells	4	3	4	0	0	0	0	0	0	0	0	0	0	0	0	0	0	0	0	0	0
ACTGTCCCATCGACGC.7	T cells	2	3	3	0	0	0	0	0	0	0	0	0	0	0	0	0	0	0	0	0	0
ACTGTCCCATCTGGTA.7	NKT	1	0	0	4	0	0	0	0	0	0	0	0	0	0	0	0	0	0	0	0	0
ACTGTCCGTACAGTGG.7	T cells	6	0	9	0	17	0	0	0	0	0	0	0	0	0	0	0	0	0	0	0	0
ACTGTCCGTCCGTGAC.7	T cells	0	4	3	4	2	0	1	0	0	0	0	0	0	0	0	0	0	0	0	0	0
ACTGTCCGTCGCATAT.7	T cells	10	3	0	0	0	0	0	0	0	0	0	0	0	0	0	0	0	0	0	0	0
ACTGTCCGTCGCGAAA.7	T cells	6	4	4	0	0	0	0	0	0	0	0	0	0	0	0	0	0	0	0	0	0
ACTGTCCGTTCGTGAT.7	T cells	5	2	11	0	0	0	0	0	0	0	0	0	0	0	0	0	0	0	0	0	0
ACTGTCCTCAACACAC.7	NKT	6	0	1	16	18	0	1	0	0	0	0	0	0	0	0	0	0	0	0	0	0
ACTGTCCTCCATGAAC.7	T cells	4	1	8	0	0	0	0	0	0	0	0	0	0	0	0	0	0	0	0	0	0
ACTGTCCTCGGATGTT.7	T cells	4	4	11	0	0	0	0	0	0	0	0	0	0	0	0	0	0	0	0	0	0
ACTTACTAGAATTCCC.7	T cells	1	11	13	0	0	0	0	0	0	0	0	0	0	0	0	0	0	0	0	0	0
ACTTACTAGTACTTGC.7	Myeloid cells	9	0	0	0	0	0	0	1	291	0	0	0	0	0	0	0	0	0	0	0	0
ACTTACTAGTAGGCCA.7	NKT	8	0	0	7	9	0	1	0	0	0	0	0	0	0	0	0	0	0	0	0	0
ACTTACTAGTTCGCAT.7	T cells	2	0	1	0	0	0	0	0	0	0	0	0	0	0	0	0	0	0	0	0	0
ACTTACTCAGTTAACC.7	NKT	8	0	0	5	4	0	0	0	0	0	0	0	0	0	0	0	0	0	0	0	0
ACTTACTCATTCCTGC.7	NKT	3	0	0	3	40	0	3	0	0	0	0	0	0	0	0	0	0	0	0	0	0
ACTTACTGTACAGACG.7	T cells	8	0	0	2	84	2	1	0	0	0	0	0	0	0	0	0	0	0	0	0	0
ACTTACTGTAGAGGAA.7	NKT	12	0	2	18	10	2	0	0	0	0	0	0	0	0	0	0	0	0	0	0	0
ACTTACTGTGTGGCTC.7	T cells	18	6	9	6	37	0	2	0	1	0	0	0	0	0	0	0	0	0	0	0	0
ACTTACTGTTCCCGAG.7	T cells	6	3	6	0	0	0	0	0	0	0	0	0	0	0	0	0	0	0	0	0	0
ACTTACTTCAATCTCT.7	T cells	6	7	4	0	0	0	1	0	0	0	0	0	0	0	0	0	0	0	0	0	0
ACTTACTTCCCGACTT.7	T cells	6	2	14	0	0	0	0	0	0	0	0	0	0	0	0	0	0	0	0	0	0
ACTTACTTCGATCCCT.7	NKT	6	0	1	10	0	0	0	0	0	0	0	0	0	0	0	0	0	0	0	0	0
ACTTACTTCTCGGACG.7	T cells	12	7	4	0	0	0	0	0	0	0	0	0	0	0	0	0	0	0	0	0	0
ACTTGTTAGAACAACT.7	NK	11	0	0	0	0	1	26	0	0	0	0	0	0	0	0	0	0	0	0	0	0
ACTTGTTAGGGATCTG.7	NKT	9	0	0	1	19	0	0	0	0	0	0	0	0	0	0	0	0	0	0	0	0
ACTTGTTCAGCTGTAT.7	NKT	4	0	0	1	4	0	0	0	0	0	0	0	0	0	0	0	0	0	0	0	0
ACTTGTTCATGCAATC.7	NKT	5	0	0	1	25	0	0	0	0	0	0	0	0	0	0	0	0	0	0	0	0
ACTTGTTCATGTCCTC.7	T cells	7	1	5	0	0	0	0	0	0	0	0	0	0	0	0	0	0	0	0	0	0
ACTTGTTCATTTCAGG.7	NKT	2	0	0	7	11	0	2	0	0	0	0	0	0	0	0	0	0	0	0	0	0
ACTTGTTGTACAGTGG.7	T cells	1	1	1	0	0	0	0	0	0	0	0	0	0	0	0	0	0	0	0	0	0
ACTTGTTGTACCGGCT.7	T cells	2	3	2	0	0	0	0	0	0	0	0	0	0	0	0	0	0	0	0	0	0
ACTTGTTGTGTCCTCT.7	NKT	5	0	0	7	10	0	0	0	0	0	0	0	0	0	0	0	0	0	0	0	0
ACTTGTTGTTATTCTC.7	NKT	4	0	0	9	8	0	0	0	0	0	0	0	0	0	0	0	0	0	0	0	0
ACTTGTTTCACAGTAC.7	T cells	4	0	0	0	0	0	0	0	0	0	0	0	0	0	0	0	0	0	0	0	0
ACTTGTTTCACGATGT.7	T cells	1	4	3	0	0	0	0	0	0	0	4	0	0	0	0	0	0	0	0	0	0
ACTTGTTTCAGGCCCA.7	NKT	3	0	0	5	2	0	0	0	0	0	0	0	0	0	0	0	0	0	0	0	0
ACTTGTTTCATAGCAC.7	NK	10	0	0	0	0	1	3	0	0	0	0	0	0	0	0	0	0	0	0	0	0
ACTTGTTTCCATGAGT.7	T cells	3	2	3	0	0	0	0	0	0	0	0	0	0	0	0	0	0	0	0	0	0
ACTTGTTTCTTGGGTA.7	T cells	9	6	10	0	0	0	0	0	0	0	0	0	0	0	0	0	0	0	0	0	0
ACTTTCAAGAACAACT.7	T cells	5	4	12	0	0	0	0	0	0	0	0	0	0	0	0	0	0	0	0	0	0
ACTTTCAAGACGCAAC.7	T cells	3	0	0	1	1	0	0	0	0	0	0	0	0	0	0	0	0	0	0	0	0
ACTTTCAAGCCAGTAG.7	T cells	4	4	7	0	0	0	0	0	0	0	0	0	0	0	0	0	0	0	0	0	0
ACTTTCACAAGGACAC.7	NKT	5	0	0	15	0	0	2	0	0	0	0	0	0	0	0	0	0	0	0	0	0
ACTTTCACAAGTCATC.7	T cells	6	0	2	0	0	0	0	0	0	0	0	0	0	0	0	0	0	0	0	0	0
ACTTTCACAATGGATA.7	T cells	2	13	4	8	0	0	0	0	0	0	0	0	0	0	0	0	0	0	0	0	0
ACTTTCACACGAAATA.7	T cells	13	4	6	0	0	0	0	0	0	0	0	0	0	0	0	0	0	0	0	0	0
ACTTTCACAGGTGGAT.7	B cells	2	0	0	0	0	0	0	0	0	22	4	1	0	0	0	0	0	0	0	0	0
ACTTTCACATGGTCTA.7	T cells	8	0	3	0	0	0	0	0	0	0	0	0	0	0	0	0	0	0	0	0	0
ACTTTCAGTCGGATCC.7	NKT	2	0	0	2	0	0	0	0	0	0	0	0	0	0	0	0	0	0	0	0	0
ACTTTCAGTGAGGCTA.7	T cells	1	3	3	0	0	0	0	0	0	0	0	0	0	0	0	0	0	0	0	0	0
ACTTTCAGTTGGTTTG.7	T cells	5	3	5	0	0	0	0	0	0	0	0	0	0	0	0	0	0	0	0	0	0
ACTTTCATCATCGGAT.7	T cells	5	4	3	1	4	0	0	0	0	0	0	0	0	0	0	0	0	0	0	0	0
ACTTTCATCCGCAGTG.7	T cells	3	4	5	0	0	0	0	0	0	0	0	0	0	0	0	0	0	0	0	0	0
ACTTTCATCTGATTCT.7	Myeloid cells	19	0	0	0	0	1	7	11	184	0	0	0	0	0	0	0	0	0	0	0	0
ACTTTCATCTGTTGAG.7	NKT	6	0	0	10	9	0	1	0	0	0	0	0	0	0	0	0	0	0	0	0	0
AGAATAGAGCGCCTCA.7	NKT	4	0	0	12	0	1	0	0	0	0	0	0	0	0	0	0	0	0	0	0	0
AGAATAGAGCTAACAA.7	NKT	10	0	1	8	0	3	0	0	0	0	0	1	0	0	0	0	0	0	0	0	0
AGAATAGAGGAGTTGC.7	T cells	1	0	0	2	0	0	0	0	0	0	0	0	0	0	0	0	0	0	0	0	0
AGAATAGAGTACGACG.7	Endothelial cells	0	0	0	0	0	0	0	0	0	0	0	0	0	0	0	0	0	17	0	0	0
AGAATAGCATGCCTAA.7	NKT	7	5	0	10	8	1	0	0	0	0	1	0	0	0	0	0	0	0	0	0	0
AGAATAGGTCATGCCG.7	NKT	12	0	0	13	23	0	0	0	0	0	0	0	0	0	0	0	0	0	0	0	0
AGAATAGGTGGCGAAT.7	T cells	20	7	19	8	19	0	0	0	0	0	0	0	0	0	0	0	0	0	0	0	0
AGAATAGGTTCTGGTA.7	T cells	14	5	4	0	0	0	0	0	0	0	0	0	0	0	0	0	0	0	0	0	0
AGAATAGTCACTTATC.7	Myeloid cells	3	0	0	0	0	0	0	1	16	0	0	0	0	0	0	0	0	0	0	0	0
AGAATAGTCCAACCAA.7	NKT	6	0	1	5	4	0	0	0	0	0	0	0	0	0	0	0	0	0	0	0	0
AGAATAGTCTAACTCT.7	T cells	6	7	2	0	0	0	0	0	0	0	0	0	0	0	0	0	0	0	0	0	0
AGAATAGTCTACCAGA.7	NKT	3	1	0	8	6	0	3	0	0	0	0	0	0	0	0	0	0	0	0	0	0
AGAATAGTCTCCAGGG.7	T cells	2	0	2	0	0	0	0	0	0	0	0	0	0	0	0	0	0	0	0	0	0
AGAATAGTCTGCTTGC.7	NKT	7	0	0	0	0	0	0	0	0	0	0	0	0	0	0	0	0	0	0	0	0
AGACGTTAGAGGTTGC.7	T cells	5	3	7	0	0	0	0	0	0	1	0	0	0	0	0	0	0	0	0	0	0
AGACGTTAGCGTTGCC.7	NKT	5	0	0	9	19	0	1	0	0	0	0	0	0	0	0	0	0	0	0	0	0
AGACGTTAGTCACGCC.7	T cells	3	0	0	2	0	0	0	0	0	0	0	0	0	0	0	0	0	0	0	0	0
AGACGTTCAAGGTTCT.7	NKT	4	0	0	5	21	0	0	0	0	0	0	0	0	0	0	0	0	0	0	0	0
AGACGTTCACAGAGGT.7	T cells	5	4	1	0	0	0	0	0	0	0	0	1	0	0	0	0	0	0	0	0	1
AGACGTTCACCATGTA.7	T cells	6	3	7	0	0	0	0	0	0	0	0	0	0	0	0	0	0	0	0	0	0
AGACGTTCATGGTAGG.7	NK	0	0	0	0	0	0	1	0	0	0	0	0	0	0	0	0	0	0	0	0	0
AGACGTTCATGTCTCC.7	NKT	2	0	0	5	13	0	0	0	0	0	0	0	0	0	0	0	0	0	0	0	0
AGACGTTGTATCTGCA.7	NKT	7	0	0	15	1	0	0	0	0	0	0	0	0	0	0	0	0	0	0	0	0
AGACGTTGTGCGAAAC.7	NKT	3	3	0	7	20	0	0	0	0	0	0	0	0	0	0	0	0	0	0	0	0
AGACGTTGTTCTGAAC.7	T cells	6	5	6	4	0	0	0	0	0	0	0	0	0	0	0	0	0	0	0	0	0
AGACGTTTCATGGTCA.7	NKT	9	0	1	3	28	0	2	0	0	0	0	0	0	0	0	0	0	0	0	0	0
AGACGTTTCGCTAGCG.7	T cells	7	0	4	1	4	0	0	0	0	0	0	0	0	0	0	0	0	0	0	0	0
AGACGTTTCGGAATCT.7	T cells	7	4	3	0	0	0	0	0	0	0	0	1	0	0	0	0	0	0	0	0	0
AGACGTTTCGTTTAGG.7	T cells	1	0	4	0	0	0	0	0	0	0	0	0	0	0	0	0	0	0	0	0	0
AGAGCGAAGCTGATAA.7	T cells	1	1	2	0	0	0	0	0	0	0	0	0	0	0	0	0	0	0	0	0	0
AGAGCGAAGTGGAGAA.7	T cells	10	3	6	0	0	0	0	0	0	0	0	0	0	0	0	0	0	0	0	0	0
AGAGCGACATCGATGT.7	NKT	4	0	0	8	17	0	1	0	0	0	0	0	0	0	0	0	0	0	0	0	0
AGAGCGAGTAGCGTAG.7	NKT	3	0	0	1	20	0	0	0	0	0	0	0	0	0	0	0	0	0	0	0	0
AGAGCGAGTCAGAGGT.7	NKT	5	0	0	4	0	2	0	0	0	0	0	0	0	0	0	0	0	0	0	0	0
AGAGCGAGTGATAAGT.7	T cells	4	1	6	0	0	0	0	0	0	0	0	0	0	0	0	0	0	0	0	0	0
AGAGCGAGTGATGTGG.7	NKT	5	0	0	4	26	0	2	0	0	0	0	0	0	0	0	0	0	0	0	0	0
AGAGCGATCACGACTA.7	NKT	1	0	0	0	12	0	0	0	0	0	0	0	0	0	0	0	0	0	0	0	0
AGAGCGATCCTTAATC.7	NKT	2	0	0	4	9	0	2	0	0	0	0	0	0	0	0	0	0	0	0	0	0
AGAGCGATCCTTTCGG.7	Myeloid cells	11	0	9	0	0	0	0	16	3	0	0	0	0	0	0	0	0	0	0	0	0
AGAGCGATCGTAGGAG.7	T cells	1	2	2	0	0	0	0	0	0	0	0	0	0	0	0	0	0	0	0	0	0
AGAGCGATCTCTAAGG.7	T cells	1	1	0	0	0	0	0	0	0	0	0	0	0	0	0	0	0	0	0	0	0
AGAGCTTAGAAACCTA.7	NKT	7	0	0	7	16	0	1	0	0	0	0	0	0	0	0	0	0	0	0	0	0
AGAGCTTAGATCCTGT.7	T cells	5	8	6	0	0	0	0	0	0	0	0	0	0	0	0	0	0	0	0	0	0
AGAGCTTAGGGTGTTG.7	T cells	4	1	1	0	0	0	1	0	0	0	0	0	0	0	0	0	0	0	0	0	0
AGAGCTTAGGTGTGGT.7	NKT	7	0	0	16	3	2	2	0	0	0	0	0	0	0	0	0	0	0	0	0	0
AGAGCTTAGTGTTAGA.7	NKT	3	0	0	1	11	1	0	0	0	0	0	0	0	0	0	0	0	0	0	0	0
AGAGCTTCATTACCTT.7	NKT	6	0	0	3	24	2	0	0	0	0	0	0	0	0	0	0	0	0	0	0	0
AGAGCTTGTACAGTGG.7	NK	8	0	8	0	5	6	0	0	0	1	0	0	0	0	0	0	0	0	0	0	0
AGAGCTTGTCGAGTTT.7	NKT	9	0	0	6	0	0	4	0	0	0	1	0	0	0	0	0	0	0	0	0	0
AGAGCTTGTCTGCAAT.7	T cells	3	2	1	1	0	0	0	0	0	0	0	0	0	0	0	0	0	0	0	0	0
AGAGCTTTCACTCCTG.7	T cells	3	0	0	3	38	0	0	0	0	0	0	0	0	0	0	0	0	0	0	0	0
AGAGTGGAGAATTCCC.7	T cells	6	3	3	0	0	0	0	0	0	0	0	0	0	0	0	0	0	0	0	0	0
AGAGTGGAGAATTGTG.7	NK	9	0	0	0	0	2	7	0	0	0	0	0	0	0	0	0	0	0	0	0	0
AGAGTGGAGACTTGAA.7	T cells	2	1	6	0	9	0	0	0	0	0	0	0	0	0	0	0	0	0	0	0	0
AGAGTGGAGCGTCTAT.7	T cells	3	3	6	0	0	0	0	0	0	0	0	0	0	0	0	0	0	0	0	0	0
AGAGTGGAGGACTGGT.7	NKT	5	0	0	0	31	0	1	0	0	1	0	0	0	0	0	0	0	0	0	0	0
AGAGTGGAGTTAAGTG.7	Myeloid cells	4	0	0	0	0	0	0	0	62	0	0	0	0	0	0	0	0	0	0	0	0
AGAGTGGCACCTCGTT.7	T cells	7	6	3	0	0	0	0	0	0	0	0	0	0	0	0	0	0	0	0	0	0
AGAGTGGCATTTCACT.7	T cells	8	4	11	0	0	0	0	0	0	0	0	2	0	0	0	0	0	0	0	0	0
AGAGTGGGTACAGACG.7	NKT	3	0	0	1	6	2	0	0	0	0	0	0	0	0	0	0	0	0	0	0	0
AGAGTGGGTCACACGC.7	NKT	4	0	0	4	9	0	0	0	0	0	0	0	0	0	0	0	0	0	0	0	0
AGAGTGGGTCCGAAGA.7	Myeloid cells	9	1	0	0	0	0	0	0	120	0	0	0	0	0	0	0	0	0	0	0	0
AGAGTGGGTGACTCAT.7	NK	7	0	0	0	0	1	9	0	0	0	0	0	0	0	0	0	0	0	0	0	0
AGAGTGGTCAGAGGTG.7	T cells	5	1	5	0	0	0	0	0	0	0	0	0	0	0	0	0	0	0	0	0	0
AGAGTGGTCCGCGGTA.7	T cells	4	3	1	0	6	0	0	0	0	1	0	0	0	0	0	0	0	0	0	0	0
AGAGTGGTCGCATGAT.7	T cells	11	2	1	5	0	0	0	0	0	0	0	0	0	0	0	0	0	0	0	0	0
AGAGTGGTCGCGTAGC.7	NKT	1	0	0	5	17	0	0	0	0	0	0	0	0	0	0	0	0	0	0	0	0
AGATCTGAGACTTGAA.7	NKT	5	0	0	2	34	0	1	0	0	0	0	0	0	0	0	0	0	0	0	0	0
AGATCTGAGAGTGAGA.7	NKT	8	0	0	1	8	0	0	0	0	0	0	0	0	0	0	0	0	0	0	0	0
AGATCTGAGATCCTGT.7	T cells	12	5	7	3	13	0	2	0	0	0	0	0	0	0	0	0	0	0	0	0	0
AGATCTGAGATGGGTC.7	NKT	2	0	0	11	0	0	1	0	0	0	0	0	0	0	0	0	0	0	0	0	0
AGATCTGAGGACAGAA.7	NK	7	0	0	0	0	1	0	0	0	0	0	0	0	0	0	0	0	0	0	0	0
AGATCTGCAAAGTCAA.7	NKT	4	0	0	8	33	0	0	0	0	0	0	0	0	0	0	0	0	0	0	0	0
AGATCTGCACGAAACG.7	T cells	3	3	9	0	0	0	0	0	0	0	0	0	0	0	0	0	0	0	0	0	0
AGATCTGCAGATGGGT.7	T cells	2	0	1	0	0	0	0	0	0	0	0	0	0	0	0	0	0	0	0	0	0
AGATCTGCATCTCCCA.7	NKT	7	0	0	10	3	0	3	0	0	0	0	0	0	0	0	0	0	0	0	0	0
AGATCTGGTCCAGTAT.7	T cells	5	4	7	0	0	0	0	0	0	0	0	0	0	0	0	0	0	0	0	0	0
AGATCTGGTCCATCCT.7	NKT	5	0	0	9	27	0	1	0	0	0	0	0	0	0	0	0	0	0	0	0	0
AGATTGCAGAGTGAGA.7	NKT	6	0	0	4	0	0	0	0	0	0	0	0	0	0	0	0	0	0	0	0	0
AGATTGCAGCGATATA.7	NKT	2	0	0	6	9	0	0	0	0	0	0	0	0	0	0	0	0	0	0	0	0
AGATTGCAGCTAACTC.7	T cells	5	6	11	0	0	0	0	0	0	0	0	1	0	0	0	0	0	0	0	0	0
AGATTGCAGGATCGCA.7	NKT	3	0	0	3	0	1	0	0	0	0	0	0	0	0	0	0	0	0	0	0	0
AGATTGCAGTAGCCGA.7	NKT	8	0	0	6	17	0	1	0	0	0	0	0	0	0	0	0	0	0	0	0	0
AGATTGCCAGCCTATA.7	NK	2	0	0	0	0	0	0	0	0	0	0	0	0	0	0	0	0	0	0	0	0
AGATTGCCAGGGAGAG.7	NKT	3	0	0	3	0	0	1	0	0	0	0	0	0	0	0	0	0	0	0	0	0
AGATTGCGTAAGGGCT.7	T cells	2	1	1	0	0	0	0	0	2	0	0	0	0	0	0	0	0	0	0	0	0
AGATTGCGTCGACTAT.7	NKT	7	0	0	0	0	0	4	0	0	0	0	0	0	0	0	0	0	0	0	0	0
AGATTGCGTCTAAAGA.7	NKT	5	0	0	10	0	0	0	0	0	0	0	0	0	0	0	0	0	0	0	0	0
AGATTGCGTTAGGGTG.7	B cells	3	0	0	0	0	0	0	0	0	8	9	1	0	0	0	0	0	0	0	0	0
AGATTGCGTTCTGGTA.7	T cells	1	7	4	0	0	0	0	0	0	0	0	0	0	0	0	0	0	0	0	0	0
AGATTGCGTTGGGACA.7	T cells	6	1	4	0	0	0	0	0	0	0	0	0	0	0	0	0	0	0	0	0	0
AGATTGCTCCGCAAGC.7	NKT	7	0	0	11	13	0	0	0	0	0	0	0	0	0	0	0	0	0	0	0	0
AGATTGCTCGACCAGC.7	NKT	8	0	0	13	0	2	0	0	0	0	0	0	0	0	0	0	0	0	0	0	0
AGATTGCTCGTTTAGG.7	NKT	8	0	0	2	18	0	2	0	0	0	0	0	0	0	0	0	0	0	0	0	0
AGATTGCTCTGTCTAT.7	T cells	9	0	0	8	15	0	4	0	0	0	0	0	0	0	0	0	0	0	0	0	0
AGATTGCTCTTGTTTG.7	NKT	3	0	3	0	48	0	0	0	0	0	0	0	0	0	0	0	0	0	0	0	0
AGCAGCCAGAACTGTA.7	T cells	8	2	8	0	0	0	0	0	0	0	0	0	0	0	0	0	0	0	0	0	0
AGCAGCCAGGCATGTG.7	Endothelial cells	0	0	0	0	0	0	0	0	0	0	0	0	0	0	0	0	0	19	0	0	0
AGCAGCCAGTCGATAA.7	T cells	9	10	15	0	0	0	0	0	0	0	0	0	0	0	0	0	0	0	0	0	0
AGCAGCCCACTATCTT.7	NK	4	0	0	0	0	0	0	0	0	0	0	0	0	0	0	0	0	0	0	0	0
AGCAGCCCATCGGTTA.7	T cells	5	0	6	0	0	0	0	0	0	1	0	0	0	0	0	0	0	0	0	0	0
AGCAGCCGTCTAGTGT.7	T cells	8	0	1	6	2	0	0	0	0	0	0	0	0	0	0	0	0	0	0	0	0
AGCAGCCTCATCACCC.7	NKT	1	0	0	4	21	0	1	0	0	0	0	0	0	0	0	0	0	0	0	0	0
AGCATACAGATGCCAG.7	NKT	6	0	0	2	22	0	0	0	0	0	0	0	0	0	0	0	0	0	0	0	0
AGCATACAGCCGCCTA.7	T cells	12	4	6	0	0	0	0	0	0	1	0	0	0	0	0	0	0	0	0	0	0
AGCATACAGTCGTTTG.7	NKT	2	0	0	4	0	0	0	0	0	0	0	0	0	0	0	0	0	0	0	0	0
AGCATACCAGACTCGC.7	T cells	2	3	6	0	0	0	0	0	0	0	0	0	0	0	0	0	0	0	0	0	0
AGCATACCAGCTCGCA.7	NKT	7	0	0	19	10	0	0	0	0	0	0	0	0	0	0	0	0	0	0	0	0
AGCATACCATCGATGT.7	T cells	9	8	5	0	0	0	0	0	0	0	0	0	0	0	0	0	0	0	0	0	0
AGCATACGTAACGACG.7	T cells	13	6	0	0	0	1	0	0	0	0	0	0	0	0	0	0	0	0	0	0	0
AGCATACGTAATAGCA.7	T cells	0	1	0	0	0	0	0	0	0	0	0	0	0	0	0	0	0	0	0	0	0
AGCATACGTAGCTCCG.7	T cells	14	7	10	0	0	0	0	0	0	0	0	0	0	0	0	0	0	0	0	0	0
AGCATACGTCGACTGC.7	NKT	9	0	0	3	24	0	1	0	0	0	0	0	0	0	0	0	0	0	0	0	0
AGCATACGTCTGCAAT.7	T cells	6	4	3	0	4	0	0	0	0	0	0	0	0	0	0	0	0	0	0	0	0
AGCATACTCATTGCGA.7	T cells	7	1	1	0	0	0	0	0	0	0	0	0	0	0	0	0	0	0	0	0	0
AGCATACTCCCTGACT.7	T cells	5	2	12	0	0	0	0	0	0	0	0	0	0	0	0	0	0	0	0	0	0
AGCATACTCTTCATGT.7	T cells	13	0	5	0	0	0	0	0	0	0	0	0	0	0	0	0	0	0	0	0	0
AGCCTAAAGATCCTGT.7	NKT	5	0	1	1	0	0	0	0	0	0	0	0	0	0	0	0	0	0	0	0	0
AGCCTAAAGGTAGCTG.7	T cells	6	2	3	0	0	0	0	0	0	0	0	0	0	0	0	0	0	0	0	0	0
AGCCTAACACATGTGT.7	T cells	4	1	9	0	0	0	0	0	0	0	0	0	0	0	0	0	0	0	0	0	0
AGCCTAACAGATGGGT.7	T cells	4	11	9	0	0	0	0	0	0	0	0	1	0	0	0	0	0	0	0	0	0
AGCCTAACATCACAAC.7	T cells	12	3	3	0	0	0	0	0	0	0	0	0	0	0	0	0	0	0	0	0	0
AGCCTAAGTAGCAAAT.7	NKT	9	0	1	2	27	0	0	0	0	0	0	0	0	0	0	0	0	0	0	0	0
AGCCTAAGTAGGCTGA.7	T cells	14	3	10	0	0	0	0	0	0	0	0	0	0	0	0	0	0	0	0	0	0
AGCCTAAGTCTAGTCA.7	NKT	1	0	0	2	0	1	0	0	0	0	0	0	0	0	0	0	0	0	0	0	0
AGCCTAAGTGTGCGTC.7	T cells	6	0	0	0	0	0	0	0	0	0	0	0	0	0	0	0	0	0	0	0	0
AGCCTAAGTTGGTTTG.7	T cells	14	0	6	0	0	1	0	0	0	0	0	0	0	0	0	0	0	0	0	0	0
AGCCTAAGTTTGGCGC.7	T cells	3	5	9	0	0	0	0	0	0	0	0	1	0	0	0	0	0	0	0	0	1
AGCCTAATCCGCGTTT.7	NKT	6	0	1	1	3	0	0	0	0	0	0	0	0	0	0	0	0	0	0	0	0
AGCCTAATCGGCGGTT.7	T cells	5	2	4	0	0	0	0	0	0	0	0	0	0	0	0	0	0	0	0	0	0
AGCCTAATCGTTGACA.7	T cells	6	0	2	1	0	0	0	0	0	0	0	0	0	0	0	0	0	0	0	0	0
AGCCTAATCTCAAACG.7	T cells	4	4	7	0	0	0	0	0	0	0	0	0	0	0	0	0	0	0	0	0	0
AGCGGTCAGCACCGTC.7	T cells	7	3	5	0	0	0	0	0	0	0	0	0	0	0	0	0	0	0	0	0	0
AGCGGTCAGCTCCTTC.7	T cells	7	6	8	0	0	0	0	0	0	0	0	0	0	0	0	0	0	0	0	0	0
AGCGGTCAGCTGATAA.7	NKT	5	0	0	7	18	0	0	0	0	0	0	0	0	0	0	0	0	0	0	0	0
AGCGGTCCAGACGCAA.7	T cells	6	4	11	7	28	1	0	0	0	0	0	0	0	0	0	0	0	0	0	0	0
AGCGGTCCAGATGGGT.7	NKT	6	1	0	9	0	0	0	0	0	0	0	0	0	0	0	0	0	0	0	0	0
AGCGGTCGTAAGGATT.7	NKT	4	0	0	7	29	0	1	0	0	0	0	0	0	0	0	0	0	0	0	0	0
AGCGGTCGTAATAGCA.7	NK	4	0	1	1	0	1	2	0	0	0	0	0	0	0	0	0	0	0	0	0	0
AGCGGTCGTTACGACT.7	NKT	14	0	1	3	0	0	0	0	0	0	0	0	0	0	0	0	0	0	0	0	0
AGCGGTCGTTCGTTGA.7	T cells	3	2	0	0	0	0	0	0	0	0	0	0	0	0	0	0	0	0	0	0	0
AGCGGTCTCAACGAAA.7	T cells	10	8	6	0	0	0	0	0	0	0	0	0	0	0	0	0	0	0	0	0	0
AGCGGTCTCCGTAGTA.7	Myeloid cells	5	0	0	0	0	0	0	1	63	0	0	0	0	0	0	0	0	0	0	0	0
AGCGGTCTCCGTCATC.7	NKT	4	0	0	12	0	0	0	0	0	0	1	0	0	0	0	0	0	0	0	0	0
AGCGGTCTCGATGAGG.7	NKT	2	0	0	0	0	0	0	0	0	0	0	0	0	0	0	0	0	0	0	0	0
AGCGTATAGCAGCGTA.7	T cells	8	6	7	2	0	2	1	0	0	0	0	0	0	0	0	0	0	0	0	0	0
AGCGTATAGGCAGGTT.7	NKT	13	4	0	5	49	0	2	1	0	0	0	0	0	0	0	0	0	0	0	0	0
AGCGTATAGGGTCGAT.7	T cells	1	4	7	0	0	0	2	0	0	0	0	0	0	0	0	0	0	0	0	0	0
AGCGTATAGGTAGCTG.7	T cells	4	1	3	0	0	0	0	0	0	0	0	0	0	0	0	0	0	0	0	0	0
AGCGTATAGTCAAGGC.7	NKT	3	0	0	6	0	1	0	0	0	0	0	0	0	0	0	0	0	0	0	0	0
AGCGTATCAACACGCC.7	T cells	3	5	10	0	1	0	0	0	0	0	0	0	0	0	0	0	0	0	0	0	0
AGCGTATCATTAGGCT.7	T cells	8	2	3	0	0	1	0	0	0	0	0	0	0	0	0	0	0	0	0	0	0
AGCGTATGTAAGCACG.7	Myeloid cells	6	0	0	0	1	0	0	4	167	0	0	0	0	0	0	0	0	0	0	0	0
AGCGTATGTAGAGGAA.7	T cells	7	10	8	0	0	0	0	0	0	0	0	0	0	0	0	0	0	0	0	0	0
AGCGTATGTAGATTAG.7	T cells	13	8	5	2	1	5	0	0	0	0	0	0	0	0	0	0	0	0	0	0	0
AGCGTATGTAGCAAAT.7	NKT	8	0	0	3	0	0	1	0	0	0	0	0	0	0	0	0	0	0	0	0	0
AGCGTATGTCACACGC.7	T cells	5	4	6	0	0	0	0	0	0	0	0	0	0	0	0	0	0	0	0	0	0
AGCGTATGTCACTGGC.7	NKT	7	0	1	9	3	0	2	0	0	0	0	0	0	0	0	0	0	0	0	0	0
AGCGTATGTGGTCCGT.7	T cells	6	6	3	0	0	0	0	0	0	0	0	0	0	0	0	0	0	0	0	0	0
AGCGTATGTTTGTTGG.7	T cells	7	6	3	5	0	0	0	0	0	0	0	0	0	0	0	0	0	0	0	0	0
AGCGTATTCAATAAGG.7	NKT	5	0	1	5	48	0	5	0	0	0	1	0	0	0	0	0	0	0	0	0	0
AGCGTATTCCTGCTTG.7	NKT	4	0	3	1	36	0	0	1	0	0	0	0	0	0	0	0	0	0	0	0	0
AGCGTATTCGCGATCG.7	T cells	10	2	2	0	0	0	4	0	1	0	0	0	0	0	0	0	0	0	0	0	0
AGCGTCGAGACTACAA.7	T cells	0	1	4	0	0	0	0	0	0	0	0	0	0	0	0	0	0	0	0	0	0
AGCGTCGAGAGTAAGG.7	NKT	2	0	0	0	6	0	0	0	0	0	0	0	0	0	0	0	0	0	0	0	0
AGCGTCGAGCTCAACT.7	NKT	3	0	0	4	15	0	0	0	0	0	0	0	0	0	0	0	0	0	0	0	0
AGCGTCGCAGACACTT.7	T cells	0	1	1	0	0	0	0	0	0	0	0	0	0	0	0	0	0	0	0	0	0
AGCGTCGCAGGGTATG.7	NKT	7	0	0	8	23	0	0	0	0	0	0	0	0	0	0	0	0	0	0	0	0
AGCGTCGGTCAGGACA.7	T cells	3	0	0	0	14	0	0	0	0	0	0	0	0	0	0	0	0	0	0	0	0
AGCGTCGGTTACTGAC.7	NKT	0	0	0	0	9	0	0	0	0	0	0	0	0	0	0	0	0	0	0	0	0
AGCGTCGGTTTGTTGG.7	NKT	3	0	0	7	17	0	1	0	0	0	0	0	0	0	0	0	0	0	0	0	0
AGCTCCTAGACGCAAC.7	T cells	5	4	6	6	0	0	0	0	0	0	0	0	0	0	0	0	0	0	0	0	0
AGCTCCTAGCAGCGTA.7	NKT	8	0	0	5	27	0	4	0	0	0	0	0	0	0	0	0	0	0	0	0	0
AGCTCCTAGCGGCTTC.7	NKT	7	0	1	6	0	0	0	0	0	0	0	0	0	0	0	0	0	0	0	0	0
AGCTCCTAGGCCCTCA.7	B cells	4	0	0	0	0	0	0	0	0	19	9	1	0	0	0	0	0	0	0	0	0
AGCTCCTAGGGTTTCT.7	T cells	4	3	5	0	0	0	1	0	1	0	0	0	0	0	0	0	0	0	0	0	0
AGCTCCTAGTGGTCCC.7	T cells	3	5	8	0	0	0	1	0	0	0	0	0	0	0	0	0	0	0	0	0	0
AGCTCCTCACCGAAAG.7	NKT	7	0	0	7	12	0	2	0	0	0	0	0	0	0	0	0	0	0	0	0	0
AGCTCCTCATTCACTT.7	NKT	7	0	0	0	17	1	0	0	0	0	0	0	0	0	0	0	0	0	0	0	0
AGCTCCTCATTCCTCG.7	T cells	1	3	1	0	0	0	0	0	0	0	0	0	0	0	0	0	0	0	0	0	0
AGCTCCTGTATAAACG.7	NK	2	0	0	0	1	2	0	0	1	0	0	0	0	0	0	0	0	0	0	0	0
AGCTCCTGTATTCGTG.7	NKT	2	0	0	0	2	0	0	0	0	0	0	0	0	0	0	0	0	0	0	0	0
AGCTCCTGTCGTGGCT.7	T cells	8	5	8	0	0	0	0	0	0	0	0	0	0	0	0	0	0	0	0	0	0
AGCTCCTGTCTCTTTA.7	T cells	20	0	0	9	44	0	0	0	0	0	0	0	0	0	0	0	0	0	0	0	0
AGCTCCTGTGCCTGTG.7	T cells	8	1	1	0	0	0	0	0	0	0	0	0	0	0	0	0	0	0	0	0	0
AGCTCCTGTTGCGTTA.7	T cells	11	7	10	0	0	0	0	0	0	0	0	0	0	0	0	0	0	0	0	0	0
AGCTCCTGTTGGTTTG.7	Myeloid cells	6	0	0	0	0	0	0	9	159	0	0	0	0	0	0	0	0	0	0	1	0
AGCTCCTGTTTGGCGC.7	T cells	5	1	6	0	0	0	0	0	0	0	0	0	0	0	0	0	0	0	0	0	0
AGCTCCTTCACCCGAG.7	NKT	4	0	0	11	6	2	0	0	0	0	0	0	0	0	0	0	0	0	0	0	0
AGCTCCTTCAGTCAGT.7	NKT	3	0	0	2	0	0	0	0	0	0	0	0	0	0	0	0	0	0	0	0	0
AGCTCCTTCTCCTATA.7	NKT	9	0	0	8	20	0	1	0	0	0	0	0	0	0	0	0	0	0	0	0	0
AGCTCCTTCTCGCTTG.7	T cells	4	2	0	0	3	0	0	0	0	0	0	0	0	0	0	0	0	0	0	0	0
AGCTCTCAGATGAGAG.7	T cells	4	0	6	0	0	0	0	0	0	0	0	0	0	0	0	0	0	0	0	0	0
AGCTCTCAGCGTCAAG.7	NKT	4	0	0	2	8	0	0	0	0	0	0	0	0	0	0	0	0	0	0	0	0
AGCTCTCAGCTACCTA.7	NKT	10	0	0	10	11	0	0	0	0	0	0	0	0	0	0	0	0	0	0	0	0
AGCTCTCAGGATCGCA.7	NKT	7	0	0	5	21	0	3	0	0	0	0	0	0	0	0	0	0	0	0	0	0
AGCTCTCAGTAACCCT.7	T cells	6	2	4	1	0	0	0	0	0	0	0	0	0	0	0	0	0	0	0	0	0
AGCTCTCAGTCCCACG.7	Myeloid cells	2	0	0	0	0	0	0	0	5	0	0	0	0	0	0	0	0	0	0	0	0
AGCTCTCCAAGACACG.7	T cells	6	3	4	0	0	0	0	0	0	0	0	0	0	0	0	0	0	0	0	0	0
AGCTCTCCACTCTGTC.7	T cells	2	0	5	0	0	0	0	0	0	0	0	0	0	0	0	0	0	0	0	0	0
AGCTCTCCATCTATGG.7	NKT	3	0	0	7	5	0	0	0	0	0	0	0	0	0	0	0	0	0	0	0	0
AGCTCTCCATTCTTAC.7	NKT	7	0	0	4	0	0	0	0	0	0	0	0	0	0	0	0	0	0	0	0	0
AGCTCTCGTCAAAGAT.7	NKT	2	0	0	7	23	0	0	0	0	0	0	0	0	0	0	0	0	0	0	0	0
AGCTCTCGTCTAGGTT.7	NKT	3	0	0	12	0	0	1	0	0	0	0	0	0	0	0	0	0	0	0	0	0
AGCTCTCGTTAAGATG.7	T cells	4	2	1	0	0	0	0	0	0	0	0	1	0	0	0	0	0	0	0	0	0
AGCTCTCTCACCGTAA.7	T cells	8	3	5	0	0	0	0	0	0	0	0	0	0	0	0	0	0	0	0	0	0
AGCTCTCTCAGCCTAA.7	Myeloid cells	5	0	0	0	0	0	0	4	58	0	0	0	0	0	0	0	0	0	0	0	0
AGCTCTCTCAGTTGAC.7	T cells	5	2	8	0	0	0	1	0	0	0	0	0	0	0	0	0	0	0	0	0	0
AGCTCTCTCCTCAACC.7	T cells	9	5	7	1	0	0	0	0	0	0	0	0	0	0	0	0	0	0	0	0	0
AGCTCTCTCGCAGGCT.7	T cells	1	2	1	0	0	0	0	0	0	0	0	0	0	0	0	0	0	0	0	0	0
AGCTCTCTCGGCGCTA.7	T cells	8	5	6	0	0	1	0	0	0	1	0	0	0	0	0	0	0	0	0	0	0
AGCTCTCTCGTTTAGG.7	NKT	1	0	0	5	12	0	1	0	0	0	0	0	0	0	0	0	0	0	0	0	0
AGCTCTCTCTCCAACC.7	T cells	8	3	3	0	0	0	0	0	0	0	0	0	0	0	0	0	0	0	0	0	0
AGCTCTCTCTTCGGTC.7	NKT	1	0	0	0	0	0	0	0	0	0	0	0	0	0	0	0	0	0	0	0	0
AGCTTGAAGACGCACA.7	NKT	4	0	0	8	41	0	0	0	0	0	0	0	0	0	0	0	0	0	0	0	0
AGCTTGAAGGTGTGGT.7	T cells	3	4	5	4	0	0	0	0	0	0	0	0	0	0	0	0	0	0	0	0	0
AGCTTGAAGTTGAGAT.7	NKT	6	0	0	3	0	0	0	0	0	0	0	0	0	0	0	0	0	0	0	0	0
AGCTTGAAGTTTGCGT.7	NKT	3	0	0	2	21	0	0	0	0	0	0	0	0	0	0	0	0	0	0	0	0
AGCTTGACAATTGCTG.7	NKT	8	0	0	12	12	0	1	0	0	0	0	0	0	0	0	0	0	0	0	0	0
AGCTTGACACAGGCCT.7	T cells	1	0	2	3	17	0	0	0	0	0	0	0	0	0	0	0	0	0	0	0	0
AGCTTGACACATCTTT.7	NKT	2	0	0	4	20	0	0	0	0	0	0	0	0	0	0	0	0	0	0	0	0
AGCTTGACACATGACT.7	NKT	5	0	0	10	19	0	4	0	0	0	0	0	0	0	0	0	0	0	0	0	0
AGCTTGACACCTGGTG.7	NKT	5	0	0	3	0	0	0	0	0	0	0	0	0	0	0	0	0	0	0	0	0
AGCTTGACACCTTGTC.7	NKT	5	0	0	3	9	0	0	0	0	0	0	0	0	0	0	0	0	0	0	0	0
AGCTTGACATATACGC.7	T cells	7	1	2	0	0	0	0	0	0	0	0	0	0	0	0	0	0	0	0	0	0
AGCTTGACATTGAGCT.7	T cells	10	7	7	5	0	1	0	0	0	0	0	0	0	0	0	0	0	0	0	0	0
AGCTTGAGTAACGCGA.7	T cells	4	0	6	0	0	0	0	0	0	0	0	0	0	0	0	0	0	0	0	0	0
AGCTTGAGTACCCAAT.7	NKT	5	0	0	10	12	0	0	0	0	0	0	0	0	0	0	0	0	0	0	0	0
AGCTTGAGTAGCTTGT.7	T cells	3	5	2	0	0	0	0	0	0	0	0	0	0	0	0	0	0	0	0	0	0
AGCTTGAGTCTAAACC.7	NKT	6	0	0	1	4	0	6	0	0	0	0	0	0	0	0	0	0	0	0	0	0
AGCTTGATCACAAACC.7	T cells	0	2	1	0	0	0	0	0	0	0	0	0	0	0	0	0	0	0	0	0	0
AGCTTGATCAGCACAT.7	Myeloid cells	11	0	0	0	0	0	0	2	29	0	0	0	0	0	0	0	0	0	0	0	0
AGCTTGATCGTAGGTT.7	T cells	2	0	0	1	0	0	0	0	1	0	0	0	0	0	0	0	0	0	0	0	0
AGCTTGATCGTTTGCC.7	T cells	9	10	8	0	1	0	0	0	0	0	0	0	0	0	0	0	0	0	0	0	0
AGCTTGATCTCGATGA.7	T cells	11	2	8	0	0	0	0	0	0	0	0	0	0	0	0	0	0	0	0	0	0
AGCTTGATCTCTGTCG.7	T cells	5	8	8	0	0	0	0	0	0	0	0	0	0	0	0	0	0	0	0	0	0
AGGCCACAGACTAGAT.7	T cells	6	4	7	0	0	0	3	0	0	0	0	0	0	0	0	0	0	0	0	0	0
AGGCCACAGGCAGTCA.7	T cells	0	1	0	0	0	0	0	0	0	0	0	0	0	0	0	0	0	0	0	0	0
AGGCCACCACCGTTGG.7	T cells	3	2	5	0	0	0	0	0	0	0	0	0	0	0	0	0	0	0	0	0	0
AGGCCACCATCCGCGA.7	NKT	3	0	0	11	60	6	5	0	0	0	0	0	0	0	0	0	0	0	0	0	0
AGGCCACGTATCAGTC.7	T cells	10	0	0	15	0	0	0	0	0	0	0	0	0	0	0	0	0	0	0	0	0
AGGCCACGTGTTAAGA.7	T cells	9	3	9	0	1	0	0	1	1	0	0	0	0	0	0	0	0	0	0	0	0
AGGCCACTCACATACG.7	NKT	5	0	0	7	22	0	0	0	0	0	0	0	0	0	0	0	0	0	0	0	0
AGGCCACTCAGCTCTC.7	Myeloid cells	3	0	0	0	0	0	0	3	50	0	0	0	0	0	0	0	0	0	0	1	0
AGGCCACTCAGTTCGA.7	NKT	10	0	0	9	0	0	0	0	1	0	0	0	0	0	0	0	0	0	0	0	0
AGGCCACTCCGTAGTA.7	NKT	3	0	0	7	9	0	2	0	0	0	0	0	0	0	0	0	0	0	0	0	0
AGGCCACTCGCCTGAG.7	NKT	9	0	1	8	0	0	0	0	0	0	0	1	0	0	0	0	0	0	0	1	0
AGGCCACTCGGAAACG.7	NKT	9	0	0	11	0	0	0	0	0	0	0	0	0	0	0	0	0	0	0	0	0
AGGCCGTAGAAGGCCT.7	NKT	9	0	0	11	1	0	1	0	1	0	0	0	0	0	0	0	0	0	0	0	0
AGGCCGTAGCCAGAAC.7	T cells	2	6	4	0	0	0	0	0	0	0	0	1	0	0	0	0	0	0	0	0	0
AGGCCGTAGCGAAGGG.7	NK	6	0	0	0	0	0	5	0	0	0	0	0	0	0	0	0	0	0	0	0	0
AGGCCGTAGCTTCGCG.7	T cells	1	6	6	0	0	0	0	0	0	0	0	2	0	0	0	0	0	0	0	0	0
AGGCCGTCAAAGTCAA.7	T cells	9	3	7	0	0	0	0	1	0	0	0	0	0	0	0	0	0	0	0	0	0
AGGCCGTCACTAAGTC.7	T cells	9	6	2	0	7	0	0	0	0	0	0	0	0	0	0	0	0	0	0	0	0
AGGCCGTGTACTTGAC.7	T cells	9	3	9	0	0	0	0	0	0	0	0	0	0	0	0	0	0	0	0	0	0
AGGCCGTTCACCTCGT.7	NKT	1	0	0	8	18	0	0	0	0	0	0	0	0	0	0	0	0	0	0	0	0
AGGGAGTAGAGTGACC.7	T cells	8	8	4	0	0	0	0	0	0	0	0	0	0	0	0	0	0	0	0	0	0
AGGGAGTAGGATATAC.7	NKT	10	0	0	8	5	0	0	0	0	0	0	0	0	0	0	0	0	0	0	0	0
AGGGAGTAGTCAAGCG.7	T cells	7	6	12	0	0	0	0	0	0	0	0	0	0	0	0	0	0	0	0	0	0
AGGGAGTCAAGCTGAG.7	NKT	11	0	0	5	16	2	0	0	0	0	0	0	0	0	0	0	0	0	0	0	0
AGGGAGTCAAGTAGTA.7	NKT	4	0	0	6	47	0	0	0	0	0	0	0	0	0	0	0	0	0	0	0	0
AGGGAGTCAGATCCAT.7	NKT	3	3	0	4	1	0	0	0	0	0	0	0	0	0	0	0	0	0	0	0	0
AGGGAGTCAGGTCGTC.7	T cells	4	1	8	0	0	0	0	0	0	0	0	0	0	0	0	0	0	0	0	0	0
AGGGAGTCATGGAATA.7	NKT	2	0	0	7	6	0	0	0	0	0	0	0	0	0	0	0	0	0	0	0	0
AGGGAGTGTGGACGAT.7	T cells	11	4	11	0	0	0	0	0	0	0	0	0	0	0	0	0	0	0	0	0	0
AGGGAGTTCAACGGGA.7	T cells	9	4	7	0	0	0	0	0	0	0	0	0	0	0	0	0	0	0	0	0	0
AGGGAGTTCATGTAGC.7	NKT	11	0	0	1	17	0	1	0	1	0	0	0	0	0	0	0	0	0	0	0	0
AGGGAGTTCGTCCAGG.7	NKT	5	0	0	1	3	0	0	0	0	0	0	0	0	0	0	0	0	0	0	0	0
AGGGATGAGCCACCTG.7	T cells	3	6	5	0	0	0	1	0	0	0	0	0	0	0	0	0	0	0	0	0	0
AGGGATGAGGATTCGG.7	T cells	7	2	2	0	0	0	0	0	0	0	0	0	0	0	0	0	0	0	0	0	0
AGGGATGAGTGTTGAA.7	NKT	1	0	0	5	2	0	1	0	0	0	0	0	0	0	0	0	0	0	0	0	0
AGGGATGAGTGTTTGC.7	NKT	2	0	0	3	12	0	1	0	0	0	0	0	0	0	0	0	0	0	0	0	0
AGGGATGCAACACCCG.7	NK	6	0	1	0	0	0	7	0	0	0	0	0	0	0	0	0	0	0	0	0	0
AGGGATGGTACCATCA.7	NKT	4	0	0	3	0	0	0	0	1	0	0	0	0	0	0	0	0	0	0	0	0
AGGGATGGTATGAATG.7	T cells	16	11	9	3	0	0	0	0	0	0	0	0	0	0	0	0	0	0	0	0	0
AGGGATGGTCAATACC.7	T cells	3	2	3	0	0	0	0	0	0	0	0	0	0	0	0	0	0	0	0	0	0
AGGGATGGTCGCATAT.7	T cells	3	3	8	0	0	0	2	0	0	0	0	0	0	0	0	0	0	0	0	0	0
AGGGATGGTCTAGAGG.7	NKT	11	1	0	15	54	0	0	1	0	0	0	0	0	0	0	0	0	0	0	0	0
AGGGATGGTGTATGGG.7	T cells	17	2	5	0	1	0	0	0	0	0	0	0	0	0	0	0	0	0	0	0	0
AGGGATGGTTACGACT.7	NKT	4	0	0	5	0	0	0	0	0	0	0	0	0	0	0	0	0	0	0	0	0
AGGGATGGTTTGTTGG.7	T cells	4	2	3	0	0	0	0	0	0	0	0	0	0	0	0	0	0	0	0	0	0
AGGGATGTCCGTCAAA.7	T cells	3	0	3	0	0	0	2	0	0	0	0	0	0	0	0	0	0	0	0	0	0
AGGGATGTCTTGTACT.7	T cells	9	4	4	0	0	0	0	0	0	1	0	0	0	0	0	0	0	0	0	0	0
AGGGTGAAGAGTACCG.7	T cells	18	4	6	0	0	0	1	0	0	1	0	0	0	0	0	0	0	0	0	0	0
AGGGTGAAGGCAAAGA.7	NKT	5	0	0	9	17	0	1	0	0	0	0	0	0	0	0	0	0	0	0	0	0
AGGGTGACAAGACGTG.7	NKT	13	0	0	10	49	0	8	0	0	0	0	0	0	0	0	0	0	0	0	0	0
AGGGTGACACGGCGTT.7	T cells	2	4	5	0	0	0	2	0	0	0	0	0	0	0	0	0	0	0	0	0	0
AGGGTGACATCCAACA.7	T cells	4	5	2	0	1	0	0	0	0	0	0	0	0	0	0	0	0	0	0	0	0
AGGGTGAGTATCTGCA.7	NKT	5	0	0	13	24	0	1	0	0	0	0	1	0	0	0	0	0	0	0	0	0
AGGGTGAGTGTTCTTT.7	T cells	2	3	2	0	12	0	0	0	0	0	0	0	0	0	0	0	0	0	0	0	0
AGGGTGAGTTTGGGCC.7	T cells	2	1	3	0	0	0	0	0	0	0	0	0	0	0	0	0	0	0	0	0	0
AGGGTGATCAACGAAA.7	Myeloid cells	1	0	0	0	0	0	0	2	7	0	0	0	0	0	0	0	0	0	0	0	0
AGGGTGATCCGCATAA.7	T cells	3	2	4	0	0	1	0	0	0	0	0	0	0	0	0	0	0	0	0	0	0
AGGTCATAGAAACGAG.7	NK	4	0	0	0	0	1	0	0	0	0	0	1	0	0	0	0	0	0	0	0	0
AGGTCATAGAGGTACC.7	T cells	2	2	3	0	0	0	1	0	0	0	0	0	0	0	0	0	0	0	0	0	0
AGGTCATAGCGCTTAT.7	T cells	3	3	0	0	0	0	2	0	0	0	0	0	0	0	0	0	0	0	0	0	0
AGGTCATAGTGGACGT.7	NKT	2	0	0	5	19	0	2	0	0	0	0	0	0	0	0	0	0	0	0	0	0
AGGTCATCAAGAAAGG.7	NKT	8	0	0	6	0	0	0	0	0	0	0	0	0	0	0	0	0	0	0	0	0
AGGTCATCACGACTCG.7	T cells	5	2	1	0	0	0	0	0	0	1	0	0	0	0	0	0	0	0	0	0	0
AGGTCATCAGACGTAG.7	T cells	3	2	13	0	0	0	0	0	0	0	0	0	0	0	0	0	0	0	0	0	0
AGGTCATCATAGAAAC.7	Myeloid cells	11	0	0	0	0	0	0	2	24	0	0	0	0	0	0	0	0	1	0	0	0
AGGTCATCATGTTGAC.7	T cells	18	10	10	3	25	1	3	0	0	0	0	0	0	0	0	0	0	0	0	0	0
AGGTCATGTCAACTGT.7	T cells	5	4	4	0	0	0	0	0	0	0	0	0	0	0	0	0	0	0	0	0	0
AGGTCATGTCATGCAT.7	T cells	12	3	5	2	0	0	0	0	0	0	0	0	0	0	0	0	0	0	0	0	0
AGGTCATGTCTTGATG.7	T cells	3	3	9	0	0	0	1	0	0	0	0	0	0	0	0	0	0	0	0	0	0
AGGTCATGTGCGATAG.7	NKT	2	0	0	1	4	0	0	0	0	0	0	0	0	0	0	0	0	0	0	0	0
AGGTCATGTGTCGCTG.7	T cells	6	6	7	0	0	0	9	0	0	0	0	0	0	0	0	0	0	0	0	0	0
AGGTCATGTTCAGTAC.7	T cells	3	2	9	0	0	0	0	0	0	0	0	0	0	0	0	0	0	0	0	0	0
AGGTCATTCAAACAAG.7	NKT	8	0	0	7	41	0	0	0	0	0	0	0	0	0	0	0	0	0	0	0	0
AGGTCATTCATTGCGA.7	T cells	3	2	5	5	24	0	0	0	0	0	0	0	0	0	0	0	0	0	0	0	0
AGGTCATTCTAGAGTC.7	NKT	5	0	0	4	15	0	0	0	0	0	0	0	0	0	0	0	0	0	0	0	0
AGGTCCGCAATGAAAC.7	T cells	21	6	9	0	0	0	0	0	0	0	0	0	0	0	0	0	0	0	0	0	0
AGGTCCGCAGCTGCAC.7	T cells	8	4	8	3	18	1	0	0	0	0	0	0	0	0	0	0	0	0	0	0	0
AGGTCCGCAGGTCTCG.7	T cells	12	1	9	0	0	0	0	0	0	0	0	0	0	0	0	0	0	0	0	0	0
AGGTCCGGTTATGTGC.7	NKT	7	0	0	8	23	0	0	0	0	0	0	0	0	0	0	0	0	0	0	0	0
AGGTCCGTCCTACAGA.7	NKT	7	0	0	7	0	0	0	0	0	0	0	0	0	0	0	0	0	0	0	0	0
AGGTCCGTCCTGCCAT.7	T cells	2	5	9	0	0	0	1	0	0	0	0	0	0	0	0	0	0	0	0	0	0
AGTAGTCAGAGGGATA.7	T cells	6	7	8	0	0	0	0	0	0	0	0	0	0	0	0	0	0	0	0	0	0
AGTAGTCAGCACCGCT.7	T cells	3	3	4	0	0	0	0	0	0	0	0	0	0	0	0	0	0	0	0	0	0
AGTAGTCAGCACCGTC.7	NKT	6	0	0	2	0	1	0	0	0	0	0	0	0	0	0	0	0	0	0	0	0
AGTAGTCAGGCTAGGT.7	Myeloid cells	23	7	7	0	0	0	0	0	16	0	0	0	0	0	0	0	0	0	0	0	0
AGTAGTCCATGTCCTC.7	NKT	3	2	4	5	6	0	0	0	0	0	1	0	0	0	0	0	0	0	0	0	0
AGTAGTCGTACTCTCC.7	NKT	2	0	0	8	12	0	2	0	0	0	0	0	0	0	0	0	0	0	0	0	0
AGTAGTCGTCCGTTAA.7	T cells	13	4	8	0	0	0	0	0	0	0	0	0	0	0	0	0	0	0	0	0	0
AGTAGTCGTCTTGCGG.7	T cells	12	10	13	5	0	0	0	0	0	0	0	0	0	0	0	0	0	0	0	0	0
AGTAGTCGTTACTGAC.7	NKT	3	0	0	6	0	0	0	0	0	0	0	0	0	0	0	0	0	0	0	0	0
AGTAGTCGTTCACGGC.7	T cells	5	7	5	0	0	0	0	0	0	0	0	0	0	0	0	0	0	0	0	0	0
AGTAGTCTCCTCAACC.7	T cells	6	7	4	0	0	0	0	0	1	0	0	0	0	0	0	0	0	0	0	0	0
AGTAGTCTCGCGTAGC.7	NKT	3	0	0	1	28	0	1	0	0	0	0	0	0	0	0	0	0	0	0	0	0
AGTAGTCTCGGCTTGG.7	T cells	5	2	8	0	0	0	0	0	0	0	0	0	0	0	0	0	0	0	0	0	0
AGTAGTCTCTCGCATC.7	NK	4	0	0	0	73	0	0	0	0	0	0	0	0	0	0	0	0	0	0	0	0
AGTCTTTAGAGACGAA.7	NKT	3	0	0	4	2	0	0	0	0	0	0	0	0	0	0	0	0	0	0	0	0
AGTCTTTAGTTATCGC.7	Myeloid cells	7	0	0	3	17	0	0	5	27	0	0	0	0	0	0	0	0	0	0	0	0
AGTCTTTCAAAGTCAA.7	T cells	5	0	0	10	0	0	2	3	21	0	0	0	0	0	0	0	0	0	0	0	0
AGTCTTTCAAGAAAGG.7	T cells	8	2	3	1	0	0	0	0	0	0	0	0	0	0	0	0	0	0	0	0	0
AGTCTTTCAATCAGAA.7	T cells	1	0	3	0	0	0	0	0	0	0	0	0	0	0	0	0	0	0	0	0	0
AGTCTTTCAATGAATG.7	T cells	8	0	3	0	0	0	0	0	0	0	0	2	0	0	0	0	0	0	0	0	0
AGTCTTTCACCGCTAG.7	T cells	9	7	10	0	2	0	0	0	0	0	0	0	0	0	0	0	0	0	0	0	0
AGTCTTTCAGTACACT.7	T cells	8	0	1	0	0	0	0	0	0	0	0	0	0	0	0	0	0	0	0	0	0
AGTCTTTCATCGATGT.7	NKT	8	0	0	18	5	0	0	0	0	0	0	0	0	0	0	0	0	0	0	0	0
AGTCTTTCATGACGGA.7	T cells	18	12	19	1	0	0	0	0	0	0	0	0	0	0	0	0	0	0	0	0	0
AGTCTTTGTACGCACC.7	T cells	5	11	12	0	0	0	0	0	0	0	4	0	0	0	0	0	0	0	0	0	0
AGTCTTTGTCCCTACT.7	T cells	6	1	8	0	0	0	0	0	0	0	0	0	0	0	0	0	0	0	0	0	0
AGTCTTTGTCGGCTCA.7	NK	2	0	0	0	3	0	4	0	0	0	0	0	0	0	0	0	0	0	0	0	0
AGTCTTTGTCTGGTCG.7	T cells	6	0	1	0	0	0	0	0	0	1	0	0	0	0	0	0	0	0	0	0	0
AGTCTTTGTCTTGATG.7	T cells	3	6	2	0	0	0	0	0	0	0	0	0	0	0	0	0	0	0	0	0	0
AGTCTTTGTGCAACTT.7	T cells	5	4	6	4	0	0	0	0	0	0	0	0	0	0	0	0	0	0	0	0	0
AGTCTTTTCATTCACT.7	T cells	1	7	3	0	0	0	0	0	0	0	0	0	0	0	0	0	0	0	0	0	0
AGTGAGGAGACAAAGG.7	T cells	8	6	10	0	0	0	0	0	0	0	0	0	0	0	0	0	0	0	0	0	0
AGTGAGGAGACTTGAA.7	T cells	3	5	9	0	0	0	2	0	0	0	0	0	0	0	0	0	0	0	0	0	0
AGTGAGGAGCCCAGCT.7	NKT	9	0	0	15	44	0	0	0	0	0	0	0	0	0	0	0	0	0	0	0	0
AGTGAGGCACATGGGA.7	NKT	6	0	0	2	16	0	0	0	0	0	0	0	0	0	0	0	0	0	0	0	0
AGTGAGGCAGCGTAAG.7	T cells	4	3	3	0	0	0	0	0	0	0	0	0	0	0	0	0	0	0	0	0	0
AGTGAGGCATCTGGTA.7	Endothelial cells	0	0	0	0	0	0	0	0	0	0	0	0	0	0	0	0	0	2	0	0	0
AGTGAGGGTAAGCACG.7	T cells	9	5	4	2	12	0	0	0	0	0	0	0	0	0	0	0	0	0	0	0	0
AGTGAGGGTGCACGAA.7	T cells	5	4	11	11	6	2	0	0	0	0	0	0	0	0	0	0	0	0	0	0	0
AGTGAGGGTTCATGGT.7	NKT	7	0	0	4	0	0	0	0	0	0	0	0	0	0	0	0	0	0	0	0	0
AGTGAGGGTTCTCATT.7	NKT	2	0	1	4	7	0	1	0	0	0	0	0	0	0	0	0	0	0	0	0	0
AGTGAGGTCAGCGATT.7	T cells	15	3	6	0	0	0	0	0	0	0	0	0	0	0	0	0	0	0	0	0	0
AGTGAGGTCGGTCCGA.7	NKT	5	0	0	2	0	0	0	0	0	0	0	0	0	0	0	0	0	0	0	0	0
AGTGAGGTCTTAGCCC.7	T cells	2	2	4	0	0	0	0	0	0	0	1	0	0	0	0	0	0	0	0	0	0
AGTGGGAAGAGATGAG.7	NKT	4	0	0	1	3	0	0	0	0	0	0	0	0	0	0	0	0	0	0	0	0
AGTGGGACAAGCCCAC.7	T cells	5	6	6	0	0	0	0	0	0	0	0	0	0	0	0	0	0	0	0	0	0
AGTGGGACAATCCGAT.7	T cells	5	3	5	0	0	0	0	0	0	1	0	0	0	0	0	0	0	0	0	0	0
AGTGGGACACAAGTAA.7	T cells	1	0	0	1	0	0	0	0	0	0	0	0	0	0	0	0	0	0	0	0	0
AGTGGGACACATCCAA.7	T cells	1	1	2	0	0	0	0	0	1	0	0	0	0	0	0	0	0	0	0	0	0
AGTGGGACACATTAGC.7	Myeloid cells	0	0	0	0	0	0	0	0	30	0	0	0	0	0	0	0	0	0	0	0	0
AGTGGGACAGGTGCCT.7	NKT	2	0	0	1	0	0	0	0	0	0	0	0	0	0	0	0	0	0	0	0	0
AGTGGGACAGTTCCCT.7	NKT	7	0	0	9	13	0	1	0	0	0	0	0	0	0	0	0	0	0	0	0	0
AGTGGGAGTGATGTGG.7	T cells	12	7	1	0	0	5	3	0	0	0	0	1	0	0	0	0	0	0	0	0	0
AGTGGGAGTTATCCGA.7	NKT	2	0	0	6	23	0	0	0	0	0	0	0	0	0	0	0	0	0	0	0	0
AGTGGGATCCCGGATG.7	T cells	7	1	3	0	0	0	0	0	0	1	0	0	0	0	0	0	0	0	0	0	0
AGTGTCAAGCACCGCT.7	T cells	1	2	5	0	0	0	2	0	0	0	0	0	0	0	0	0	0	0	0	0	0
AGTGTCAAGGTGATAT.7	NKT	5	0	0	5	0	0	0	0	0	0	0	0	0	0	0	0	0	0	0	0	0
AGTGTCAAGTTCGATC.7	T cells	3	3	8	0	0	0	0	0	0	0	1	0	0	0	0	0	0	0	0	0	0
AGTGTCAAGTTCGCAT.7	NKT	9	0	0	6	32	0	1	0	0	0	0	0	0	0	0	0	0	0	0	0	0
AGTGTCAAGTTGCAGG.7	T cells	2	1	0	0	0	0	0	0	0	0	0	0	0	0	0	0	0	0	0	0	0
AGTGTCACACCGATAT.7	NKT	2	3	0	11	14	0	0	0	0	0	0	0	0	0	0	0	0	0	0	0	0
AGTGTCACACGGTAGA.7	NKT	0	0	0	0	6	0	0	0	0	0	0	0	0	0	0	0	0	0	0	0	0
AGTGTCACAGCTGCTG.7	NKT	7	0	0	10	0	0	0	0	0	0	0	0	0	0	0	0	0	0	0	0	0
AGTGTCAGTAAGGGAA.7	T cells	12	3	1	0	0	0	0	0	0	0	0	0	0	0	0	0	0	0	0	0	0
AGTGTCAGTGATGTGG.7	T cells	4	1	1	0	0	0	0	0	0	0	0	0	0	0	0	0	0	0	0	0	0
AGTGTCATCGTAGATC.7	T cells	2	8	11	0	0	0	0	0	0	0	0	0	0	0	0	0	0	0	0	0	0
AGTGTCATCTAAGCCA.7	T cells	5	3	3	0	0	0	0	0	0	0	0	0	0	0	0	0	0	0	0	0	0
AGTTGGTAGACGCTTT.7	T cells	10	5	13	0	0	0	0	0	0	0	0	0	0	0	0	0	0	0	0	0	0
AGTTGGTAGCAGACTG.7	NKT	5	0	0	3	1	0	0	0	0	0	0	0	0	0	0	0	0	0	0	0	0
AGTTGGTAGTAGATGT.7	NKT	4	0	0	8	10	0	0	0	0	0	0	0	0	0	0	0	0	0	0	0	0
AGTTGGTAGTGTGGCA.7	T cells	1	4	3	0	0	0	0	0	0	0	0	0	0	0	0	0	0	0	0	0	0
AGTTGGTCAGTAAGAT.7	T cells	16	5	2	0	0	0	0	0	0	0	0	0	0	0	0	0	0	0	0	0	0
AGTTGGTGTATTCGTG.7	T cells	11	10	12	0	0	0	0	0	0	0	0	0	0	0	0	0	0	0	0	0	0
AGTTGGTGTCCAGTTA.7	NKT	7	0	0	4	13	0	0	0	0	0	0	0	0	0	0	0	0	0	0	0	0
AGTTGGTGTGGTCCGT.7	T cells	3	1	1	0	0	0	0	0	0	0	0	0	0	0	0	0	0	0	0	0	0
AGTTGGTGTGTGACGA.7	T cells	10	9	5	1	0	0	4	0	0	0	0	0	0	0	0	0	0	0	0	0	0
AGTTGGTGTTAAAGAC.7	T cells	6	0	5	0	0	0	0	0	0	0	0	0	0	0	0	0	0	0	0	0	0
AGTTGGTGTTCGCGAC.7	NK	3	0	1	0	0	0	0	0	0	0	0	0	0	0	0	0	0	0	0	0	0
AGTTGGTGTTTAAGCC.7	NKT	4	0	0	12	17	0	0	0	0	0	0	0	0	0	0	0	0	0	0	0	0
AGTTGGTTCCGTAGGC.7	NKT	6	0	0	1	0	0	0	0	0	0	0	0	0	0	0	0	0	0	0	0	0
AGTTGGTTCCTGCAGG.7	NK	6	0	1	0	0	1	4	0	0	1	0	0	0	0	0	0	0	0	0	0	0
AGTTGGTTCGGCGCAT.7	T cells	11	2	5	1	9	1	0	0	0	0	0	0	0	0	0	0	0	0	0	0	0
AGTTGGTTCTGTCCGT.7	T cells	4	8	7	0	0	0	0	0	0	0	0	0	0	0	0	0	0	0	0	0	0
ATAACGCAGCATGGCA.7	NKT	3	0	0	5	22	0	0	0	0	0	0	0	0	0	0	0	0	0	0	0	0
ATAACGCGTACAGACG.7	NKT	5	0	1	8	16	0	3	0	0	0	0	0	0	0	0	0	0	0	0	0	0
ATAACGCGTGCCTTGG.7	T cells	4	0	0	2	7	0	0	0	0	0	0	0	0	0	0	0	0	0	0	0	0
ATAACGCGTGTTTGGT.7	T cells	5	3	5	0	46	0	0	0	0	0	0	0	0	0	0	0	0	0	0	0	0
ATAACGCGTTGGTTTG.7	T cells	2	1	1	0	0	0	0	0	0	0	0	0	0	0	0	0	0	0	0	0	0
ATAACGCTCCAGAAGG.7	T cells	8	4	7	0	0	0	0	0	0	0	0	0	0	0	0	0	0	0	0	0	0
ATAAGAGAGAAGAAGC.7	T cells	9	7	7	0	0	0	0	0	0	0	0	0	0	0	0	0	0	0	0	0	0
ATAAGAGAGAAGGTGA.7	NKT	5	0	0	0	11	0	0	0	0	0	0	0	0	0	0	0	0	0	0	0	0
ATAAGAGAGATGTGTA.7	T cells	13	4	7	0	0	0	0	0	0	0	0	0	0	0	0	0	0	0	0	0	0
ATAAGAGCACAGGCCT.7	NKT	8	0	0	5	33	0	0	0	0	0	0	0	0	0	0	0	0	0	0	0	0
ATAAGAGCATGCATGT.7	NKT	5	0	0	5	4	0	0	0	0	0	0	0	0	0	0	0	0	0	0	0	0
ATAAGAGCATGGTCTA.7	NKT	9	0	0	7	5	0	0	0	0	0	0	0	0	0	0	0	0	0	0	0	0
ATAAGAGGTATATCCG.7	NK	4	0	0	0	0	0	3	0	0	0	0	0	0	0	0	0	0	0	0	0	0
ATAAGAGGTATCTGCA.7	T cells	8	3	8	0	0	0	0	0	0	0	0	0	0	0	0	0	0	0	0	0	0
ATAAGAGGTCCAAGTT.7	T cells	2	0	3	0	0	0	0	0	0	0	0	0	0	0	0	0	0	0	0	0	0
ATAAGAGGTTCAACCA.7	T cells	10	4	5	0	0	0	0	0	0	0	1	0	0	0	0	0	0	0	0	0	0
ATAGACCAGCAAATCA.7	T cells	7	7	3	3	21	1	0	0	0	0	0	0	0	0	0	0	0	0	0	0	0
ATAGACCAGCCTATGT.7	T cells	1	1	4	0	0	0	1	0	0	0	0	0	0	0	0	0	0	0	0	0	0
ATAGACCAGCGCCTTG.7	NKT	7	0	0	1	7	0	0	0	0	0	0	0	0	0	0	0	0	0	0	0	0
ATAGACCAGGCAGTCA.7	T cells	9	2	2	0	0	0	0	0	0	0	0	0	0	0	0	0	0	0	0	0	0
ATAGACCAGGTGCTTT.7	T cells	3	0	0	0	2	0	2	0	0	0	0	0	0	0	0	0	0	0	0	0	0
ATAGACCCAACTGCTA.7	T cells	18	4	8	0	0	0	0	0	0	0	0	0	0	0	0	0	0	0	0	0	0
ATAGACCGTACCATCA.7	T cells	7	6	14	0	0	0	1	0	0	0	0	0	0	0	0	0	0	0	0	0	0
ATAGACCGTGGTGTAG.7	T cells	6	2	6	0	0	0	0	0	0	0	0	0	0	0	0	0	0	0	0	0	0
ATAGACCGTGGTTTCA.7	T cells	4	2	2	0	0	0	0	0	0	0	1	0	0	0	0	0	0	0	0	0	0
ATAGACCGTTAAGATG.7	T cells	11	1	4	0	0	0	0	0	0	0	0	0	0	0	0	0	0	0	0	0	0
ATAGACCTCCAGAGGA.7	Myeloid cells	12	0	0	0	0	0	0	9	110	0	0	0	0	0	0	0	0	0	0	0	0
ATAGACCTCCTTAATC.7	NKT	5	0	0	6	3	0	0	0	0	0	0	0	0	0	0	0	0	0	0	0	0
ATAGACCTCGATAGAA.7	T cells	9	0	9	0	0	0	0	0	0	0	0	0	0	0	0	0	0	0	0	0	0
ATAGACCTCTGTCTCG.7	NKT	2	0	0	7	0	0	0	0	0	0	0	0	0	0	0	0	0	0	0	0	0
ATCACGAAGAAGGTGA.7	NKT	3	0	0	5	3	0	1	0	0	0	0	0	0	0	0	0	0	0	0	0	0
ATCACGAAGACGACGT.7	T cells	9	1	4	0	0	0	0	0	0	0	0	0	0	0	0	0	0	0	0	0	0
ATCACGAAGCGTCAAG.7	NKT	8	0	0	2	0	1	0	0	0	0	0	0	0	0	0	0	0	0	0	0	0
ATCACGAAGCTAACAA.7	NKT	10	2	2	5	16	0	0	0	0	0	0	0	0	0	0	0	0	0	0	0	0
ATCACGAAGGGTCGAT.7	Myeloid cells	3	0	0	0	0	0	0	3	10	0	0	0	0	0	0	0	0	0	0	0	0
ATCACGAGTACAGTTC.7	T cells	7	4	5	0	0	0	0	0	0	0	0	0	0	0	0	0	0	0	0	0	0
ATCACGAGTAGTAGTA.7	T cells	7	3	8	0	0	0	0	0	0	0	0	0	0	0	0	0	0	0	0	0	0
ATCACGAGTCACCCAG.7	NKT	6	4	0	8	0	0	0	0	0	0	0	1	0	0	0	0	0	0	0	0	0
ATCACGATCATTTGGG.7	T cells	4	1	3	0	3	0	0	0	0	0	0	0	0	0	0	0	0	0	0	0	0
ATCATCTCAAGGACTG.7	T cells	3	4	4	0	0	0	0	0	0	0	0	0	0	0	0	0	0	0	0	0	0
ATCATCTCAGTAACGG.7	NKT	5	0	0	4	4	0	2	0	0	0	0	0	0	0	0	0	0	0	0	0	0
ATCATCTGTATATCCG.7	T cells	2	0	1	0	0	0	0	0	0	0	0	0	0	0	0	0	0	0	0	0	0
ATCATCTGTCGGCATC.7	NKT	6	0	0	3	23	0	0	0	0	0	0	0	0	0	0	0	0	0	0	0	0
ATCATCTGTCTTGTCC.7	NKT	4	0	0	3	2	3	3	0	0	0	0	0	0	0	0	0	0	0	0	0	0
ATCATCTGTGATAAAC.7	NKT	3	0	0	7	21	0	0	0	0	0	0	0	0	0	0	0	0	0	0	0	0
ATCATCTGTGCGAAAC.7	NKT	11	0	0	2	64	1	1	0	0	0	0	0	0	0	0	0	0	0	0	0	0
ATCATCTTCCCACTTG.7	T cells	0	1	2	0	0	0	0	0	0	0	1	0	0	0	0	0	0	0	0	0	0
ATCATCTTCGGTGTCG.7	NKT	4	0	0	4	0	0	0	0	0	0	0	0	0	0	0	0	0	0	0	0	0
ATCATCTTCTCAACTT.7	T cells	8	5	9	0	0	0	1	0	0	1	0	0	0	0	0	0	0	0	0	0	0
ATCATGGAGACAAGCC.7	NKT	7	0	2	14	23	0	0	0	0	0	0	0	0	0	0	0	0	0	0	0	0
ATCATGGAGATATACG.7	Myeloid cells	7	0	0	0	0	0	0	6	31	0	0	0	0	0	0	0	0	0	0	0	0
ATCATGGAGGCCATAG.7	T cells	2	1	0	0	0	0	0	0	0	0	0	0	0	0	0	0	0	0	0	0	0
ATCATGGAGGTAAACT.7	T cells	5	1	3	0	0	0	0	0	0	0	0	0	0	0	0	0	0	0	0	0	0
ATCATGGAGGTCATCT.7	T cells	4	2	2	0	0	0	0	0	0	0	0	0	0	0	0	0	0	0	0	0	0
ATCATGGAGTACGATA.7	T cells	8	3	12	0	0	0	0	1	0	0	0	0	0	0	0	0	0	0	0	0	0
ATCATGGCACAACGTT.7	NKT	2	0	0	5	8	0	0	0	0	0	0	0	0	0	0	0	0	0	0	0	0
ATCATGGCAGGCTCAC.7	T cells	3	1	4	0	0	0	0	0	0	0	0	0	0	0	0	0	0	0	0	0	0
ATCATGGGTCAGAATA.7	T cells	2	2	4	0	0	0	0	0	0	0	0	0	0	0	0	0	0	0	0	0	0
ATCATGGGTCGATTGT.7	T cells	9	10	9	1	17	2	0	0	0	0	0	0	0	0	0	0	0	0	0	0	0
ATCATGGGTCGGATCC.7	NKT	1	0	0	4	8	0	0	0	0	0	0	0	0	0	0	0	0	0	0	0	0
ATCATGGTCCAGGGCT.7	T cells	9	15	8	0	0	0	3	0	0	0	0	0	0	0	0	0	0	0	0	0	0
ATCATGGTCCTGCTTG.7	NKT	2	0	0	5	24	0	2	0	0	0	0	0	0	0	0	0	0	0	0	0	0
ATCCACCAGAAACCTA.7	NKT	2	0	0	3	0	0	1	0	0	0	0	0	0	0	0	0	0	0	0	0	0
ATCCACCAGCGATAGC.7	NKT	1	0	0	0	1	0	0	0	0	0	0	0	0	0	0	0	0	0	0	0	0
ATCCACCAGTAGTGCG.7	T cells	12	1	3	0	0	0	0	0	0	0	0	0	0	0	0	0	0	0	0	0	0
ATCCACCCAAATCCGT.7	NKT	21	2	10	11	3	0	0	0	0	0	0	0	0	0	0	0	0	0	0	0	0
ATCCACCCAATTCCTT.7	T cells	12	10	14	1	5	0	0	0	0	0	6	0	0	0	0	0	0	0	0	0	0
ATCCACCCACCTCGTT.7	T cells	0	0	1	0	0	0	0	0	0	0	0	0	0	0	0	0	0	0	0	0	0
ATCCACCCAGTATCTG.7	NKT	9	0	0	7	30	0	0	0	0	0	0	0	0	0	0	0	0	0	0	0	0
ATCCACCCATCACCCT.7	NK	4	0	0	0	0	2	5	0	0	0	0	0	0	0	0	0	0	0	0	0	0
ATCCACCGTAAATGAC.7	T cells	5	3	3	0	0	0	0	0	0	0	0	0	0	0	0	0	0	0	0	0	0
ATCCACCGTTCCATGA.7	T cells	20	7	3	2	0	0	0	0	0	0	0	0	0	0	0	0	0	0	0	0	0
ATCCACCTCAGCTCTC.7	T cells	3	2	9	0	0	0	0	0	0	0	0	0	0	0	0	0	0	0	0	0	0
ATCCACCTCCTCATTA.7	T cells	5	2	2	0	1	0	0	0	0	0	0	0	0	0	0	0	0	0	0	0	0
ATCCGAAAGCCACCTG.7	NK	13	0	4	0	27	0	2	0	0	0	0	0	0	0	0	0	0	0	0	0	0
ATCCGAACACATGACT.7	T cells	4	2	5	0	0	0	0	0	0	0	0	0	0	0	0	0	0	0	0	0	0
ATCCGAAGTAGGACAC.7	NKT	6	0	0	1	0	0	0	0	0	0	0	0	0	0	0	0	0	0	0	0	0
ATCCGAAGTCGCGTGT.7	Myeloid cells	1	0	0	0	0	0	0	0	31	0	0	0	0	0	0	0	0	0	0	0	0
ATCCGAAGTCGGGTCT.7	Myeloid cells	4	0	0	0	0	0	0	0	2	0	0	0	0	0	0	0	0	0	0	0	0
ATCCGAAGTGCTCTTC.7	T cells	1	0	1	0	0	0	0	0	0	0	0	0	0	0	0	0	0	0	0	0	0
ATCCGAAGTGGTCCGT.7	T cells	6	3	9	0	0	0	0	0	0	0	0	0	0	0	0	0	0	0	0	0	0
ATCCGAAGTTCGCGAC.7	NKT	8	0	0	5	5	0	0	0	0	0	0	0	0	0	0	0	0	0	0	0	0
ATCCGAATCAGTTGAC.7	T cells	5	4	6	0	0	0	0	0	0	0	0	0	0	0	0	0	0	0	0	0	0
ATCCGAATCATGTAGC.7	T cells	1	0	3	0	0	0	0	0	1	0	0	0	0	0	0	0	0	0	0	0	0
ATCCGAATCTGACCTC.7	T cells	3	6	11	0	0	0	0	0	0	0	0	0	0	0	0	0	0	0	0	0	0
ATCGAGTAGGAGTTGC.7	T cells	3	4	12	0	0	0	0	0	0	0	0	0	0	0	0	0	0	0	0	0	0
ATCGAGTAGGTGCTAG.7	Myeloid cells	6	0	0	0	0	0	0	8	158	0	0	0	0	0	0	0	0	0	0	0	0
ATCGAGTCAAGAGGCT.7	T cells	3	4	3	0	0	0	0	0	0	0	0	0	0	0	0	0	0	0	0	0	0
ATCGAGTCAGGTGGAT.7	T cells	11	3	9	0	0	0	0	0	0	1	0	0	0	0	0	0	0	0	0	0	0
ATCGAGTGTCAATACC.7	NKT	0	0	0	2	9	0	0	0	0	0	0	0	0	0	0	0	0	0	0	0	0
ATCGAGTGTCGACTAT.7	T cells	8	1	4	0	0	0	0	0	0	0	0	0	0	0	0	0	0	0	0	0	0
ATCGAGTGTGTCAATC.7	T cells	1	2	1	0	0	0	0	0	0	0	0	0	0	0	0	0	0	0	0	0	0
ATCGAGTGTGTGTGCC.7	NKT	10	0	1	2	8	0	0	0	1	0	0	0	0	0	0	0	0	0	0	0	0
ATCGAGTTCACTCTTA.7	NK	7	0	0	0	0	0	1	0	0	0	0	0	0	0	0	0	0	0	0	0	0
ATCGAGTTCCTATGTT.7	NKT	6	0	0	1	26	0	0	0	0	2	0	0	0	0	0	0	0	0	0	0	0
ATCGAGTTCTATCCTA.7	T cells	0	3	2	0	0	0	0	0	0	0	0	0	0	0	0	0	0	0	0	0	0
ATCGAGTTCTGATACG.7	NKT	3	0	0	0	3	0	0	0	0	0	0	0	0	0	0	0	0	0	0	0	0
ATCGAGTTCTGCTGCT.7	T cells	9	1	0	0	0	0	0	0	0	0	0	0	0	0	0	0	0	0	0	0	0
ATCTACTAGTGACATA.7	NKT	13	0	0	6	4	1	0	0	0	0	0	0	0	0	0	0	0	0	0	0	0
ATCTACTAGTGGCACA.7	Myeloid cells	6	0	0	0	0	0	0	20	133	0	0	0	0	0	0	0	0	0	0	0	0
ATCTACTAGTTAGCGG.7	T cells	19	12	14	0	0	0	0	0	0	0	0	0	0	0	0	0	0	0	0	0	0
ATCTACTCAAGTCTAC.7	NKT	7	0	0	3	12	0	0	0	0	0	0	0	0	0	0	0	0	0	0	0	0
ATCTACTGTCAATGTC.7	T cells	10	11	8	0	0	0	0	0	0	0	0	0	0	0	0	0	0	0	0	0	0
ATCTACTGTGACTACT.7	T cells	9	2	7	0	0	0	0	0	0	0	0	0	0	0	0	0	0	0	0	0	0
ATCTACTTCAGCTCTC.7	B cells	2	0	2	1	3	0	0	0	0	0	1	0	0	0	0	0	0	0	0	0	0
ATCTACTTCCGCAGTG.7	T cells	1	1	2	0	0	0	0	0	0	0	0	0	0	0	0	0	0	0	0	0	0
ATCTACTTCCTAAGTG.7	T cells	7	4	6	0	0	0	0	0	0	0	0	0	0	0	0	0	0	0	0	0	0
ATCTACTTCCTATGTT.7	NK	2	0	0	0	15	1	3	0	0	0	0	0	0	0	0	0	0	0	0	0	0
ATCTACTTCGGATGGA.7	NKT	0	0	0	1	37	1	3	0	0	0	0	0	0	0	0	0	0	0	0	0	0
ATCTACTTCTCCAGGG.7	T cells	4	7	4	1	0	1	0	0	0	0	0	0	0	0	0	0	0	0	0	0	0
ATCTGCCAGACTCGGA.7	NKT	3	0	0	5	5	0	0	0	0	0	0	0	0	0	0	0	0	0	0	0	0
ATCTGCCAGAGGTTAT.7	T cells	6	10	6	0	0	0	0	0	0	0	0	0	0	0	0	0	0	0	0	0	0
ATCTGCCAGCAACGGT.7	NKT	3	0	0	3	1	0	0	0	0	0	0	0	0	0	0	0	0	0	0	0	0
ATCTGCCAGCAGGTCA.7	T cells	10	4	5	0	0	0	0	0	0	0	2	0	0	0	0	0	0	0	0	0	0
ATCTGCCAGTAACCCT.7	T cells	6	3	1	0	0	0	2	0	0	0	0	0	0	0	0	0	0	0	0	0	0
ATCTGCCAGTCCAGGA.7	T cells	7	3	4	0	0	0	0	0	0	0	0	0	0	0	0	0	0	0	0	0	0
ATCTGCCAGTTGCAGG.7	T cells	1	3	3	0	0	0	1	0	0	0	0	0	0	0	0	0	0	0	0	0	0
ATCTGCCCAATAGCAA.7	T cells	6	7	3	0	0	2	0	0	0	0	0	0	0	0	0	0	0	0	0	0	0
ATCTGCCCACGTCTCT.7	NKT	3	0	0	13	0	0	0	0	0	0	0	0	0	0	0	0	0	0	0	0	0
ATCTGCCCAGCTCCGA.7	NKT	6	0	0	4	20	0	4	0	0	0	0	0	0	0	0	0	0	0	0	0	0
ATCTGCCGTCGATTGT.7	NKT	3	0	0	7	14	0	0	0	0	0	0	0	0	0	0	0	0	0	0	0	0
ATCTGCCGTGTTCGAT.7	T cells	1	3	4	0	0	0	0	0	0	0	0	0	0	0	0	0	0	0	0	0	0
ATCTGCCTCAACTCTT.7	T cells	3	9	6	0	0	0	0	0	0	0	0	0	0	0	0	0	0	0	0	0	0
ATCTGCCTCGGCCGAT.7	NKT	7	0	0	5	0	0	0	0	0	0	0	0	0	0	0	0	0	0	0	0	0
ATCTGCCTCTGAGTGT.7	T cells	2	0	2	0	0	0	0	0	0	0	0	0	0	0	0	0	0	0	0	0	0
ATGAGGGAGGCCCGTT.7	T cells	6	3	8	0	0	0	0	0	0	1	0	0	0	0	0	0	0	0	0	0	0
ATGAGGGAGTAATCCC.7	T cells	4	1	10	0	0	0	0	0	0	0	0	0	0	0	0	0	0	0	0	0	0
ATGAGGGCACTATCTT.7	T cells	5	3	3	0	0	0	0	0	0	0	0	0	0	0	0	0	0	0	0	0	0
ATGAGGGCATCCAACA.7	T cells	3	4	5	0	0	0	0	0	0	0	0	0	0	0	0	0	0	0	0	0	0
ATGAGGGCATCGGAAG.7	T cells	0	1	2	0	0	0	0	0	0	0	0	0	0	0	0	0	0	0	0	0	0
ATGAGGGGTCCATCCT.7	T cells	8	8	9	0	0	0	0	0	0	0	0	0	0	0	0	0	0	0	0	0	0
ATGAGGGGTGATGCCC.7	T cells	6	1	1	0	0	0	0	0	0	0	0	0	0	0	0	0	0	0	0	0	0
ATGAGGGTCATATCGG.7	T cells	10	6	15	0	0	0	0	0	0	0	0	0	0	0	0	0	0	0	0	0	0
ATGAGGGTCCACGTGG.7	T cells	3	5	3	1	33	1	0	0	0	0	0	0	0	0	0	0	0	0	0	0	0
ATGAGGGTCCCAAGTA.7	T cells	8	13	13	0	1	0	0	0	0	0	0	0	0	0	0	0	0	0	0	0	0
ATGAGGGTCCCTAACC.7	NKT	5	0	0	5	0	0	0	0	0	0	0	0	0	0	0	0	0	0	0	0	0
ATGAGGGTCCGAGCCA.7	NKT	9	0	0	4	16	0	1	0	0	0	0	0	0	0	0	0	0	0	0	0	0
ATGAGGGTCGCAAACT.7	T cells	9	0	2	9	99	5	0	0	0	0	0	0	0	0	0	0	0	0	0	0	0
ATGAGGGTCGTGGTCG.7	Myeloid cells	2	0	0	0	0	0	0	0	30	0	0	0	0	0	0	0	0	0	0	0	0
ATGCGATAGCGTAGTG.7	NKT	9	0	0	4	37	0	1	0	0	0	0	0	0	0	0	0	0	0	0	0	0
ATGCGATAGTATGACA.7	T cells	6	4	8	0	0	0	0	0	0	0	0	0	0	0	0	0	0	0	0	0	0
ATGCGATAGTGCAAGC.7	NKT	5	0	0	2	14	2	1	0	0	0	0	0	0	0	0	0	0	0	0	0	0
ATGCGATCAAATTGCC.7	T cells	2	2	3	0	0	0	0	0	0	0	0	0	0	0	0	0	0	0	0	0	0
ATGCGATCACAAGTAA.7	T cells	2	0	3	0	0	0	0	0	0	0	0	0	0	0	0	0	0	0	0	0	0
ATGCGATCACTGTCGG.7	NKT	11	0	1	12	21	0	0	0	0	0	0	0	0	0	0	0	0	0	0	0	0
ATGCGATCAGTTCATG.7	T cells	5	1	5	0	0	0	0	0	0	0	0	0	0	0	0	0	0	0	0	0	0
ATGCGATCATCGGTTA.7	NKT	5	0	0	1	39	0	5	0	0	0	0	1	0	0	0	0	0	0	0	0	0
ATGCGATGTAGCCTCG.7	T cells	5	3	11	0	2	0	0	0	0	0	0	0	0	0	0	0	0	0	0	0	0
ATGCGATGTCTTGCGG.7	NKT	1	0	0	6	7	0	4	0	0	0	0	0	0	0	0	0	0	0	0	0	0
ATGCGATGTGCCTGCA.7	T cells	5	8	8	0	0	0	2	0	0	0	0	0	0	0	0	0	0	0	0	0	0
ATGCGATGTGCTTCTC.7	NK	3	0	0	0	0	3	2	0	0	0	0	0	0	0	0	0	0	0	0	0	0
ATGCGATGTGTTGGGA.7	NKT	7	0	0	3	11	0	6	0	0	0	0	0	0	0	0	0	0	0	0	0	0
ATGCGATGTTAAGGGC.7	NKT	5	0	0	0	36	0	0	0	0	0	0	0	0	0	0	0	0	0	0	0	0
ATGCGATGTTAGTGGG.7	Myeloid cells	19	0	0	0	2	0	0	2	26	0	0	0	0	0	0	0	0	0	0	0	0
ATGCGATGTTCGTCTC.7	T cells	5	6	3	0	0	0	0	0	0	0	1	0	0	0	0	0	0	0	0	0	0
ATGCGATGTTCTGAAC.7	T cells	2	3	3	0	0	0	0	0	0	0	0	0	0	0	0	0	0	0	0	0	0
ATGCGATGTTTGACAC.7	T cells	7	7	8	0	0	0	0	0	0	0	0	0	0	0	0	0	0	0	0	0	0
ATGCGATTCAATCTCT.7	NKT	9	0	0	1	3	0	0	0	0	0	0	0	0	0	0	0	0	0	0	0	0
ATGCGATTCGTAGGTT.7	T cells	4	5	8	0	0	0	0	0	0	0	0	0	0	0	0	0	0	0	0	0	0
ATGCGATTCGTCCAGG.7	T cells	4	6	7	0	0	0	0	0	0	0	0	0	0	0	0	0	0	0	0	0	0
ATGGGAGAGACAGAGA.7	T cells	18	2	6	0	0	0	0	0	0	0	0	0	0	0	0	0	0	0	0	0	0
ATGGGAGAGACCGGAT.7	T cells	3	3	8	0	1	0	0	0	1	0	0	0	0	0	0	0	0	0	0	0	0
ATGGGAGAGACTAAGT.7	NKT	7	0	0	7	7	0	0	0	0	0	0	0	0	0	0	0	0	0	0	0	0
ATGGGAGAGAGTTGGC.7	NKT	5	0	0	9	1	0	0	0	0	0	0	0	0	0	0	0	0	0	0	0	0
ATGGGAGAGATCTGAA.7	T cells	3	1	3	0	0	0	0	0	0	0	0	0	0	0	0	0	0	0	0	0	0
ATGGGAGAGCCTTGAT.7	T cells	5	2	8	5	0	0	0	0	0	0	0	0	0	0	0	0	0	0	0	0	0
ATGGGAGAGGCCCGTT.7	Myeloid cells	5	0	0	0	0	0	0	1	63	0	0	0	0	0	0	0	0	0	0	0	0
ATGGGAGAGTACGCGA.7	T cells	5	1	8	0	0	0	0	0	0	0	0	0	0	0	0	0	0	0	0	0	0
ATGGGAGCAACACCCG.7	NKT	10	0	0	9	14	0	0	0	0	0	0	0	0	0	0	0	0	0	0	0	0
ATGGGAGCAATCTACG.7	NKT	8	0	0	0	52	0	0	0	0	0	0	0	0	0	0	0	0	0	0	0	0
ATGGGAGCACGGTGTC.7	T cells	8	3	6	0	0	0	0	0	0	0	0	0	0	0	0	0	0	0	0	0	0
ATGGGAGCAGCTGTAT.7	NKT	6	0	0	7	13	1	0	0	0	0	0	0	0	0	0	0	0	0	0	0	0
ATGGGAGCATGACATC.7	NKT	8	0	0	9	15	0	0	0	0	0	0	0	0	0	0	0	0	0	0	0	0
ATGGGAGGTATAGGGC.7	NKT	23	2	0	2	0	0	2	0	0	0	0	0	0	0	0	0	0	0	0	0	0
ATGGGAGGTGGCGAAT.7	T cells	4	2	4	0	0	0	0	0	0	0	0	0	0	0	0	0	0	0	0	0	0
ATGGGAGTCAGAGGTG.7	Myeloid cells	10	0	0	0	0	0	0	0	15	0	0	0	0	0	0	0	0	0	0	0	0
ATGGGAGTCCGTAGGC.7	T cells	9	6	12	0	0	0	0	0	0	0	1	0	0	0	0	0	0	0	0	0	0
ATGGGAGTCGGCGCAT.7	T cells	7	0	4	0	0	0	0	0	0	0	0	0	0	0	0	0	0	0	0	0	0
ATGTGTGAGAAGGTTT.7	T cells	4	1	0	0	0	0	0	0	0	0	0	0	0	0	0	0	0	0	0	0	0
ATGTGTGAGCGATCCC.7	T cells	8	13	14	0	0	0	0	0	0	0	5	0	0	0	0	0	0	0	0	0	0
ATGTGTGAGGACGAAA.7	NKT	8	0	1	6	3	0	0	0	0	0	0	0	0	0	0	0	0	0	0	0	0
ATGTGTGCACATTCGA.7	T cells	6	7	5	0	0	0	0	0	0	0	0	0	0	0	0	0	0	0	0	0	0
ATGTGTGCACCGTTGG.7	NKT	7	0	0	11	54	0	1	0	0	0	0	0	0	0	0	0	0	0	0	0	0
ATGTGTGCAGCAGTTT.7	NKT	15	8	4	12	49	0	3	0	0	0	0	0	0	0	0	0	0	0	0	0	0
ATGTGTGCAGGCTGAA.7	NK	2	0	0	7	0	1	1	0	1	0	0	0	0	0	0	0	0	0	0	0	0
ATGTGTGCATGGGAAC.7	NKT	2	0	0	14	19	0	0	0	0	0	0	0	0	0	0	0	0	0	0	0	0
ATGTGTGGTAAGGGAA.7	NK	6	0	0	0	0	1	8	0	1	0	0	0	0	0	0	0	0	0	0	0	0
ATGTGTGGTATTCTCT.7	T cells	1	4	4	0	0	0	0	0	1	0	0	0	0	0	0	0	0	0	0	0	0
ATGTGTGTCAACTCTT.7	NKT	4	0	0	3	5	0	0	0	0	0	0	0	0	0	0	0	0	0	0	0	0
ATGTGTGTCAATCTCT.7	T cells	3	0	0	0	0	0	0	0	0	0	0	0	0	0	0	0	0	0	0	0	0
ATGTGTGTCAGCTCGG.7	NKT	15	0	0	2	0	1	0	0	0	0	0	0	0	0	0	0	0	0	0	0	0
ATGTGTGTCAGTTGAC.7	T cells	1	0	2	0	0	0	0	0	0	0	0	1	0	0	0	0	0	0	0	0	0
ATGTGTGTCATGTGGT.7	NK	5	0	0	0	0	0	0	0	1	0	0	0	0	0	0	0	0	0	0	0	0
ATGTGTGTCCTCTAGC.7	NKT	5	0	0	10	0	0	0	0	0	0	0	0	0	0	0	0	0	0	0	0	0
ATGTGTGTCGTTTATC.7	NKT	4	0	0	5	23	0	0	0	0	0	0	0	0	0	0	0	0	0	0	0	0
ATGTGTGTCTATCCCG.7	T cells	5	1	2	0	0	0	0	0	1	0	0	0	0	0	0	0	0	0	0	0	0
ATTACTCAGATGGGTC.7	T cells	13	6	4	0	0	0	0	0	0	0	0	0	0	0	0	0	0	0	0	0	0
ATTACTCAGTGTGGCA.7	T cells	1	4	3	0	0	0	2	0	0	0	0	2	0	0	0	0	0	0	0	0	0
ATTACTCCAAGGGTCA.7	T cells	1	0	3	0	0	0	0	0	0	0	0	0	0	0	0	0	0	0	0	0	0
ATTACTCCATCCTTGC.7	T cells	1	1	4	6	21	0	0	0	0	0	0	0	0	0	0	0	0	0	0	0	0
ATTACTCGTATGAATG.7	NKT	6	0	0	6	23	0	3	0	0	0	0	0	0	0	0	0	0	0	0	0	0
ATTACTCGTATTAGCC.7	NKT	5	0	0	3	56	0	0	0	0	0	0	0	0	0	0	0	0	0	0	0	0
ATTACTCGTCTTGTCC.7	NKT	1	0	0	5	23	0	3	0	0	0	0	0	0	0	0	0	0	0	0	0	0
ATTACTCGTGCATCTA.7	NKT	3	0	0	2	17	2	0	0	0	0	0	0	0	0	0	0	0	0	0	0	0
ATTACTCTCAGTCAGT.7	NKT	0	0	0	1	15	0	0	0	0	0	0	0	0	0	0	0	0	0	0	0	0
ATTACTCTCCGTACAA.7	NKT	6	0	0	7	0	0	0	0	0	0	0	0	0	0	0	0	0	0	0	0	0
ATTATCCAGACAAAGG.7	NK	18	0	0	7	28	2	4	0	0	0	0	0	0	0	0	0	0	0	0	0	0
ATTATCCAGACGCAAC.7	Myeloid cells	11	0	0	0	0	0	0	0	76	0	0	0	0	0	0	0	0	1	0	0	0
ATTATCCAGCACCGTC.7	T cells	6	1	1	0	0	0	0	0	0	0	0	0	0	0	0	0	0	0	0	0	0
ATTATCCAGCTAGCCC.7	NKT	3	0	0	9	28	0	0	0	0	0	0	0	0	0	0	0	0	0	0	0	0
ATTATCCAGCTTTGGT.7	T cells	5	1	7	0	0	0	0	0	0	0	0	0	0	0	0	0	0	0	0	0	0
ATTATCCAGGACGAAA.7	NK	5	0	0	0	0	2	1	0	0	0	0	0	0	0	0	0	0	0	0	0	0
ATTATCCCAGCTCCGA.7	T cells	5	2	6	0	0	0	0	0	0	0	1	0	0	0	0	0	0	0	0	0	0
ATTATCCCATTATCTC.7	NKT	3	0	0	1	0	0	3	0	0	0	0	0	0	0	0	0	0	0	0	0	0
ATTATCCGTCAGGACA.7	T cells	5	3	9	0	0	0	0	0	0	0	0	0	0	0	0	0	0	0	0	0	0
ATTATCCGTCTTGCGG.7	T cells	9	8	4	0	0	0	0	0	0	0	0	0	0	0	0	0	0	0	0	0	0
ATTATCCTCACCTCGT.7	T cells	2	3	4	0	0	0	1	0	0	0	3	0	0	0	0	0	0	0	0	0	0
ATTATCCTCCCAACGG.7	NKT	10	0	0	6	3	0	0	0	0	0	0	0	0	0	0	0	0	0	0	0	0
ATTATCCTCTGATTCT.7	T cells	4	2	4	0	0	0	0	0	0	2	0	0	0	0	0	0	0	0	0	0	0
ATTCTACAGCCCTAAT.7	T cells	3	4	5	8	0	0	0	0	0	0	0	0	0	0	0	0	0	0	0	0	0
ATTCTACAGCTAAGAT.7	T cells	4	1	6	0	0	0	0	0	1	0	0	0	0	0	0	0	0	0	0	0	0
ATTCTACAGGCCGAAT.7	T cells	3	0	3	0	0	0	0	0	1	0	0	0	0	0	0	0	0	0	0	0	0
ATTCTACAGGGTCGAT.7	T cells	4	0	4	0	0	0	0	0	0	0	0	0	0	0	0	0	0	0	0	0	0
ATTCTACAGGTGCTTT.7	T cells	1	6	6	0	0	0	0	0	0	0	0	0	0	0	0	0	0	0	0	0	0
ATTCTACCAGATCTGT.7	T cells	14	2	5	10	0	0	0	0	0	0	0	0	0	0	0	0	0	0	0	0	0
ATTCTACGTAATTGGA.7	T cells	3	6	9	0	0	0	0	0	0	0	0	0	0	0	0	0	0	0	0	0	0
ATTCTACGTCTCGTTC.7	T cells	9	0	0	21	1	0	0	0	0	0	0	0	0	0	0	0	0	0	0	0	0
ATTCTACGTGCGATAG.7	NKT	9	0	0	5	19	1	2	0	0	0	1	0	0	0	0	0	0	0	0	0	0
ATTCTACGTGTTCTTT.7	T cells	6	3	4	3	5	0	0	0	0	0	0	0	0	0	0	0	0	0	0	0	0
ATTCTACTCACCCTCA.7	NKT	1	0	0	2	7	0	1	0	2	0	0	0	0	0	0	0	0	0	0	0	0
ATTCTACTCGAACTGT.7	NKT	6	0	0	5	0	0	0	0	0	0	0	0	0	0	0	0	0	0	0	0	0
ATTCTACTCGCCATAA.7	NKT	5	0	0	5	21	3	1	0	0	0	0	0	0	0	0	0	0	0	0	0	0
ATTCTACTCTCACATT.7	NK	1	0	0	0	21	0	7	0	0	0	0	0	0	0	0	0	0	0	0	0	0
ATTCTACTCTGAGTGT.7	NKT	4	8	0	14	10	0	0	0	0	0	0	0	0	0	0	0	0	0	0	0	0
ATTCTACTCTGGTATG.7	T cells	4	0	4	0	0	8	1	0	0	0	0	0	0	0	0	0	0	0	0	0	0
ATTGGACAGCCAGGAT.7	NKT	8	0	0	5	0	0	1	0	0	0	0	0	0	0	0	0	0	0	0	0	0
ATTGGACCAAACCCAT.7	T cells	3	7	2	0	0	0	0	0	0	0	0	1	0	0	0	0	0	0	0	0	0
ATTGGACCAAAGTCAA.7	T cells	0	0	5	0	0	0	0	0	0	0	0	0	0	0	0	0	0	0	0	0	0
ATTGGACCACAACGTT.7	T cells	11	2	6	0	0	0	0	0	0	0	0	0	0	0	0	0	0	0	0	0	0
ATTGGACCAGACAGGT.7	T cells	8	0	5	0	0	0	0	0	0	0	0	0	0	0	0	0	0	0	0	0	0
ATTGGACCAGGTGGAT.7	Myeloid cells	3	0	0	0	0	0	0	8	23	0	0	0	0	0	0	0	0	0	0	0	0
ATTGGACGTATATCCG.7	NKT	8	0	0	11	6	1	0	0	0	0	0	0	0	0	0	0	0	0	0	0	0
ATTGGACGTCCAGTAT.7	NKT	6	0	1	6	0	0	0	0	0	0	0	0	0	0	0	0	0	0	0	0	0
ATTGGACGTGGGTCAA.7	NKT	3	0	0	1	12	2	0	0	0	0	0	0	0	0	0	0	0	0	0	0	0
ATTGGACTCACATACG.7	NKT	5	0	0	0	6	0	1	0	0	0	0	0	0	0	0	0	0	0	0	0	0
ATTGGACTCACATGCA.7	T cells	15	2	5	0	0	0	0	0	0	0	0	0	0	0	0	0	0	0	0	0	0
ATTGGACTCACCACCT.7	NKT	6	0	0	3	21	0	0	0	0	0	0	0	0	0	0	0	0	0	0	0	0
ATTGGACTCACTGGGC.7	T cells	13	10	7	0	0	0	0	0	0	0	0	0	0	0	0	0	0	0	0	0	0
ATTGGACTCATGGTCA.7	NKT	4	0	0	6	17	0	0	0	0	0	0	0	0	0	0	0	0	0	0	0	0
ATTGGACTCTCTTATG.7	NKT	1	0	0	0	4	0	0	0	0	0	0	0	0	0	0	0	0	0	0	0	0
ATTGGACTCTGTTTGT.7	T cells	3	2	7	0	0	0	3	0	0	0	0	0	0	0	0	0	0	0	0	0	0
ATTGGTGAGAGCTGCA.7	T cells	1	0	0	0	0	0	0	0	0	0	0	0	0	0	0	0	0	0	0	0	0
ATTGGTGAGATGGCGT.7	T cells	8	11	6	0	0	0	0	0	0	0	0	0	0	0	0	0	0	0	0	0	0
ATTGGTGAGGGCTTCC.7	T cells	0	2	2	0	0	0	0	0	0	0	0	0	0	0	0	0	0	0	0	0	0
ATTGGTGAGTTAGCGG.7	T cells	4	3	0	0	0	0	0	0	0	0	0	0	0	0	0	0	0	0	0	0	0
ATTGGTGCAATGGAGC.7	NKT	5	0	0	6	11	0	0	0	0	0	0	0	0	0	0	0	0	0	0	0	0
ATTGGTGCACATCTTT.7	Myeloid cells	11	0	0	0	0	0	0	2	7	0	0	0	0	0	0	0	0	0	0	0	0
ATTGGTGCAGACGCAA.7	NKT	12	0	0	8	0	0	0	0	0	0	0	0	0	0	0	0	0	0	0	0	0
ATTGGTGCAGGGCATA.7	T cells	3	0	1	1	0	0	0	0	0	0	0	0	0	0	0	0	0	0	0	0	0
ATTGGTGGTCACCCAG.7	T cells	3	0	1	0	0	0	0	0	0	0	0	1	0	0	0	0	0	0	0	0	0
ATTGGTGGTCACTGGC.7	T cells	7	4	6	0	0	0	0	0	0	0	0	0	0	0	0	0	0	0	0	0	0
ATTGGTGGTCGAATCT.7	T cells	4	2	9	0	0	0	0	0	0	0	0	0	0	0	0	0	0	0	0	0	0
ATTGGTGGTGAGTATA.7	NKT	5	0	1	5	7	0	0	0	0	0	0	0	0	0	0	0	0	0	0	0	0
ATTGGTGGTGGTAACG.7	T cells	1	0	3	0	0	0	0	0	0	0	0	0	0	0	0	0	0	0	0	0	0
ATTGGTGGTGGTCCGT.7	NKT	8	0	0	0	0	1	0	0	0	0	0	0	0	0	0	0	0	0	0	0	0
ATTGGTGTCACGATGT.7	T cells	16	4	8	2	0	1	0	0	0	0	0	0	0	0	0	0	0	0	0	0	0
ATTTCTGAGACTCGGA.7	Myeloid cells	4	0	0	0	0	0	0	3	70	0	0	0	0	0	0	0	0	0	0	0	0
ATTTCTGAGCTAAACA.7	NKT	12	0	0	2	70	0	2	0	0	0	0	0	0	0	0	0	0	0	0	0	0
ATTTCTGAGCTGCCCA.7	T cells	4	3	6	0	0	0	0	0	0	0	0	0	0	0	0	0	0	0	0	0	0
ATTTCTGAGGAGCGAG.7	T cells	5	5	5	0	0	0	0	0	0	0	0	0	0	0	0	0	0	0	0	0	0
ATTTCTGAGTGGGCTA.7	NK	9	0	0	0	0	5	3	0	0	0	0	0	0	0	0	0	0	0	0	0	0
ATTTCTGAGTGTCTCA.7	T cells	7	7	11	0	0	0	0	0	0	0	0	0	0	0	0	0	0	0	0	0	0
ATTTCTGCAAGGCTCC.7	T cells	3	1	2	0	0	0	0	0	0	0	0	0	0	0	0	0	0	0	0	0	0
ATTTCTGCATTCCTCG.7	T cells	4	1	4	0	0	0	0	0	0	0	0	1	0	0	0	0	0	0	0	0	0
ATTTCTGGTACCGAGA.7	NKT	3	6	0	6	2	0	0	0	0	0	0	0	0	0	0	0	0	0	0	0	0
ATTTCTGGTAGCACGA.7	NKT	2	0	0	1	14	0	0	0	0	0	0	0	0	0	0	0	0	0	0	0	0
ATTTCTGGTCATACTG.7	T cells	1	1	6	0	0	0	0	0	0	0	0	0	0	0	0	0	0	0	0	0	0
ATTTCTGGTCGACTAT.7	T cells	9	3	8	0	0	0	0	0	0	0	1	0	0	0	0	0	0	0	0	0	0
ATTTCTGGTTGTCGCG.7	T cells	2	1	1	0	0	0	0	0	0	0	0	1	0	0	0	0	0	0	0	0	0
ATTTCTGTCCGTCAAA.7	NKT	7	0	0	12	0	0	0	0	0	0	0	0	0	0	0	0	0	0	0	0	0
ATTTCTGTCCTCCTAG.7	T cells	6	1	7	0	0	0	0	0	0	0	0	0	0	0	0	0	0	0	0	0	0
ATTTCTGTCGGCATCG.7	T cells	8	12	5	0	0	0	0	0	0	0	0	0	0	0	0	0	0	0	0	0	0
ATTTCTGTCTACCTGC.7	NKT	5	0	0	6	0	0	0	0	0	0	0	0	0	0	0	0	0	0	0	0	0
ATTTCTGTCTATCCTA.7	NKT	4	0	0	7	15	0	0	0	0	0	0	0	0	0	0	0	0	0	0	0	0
ATTTCTGTCTATGTGG.7	NK	6	1	1	0	0	1	10	0	0	0	0	0	0	0	0	0	0	0	0	0	0
CAACCAAAGACACTAA.7	Myeloid cells	10	0	0	0	0	0	0	3	347	0	0	0	0	0	0	0	0	0	0	0	0
CAACCAAAGCTATGCT.7	NKT	9	0	3	4	42	1	1	0	0	0	0	0	0	0	0	0	0	0	0	0	0
CAACCAACAATCCAAC.7	NKT	9	0	0	7	11	0	1	0	0	0	0	0	0	0	0	0	0	0	0	0	0
CAACCAACAGCATGAG.7	T cells	7	1	4	0	0	0	0	0	0	0	0	0	0	0	0	0	0	0	0	0	0
CAACCAACAGCGTAAG.7	NK	9	0	1	1	54	2	10	0	0	0	0	0	0	0	0	0	0	0	0	0	0
CAACCAACATCGATGT.7	T cells	7	3	9	0	0	0	0	0	0	0	0	0	0	0	0	0	0	0	0	0	0
CAACCAAGTGCAACTT.7	T cells	13	16	13	0	0	0	0	0	0	0	0	0	0	0	0	0	0	0	0	0	0
CAACCAAGTGTGCGTC.7	NKT	1	0	0	14	44	0	3	0	0	0	0	0	0	0	0	0	0	0	0	0	0
CAACCAATCATCATTC.7	T cells	6	5	5	0	0	0	0	0	0	0	0	0	0	0	0	0	0	0	0	0	0
CAACCAATCCACTGGG.7	T cells	8	4	5	0	0	0	0	0	0	0	0	0	0	0	0	0	0	0	0	0	0
CAACCAATCGCATGGC.7	NKT	4	0	0	4	40	0	1	0	0	0	0	0	0	0	0	0	0	0	0	0	0
CAACCAATCGGTTCGG.7	NKT	17	4	9	11	12	0	3	0	0	0	0	0	0	0	0	0	0	0	0	0	0
CAACCTCAGCAGACTG.7	T cells	4	1	4	0	0	0	0	0	1	0	0	0	0	0	0	0	0	0	0	0	0
CAACCTCAGCTATGCT.7	NKT	5	0	0	9	21	0	0	0	0	0	0	0	0	0	0	0	0	0	0	0	0
CAACCTCAGTCATGCT.7	NKT	9	0	0	3	0	4	0	0	0	0	0	0	0	0	0	0	0	0	0	0	0
CAACCTCCACTCTGTC.7	T cells	15	1	5	3	15	0	0	0	0	0	0	0	0	0	0	0	0	0	0	0	0
CAACCTCCATAGAAAC.7	T cells	11	5	8	0	0	0	0	0	0	0	0	0	0	0	0	0	0	0	0	0	0
CAACCTCGTAAGTGTA.7	T cells	2	9	6	0	0	0	0	0	0	0	0	0	0	0	0	0	0	0	0	0	0
CAACCTCGTCGATTGT.7	T cells	8	3	11	0	0	0	0	0	0	0	0	0	0	0	0	0	0	0	0	0	0
CAACCTCGTGCGAAAC.7	T cells	6	5	3	0	0	2	0	0	0	1	0	0	0	0	0	0	0	0	0	0	0
CAACCTCGTGGACGAT.7	T cells	13	3	9	0	0	0	17	0	0	0	0	0	0	0	0	0	0	0	0	0	0
CAACCTCGTTACTGAC.7	NKT	13	0	0	10	10	0	0	0	0	0	0	0	0	0	0	0	0	0	0	0	0
CAACCTCTCGGCTACG.7	NK	10	0	0	4	25	4	6	0	0	0	0	0	0	0	0	0	0	0	0	0	0
CAACTAGAGACTGTAA.7	NK	4	0	1	1	0	1	4	0	0	0	0	0	0	0	0	0	0	0	0	0	0
CAACTAGAGGAATTAC.7	T cells	18	3	2	4	1	0	0	0	0	0	0	0	0	0	0	0	0	0	0	0	0
CAACTAGCAAGGTTCT.7	T cells	2	1	6	0	1	1	0	0	0	0	0	0	0	0	0	0	0	0	0	0	0
CAACTAGCACTCGACG.7	NKT	4	0	5	13	37	0	0	0	0	0	0	0	0	0	0	0	0	0	0	0	0
CAACTAGCATCACGTA.7	NKT	7	2	0	8	0	0	4	0	0	0	0	0	0	0	0	0	0	0	0	0	0
CAACTAGGTACTTAGC.7	T cells	19	9	14	0	0	0	0	0	0	0	0	0	0	0	0	0	0	0	0	0	0
CAACTAGGTCGGCTCA.7	NK	7	0	0	0	19	2	4	0	0	0	0	0	0	0	0	0	0	0	0	0	0
CAACTAGGTCTACCTC.7	NK	5	0	0	0	1	0	2	0	0	0	0	0	0	0	0	0	0	0	0	0	0
CAACTAGGTTTGACAC.7	T cells	1	4	1	0	0	0	0	0	0	0	0	0	0	0	0	0	0	0	0	0	0
CAACTAGTCCTTAATC.7	Myeloid cells	4	0	0	0	0	0	0	1	7	0	0	0	0	0	0	0	0	0	0	0	0
CAACTAGTCCTTGCCA.7	T cells	0	0	1	0	0	0	0	0	0	0	0	0	0	0	0	0	0	0	0	0	0
CAACTAGTCTGGCGTG.7	T cells	4	2	8	1	20	1	0	0	0	0	0	0	0	0	0	0	0	0	0	0	0
CAAGAAAAGCCACGTC.7	T cells	3	3	4	0	0	0	1	0	0	0	0	0	0	0	0	0	0	0	0	0	0
CAAGAAAAGGGAACGG.7	NKT	5	0	0	1	29	2	1	0	0	0	0	0	0	0	0	0	0	0	0	0	0
CAAGAAACAAGTTGTC.7	NKT	7	0	0	4	6	0	0	0	0	0	0	0	0	0	0	0	0	0	0	0	0
CAAGAAACAATCACAC.7	NK	5	0	1	0	0	0	5	0	0	0	0	0	0	0	0	0	0	0	0	0	0
CAAGAAACAGTGGAGT.7	T cells	7	4	5	0	0	0	0	0	0	1	0	0	0	0	0	0	0	0	0	0	0
CAAGAAACATTGGCGC.7	T cells	13	1	1	0	1	0	0	0	0	0	0	0	0	0	0	0	0	0	0	0	0
CAAGAAAGTTCCTCCA.7	NKT	4	0	0	5	6	0	2	0	0	0	0	0	0	0	0	0	0	0	0	0	0
CAAGAAATCCACGCAG.7	T cells	8	2	1	0	0	0	0	0	0	0	0	1	0	0	0	0	0	0	0	0	0
CAAGAAATCGAATGCT.7	T cells	6	1	0	0	1	0	0	0	0	0	0	0	0	0	0	0	0	0	0	0	0
CAAGAAATCGTTGACA.7	NKT	6	0	0	4	19	0	0	0	0	0	0	0	0	0	0	0	0	0	0	0	0
CAAGAAATCTCTGCTG.7	T cells	8	3	7	0	0	1	0	0	0	0	0	1	0	0	0	0	0	0	0	0	0
CAAGATCAGAGCTGGT.7	NKT	2	2	0	0	0	1	0	0	1	0	0	0	0	0	0	0	0	0	0	0	0
CAAGATCAGATATGGT.7	T cells	3	3	5	0	0	0	0	0	0	0	0	0	0	0	0	0	0	0	0	0	0
CAAGATCAGTCGTTTG.7	T cells	5	3	7	0	0	0	0	0	0	0	0	0	0	0	0	0	0	0	0	0	0
CAAGATCCAATGAAAC.7	T cells	1	2	4	0	0	0	0	0	0	0	0	0	0	0	0	0	0	0	0	0	0
CAAGATCCACGTGAGA.7	T cells	6	12	8	0	0	0	0	0	0	2	0	0	0	0	0	0	0	0	0	0	0
CAAGATCCATGCCACG.7	Myeloid cells	20	0	0	0	0	0	0	13	54	0	0	0	0	0	0	0	0	0	0	0	0
CAAGATCCATTTGCCC.7	T cells	5	1	7	0	0	2	0	0	0	0	0	0	0	0	0	0	0	0	0	0	0
CAAGATCGTAGATTAG.7	NKT	6	0	0	9	13	0	2	0	0	0	0	0	0	0	0	0	0	0	0	0	0
CAAGATCGTCAACATC.7	T cells	9	10	10	0	0	0	0	0	0	0	0	0	0	0	0	0	0	0	0	0	0
CAAGATCTCAACACCA.7	T cells	10	5	4	3	15	0	0	0	0	0	0	0	0	0	0	0	0	0	0	0	0
CAAGATCTCAGAGGTG.7	T cells	1	0	1	0	0	0	0	0	0	0	0	0	0	0	0	0	0	0	0	0	0
CAAGATCTCATACGGT.7	T cells	9	7	6	0	0	0	0	0	0	1	0	0	0	0	0	0	0	0	0	0	0
CAAGATCTCGTCTGCT.7	T cells	7	4	5	0	0	0	0	0	0	0	0	0	0	0	0	0	0	0	0	0	0
CAAGATCTCTAACTGG.7	NKT	10	0	1	2	15	0	3	0	0	0	0	0	0	0	0	0	0	0	0	0	0
CAAGATCTCTCAAGTG.7	NKT	14	0	0	11	0	0	0	0	0	0	0	0	0	0	0	0	0	0	0	0	0
CAAGATCTCTCCAGGG.7	T cells	2	3	3	0	0	0	0	0	0	0	0	0	0	0	0	0	0	0	0	0	0
CAAGATCTCTGCAAGT.7	T cells	6	0	1	0	0	0	0	0	0	0	0	0	0	0	0	0	0	0	0	0	0
CAAGGCCAGATCACGG.7	T cells	3	6	9	0	0	0	0	0	0	0	0	0	0	0	0	0	0	0	0	0	0
CAAGGCCAGTCTCCTC.7	T cells	9	8	6	0	0	0	0	0	0	0	0	0	0	0	0	0	0	0	0	0	0
CAAGGCCCAGCAGTTT.7	T cells	6	6	6	0	0	0	2	0	0	0	0	0	0	0	0	0	0	0	0	0	0
CAAGGCCCAGGGTATG.7	T cells	4	4	3	0	0	0	0	0	0	0	0	0	0	0	0	0	0	0	0	0	0
CAAGGCCCAGGTGGAT.7	NKT	2	0	0	2	19	0	0	0	0	0	0	0	0	0	0	0	0	0	0	0	0
CAAGGCCCAGTCACTA.7	Myeloid cells	17	0	0	0	0	0	0	0	283	0	0	0	0	0	0	0	0	0	0	0	0
CAAGGCCCATCCGCGA.7	T cells	1	2	5	0	0	0	0	0	0	0	0	0	0	0	0	0	0	0	0	0	0
CAAGGCCGTAATCACC.7	T cells	9	3	7	0	0	3	2	0	0	0	0	0	0	0	0	0	0	0	0	0	0
CAAGGCCGTACTCAAC.7	NKT	6	0	0	4	0	0	0	0	0	0	0	0	0	0	0	0	0	0	0	0	0
CAAGGCCTCAATCTCT.7	T cells	2	1	6	0	0	0	0	0	0	0	0	0	0	0	0	0	0	0	0	0	0
CAAGGCCTCCCAGGTG.7	NKT	1	0	0	2	0	1	0	0	0	0	0	0	0	0	0	0	0	0	0	0	0
CAAGGCCTCGTATCAG.7	T cells	4	1	2	0	0	0	0	0	0	0	0	0	0	0	0	0	0	0	0	0	0
CAAGTTGAGATGCCAG.7	T cells	5	3	3	5	13	0	0	0	0	0	0	0	0	0	0	0	0	0	0	0	0
CAAGTTGAGCACGCCT.7	T cells	3	9	14	0	0	0	0	0	0	0	0	0	0	0	0	0	0	0	0	0	0
CAAGTTGCACATTAGC.7	NK	4	0	0	0	0	0	1	0	0	0	0	0	0	0	0	0	0	0	0	0	0
CAAGTTGCACCAGGCT.7	NKT	13	0	0	6	15	1	0	0	0	0	0	1	0	0	0	0	0	0	0	0	0
CAAGTTGCACCTATCC.7	T cells	6	15	6	0	0	0	0	0	0	0	0	0	0	0	0	0	0	0	0	0	0
CAAGTTGCAGTCAGCC.7	T cells	8	6	6	0	0	0	0	0	0	0	0	0	0	0	0	0	0	0	0	0	0
CAAGTTGCATACGCCG.7	Myeloid cells	3	0	0	0	0	0	0	0	39	0	0	0	0	0	0	0	0	0	0	0	0
CAAGTTGCATCGACGC.7	NKT	11	0	0	8	24	0	1	0	0	0	0	0	0	0	0	0	0	0	0	0	0
CAAGTTGGTAGAGCTG.7	T cells	2	2	1	0	0	3	0	0	0	0	0	0	0	0	0	0	0	0	0	0	0
CAAGTTGGTATATCCG.7	T cells	13	3	10	0	0	0	0	0	0	0	0	0	0	0	0	0	0	0	0	0	0
CAAGTTGTCAACGGGA.7	NKT	6	0	0	2	32	0	1	0	0	0	0	0	0	0	0	0	0	0	0	0	0
CAAGTTGTCAGGATCT.7	T cells	11	7	11	0	0	0	0	0	0	0	0	0	0	0	0	0	0	0	0	0	0
CAAGTTGTCTGAGGGA.7	T cells	8	4	5	0	0	0	0	0	0	1	0	0	0	0	0	0	0	0	0	0	0
CAAGTTGTCTGTCTAT.7	NKT	4	0	0	2	11	0	0	0	0	0	0	0	0	0	0	0	0	0	0	0	0
CACAAACAGAACTCGG.7	NKT	9	3	9	9	0	0	0	0	1	0	0	0	0	0	0	0	0	0	0	0	0
CACAAACAGAGCCCAA.7	T cells	8	2	5	0	1	0	0	0	0	0	0	0	0	0	0	0	0	0	0	0	0
CACAAACAGAGGTTAT.7	T cells	6	2	6	0	0	0	2	0	0	0	0	0	0	0	0	0	0	0	0	0	0
CACAAACAGCTGAACG.7	T cells	7	3	4	0	0	0	0	0	0	0	0	0	0	0	0	0	0	0	0	0	0
CACAAACCAATAGCAA.7	T cells	6	5	7	0	0	0	0	0	0	1	0	0	0	0	0	0	0	0	0	0	0
CACAAACCAGTTCCCT.7	T cells	7	2	2	2	0	1	0	0	0	0	0	0	0	0	0	0	0	0	0	0	0
CACAAACGTTACGGAG.7	T cells	5	6	18	0	0	0	0	0	0	0	0	0	0	0	0	0	0	0	0	0	0
CACAAACGTTAGGGTG.7	T cells	14	10	8	0	0	0	0	0	0	0	0	0	0	0	0	0	0	0	0	0	0
CACAAACGTTCAGTAC.7	Myeloid cells	13	0	0	0	0	0	0	2	244	0	0	0	0	0	0	0	0	0	0	0	1
CACAAACTCACCAGGC.7	NKT	8	0	0	10	0	0	1	0	0	0	0	0	0	0	0	0	0	0	0	0	0
CACAAACTCCGTAGGC.7	T cells	4	6	5	0	0	0	0	0	0	0	0	0	0	0	0	0	0	0	0	0	0
CACACAAAGAAACCTA.7	NKT	5	0	0	1	17	0	0	0	0	0	0	0	0	0	0	0	0	0	0	0	0
CACACAAAGCTATGCT.7	T cells	8	2	7	0	0	0	0	0	0	4	0	0	0	0	0	0	0	0	0	0	0
CACACAAAGGAGCGTT.7	NKT	4	0	0	9	13	0	1	0	0	0	0	0	0	0	0	0	0	0	0	0	0
CACACAAAGTAGCCGA.7	NKT	5	1	0	8	15	0	1	0	0	0	0	0	0	0	0	0	0	0	0	0	0
CACACAAAGTCGCCGT.7	NKT	7	0	4	0	28	0	3	0	0	0	0	0	0	0	0	0	0	0	0	0	0
CACACAACATACTACG.7	NKT	2	0	0	5	8	0	0	0	0	0	0	0	0	0	0	0	0	0	0	0	0
CACACAACATATACGC.7	T cells	8	9	9	0	0	0	4	0	0	0	1	0	0	0	0	0	0	0	0	0	0
CACACAAGTACTTAGC.7	NKT	2	0	0	7	23	0	6	0	0	0	0	0	0	0	0	0	0	0	0	0	0
CACACAAGTATCACCA.7	T cells	7	7	5	0	0	2	0	0	0	2	0	0	0	0	0	0	0	0	0	0	0
CACACAATCAAACGGG.7	NKT	8	0	0	9	1	0	0	0	0	0	0	0	0	0	0	0	0	0	0	0	0
CACACAATCAATCTCT.7	NKT	7	0	0	13	2	0	3	0	0	0	0	0	0	0	0	0	0	0	0	0	0
CACACAATCCTTGACC.7	T cells	8	9	4	0	0	0	0	0	0	0	0	0	0	0	0	0	0	0	0	0	0
CACACAATCTGAGTGT.7	T cells	6	1	12	0	0	2	0	0	0	1	0	0	0	0	0	0	0	0	0	0	0
CACACCTAGAAGGGTA.7	NKT	6	0	0	8	48	0	0	0	0	0	0	0	0	0	0	0	0	0	0	0	0
CACACCTAGGACAGCT.7	T cells	6	1	4	0	0	0	0	0	0	0	0	0	0	0	0	0	0	0	0	0	0
CACACCTAGGTAGCCA.7	NKT	3	0	0	3	8	0	0	0	0	0	0	0	0	0	0	0	0	0	0	0	0
CACACCTAGTGTTGAA.7	T cells	6	4	8	0	0	0	0	0	0	0	0	0	0	0	0	0	0	0	0	0	0
CACACCTCACCGATAT.7	NKT	10	0	0	13	1	0	0	0	0	0	0	0	0	0	0	0	0	0	0	0	0
CACACCTCAGCTGCAC.7	T cells	9	10	6	0	0	0	1	0	0	0	0	0	0	0	0	0	0	0	0	0	0
CACACCTGTCCGCTGA.7	T cells	6	3	10	0	0	2	0	0	0	0	0	0	0	0	0	0	0	0	0	0	0
CACACCTGTCGCATCG.7	T cells	8	0	4	0	0	0	0	0	0	0	0	0	0	0	0	0	0	0	0	0	0
CACACCTGTCGTTGTA.7	T cells	7	7	6	0	0	0	0	0	0	0	0	1	0	0	0	0	0	0	0	0	0
CACACCTGTGTAATGA.7	NK	3	0	0	0	0	0	7	0	0	0	0	0	0	0	0	0	0	0	0	0	0
CACACCTGTTAAAGAC.7	T cells	16	2	1	13	29	0	0	0	0	0	0	0	0	0	0	0	0	0	0	0	0
CACACCTGTTGACGTT.7	T cells	17	3	3	2	0	0	0	0	0	0	0	0	0	0	0	0	0	0	0	0	0
CACACCTTCTGCGTAA.7	NKT	8	0	0	10	3	0	0	0	0	0	0	1	0	0	0	0	0	0	0	0	0
CACACCTTCTGCTGTC.7	T cells	5	5	12	0	0	0	0	0	0	0	0	0	0	0	0	0	0	0	0	0	0
CACACTCAGATGTGGC.7	T cells	14	5	4	0	0	0	0	0	0	0	0	0	0	0	0	0	0	0	0	0	0
CACACTCAGCAGGTCA.7	T cells	10	1	3	0	0	2	0	0	0	0	0	0	0	0	0	0	0	0	0	0	0
CACACTCAGGGTCTCC.7	NKT	5	0	0	8	54	0	2	0	0	0	0	0	0	0	0	0	0	0	0	0	0
CACACTCAGTTTCCTT.7	NKT	5	0	0	4	11	1	1	0	0	0	0	0	0	0	0	0	0	0	0	0	0
CACACTCCAATCAGAA.7	T cells	1	2	13	0	0	1	0	0	0	0	0	0	0	0	0	0	0	0	0	0	0
CACACTCCATTCTTAC.7	T cells	7	1	3	0	0	0	0	0	0	0	0	2	0	0	0	0	0	0	0	0	0
CACACTCGTACCCAAT.7	T cells	1	8	7	0	0	0	0	0	0	0	0	0	0	0	0	0	0	0	0	0	0
CACACTCGTGCCTGTG.7	T cells	3	9	5	0	0	0	0	0	0	0	0	0	0	0	0	0	0	0	0	0	0
CACACTCGTGGTTTCA.7	T cells	7	3	4	0	0	0	0	0	0	0	0	0	0	0	0	0	0	0	0	0	0
CACACTCTCAGTGTTG.7	T cells	12	2	1	0	0	0	0	0	0	0	0	0	0	0	0	0	0	0	0	0	0
CACACTCTCATGTCTT.7	NKT	0	0	0	1	7	0	0	0	0	0	0	0	0	0	0	0	0	0	0	0	0
CACACTCTCCAAGCCG.7	NK	4	0	0	0	0	1	7	0	0	0	0	0	0	0	0	0	0	0	0	0	0
CACACTCTCCCTTGCA.7	T cells	3	5	6	0	0	1	0	0	0	0	0	0	0	0	0	0	0	0	0	0	0
CACACTCTCGAATGGG.7	T cells	8	8	4	5	0	2	0	0	0	0	0	0	0	0	0	0	0	0	0	0	0
CACACTCTCGCCTGTT.7	NKT	2	0	0	7	1	0	0	0	0	0	0	0	0	0	0	0	0	0	0	0	0
CACACTCTCGGACAAG.7	T cells	3	3	6	0	0	0	1	0	0	0	0	0	0	0	0	0	0	0	0	0	0
CACAGGCAGAGGTTGC.7	T cells	2	2	5	0	0	0	0	0	0	0	0	0	0	0	0	0	0	0	0	0	0
CACAGGCAGAGTGACC.7	T cells	6	6	9	5	2	0	0	0	0	0	0	0	0	0	0	0	0	0	0	0	0
CACAGGCAGCGATTCT.7	T cells	6	2	7	0	0	0	0	0	0	0	0	0	0	0	0	0	0	0	0	0	0
CACAGGCAGGAGTCTG.7	T cells	5	1	5	0	0	1	0	0	0	0	0	0	0	0	0	0	0	0	0	0	0
CACAGGCCAACTGGCC.7	T cells	7	0	0	0	3	1	4	0	0	0	0	0	0	0	0	0	0	0	0	0	0
CACAGGCCAAGACACG.7	NKT	1	0	0	2	19	0	0	0	0	0	0	0	0	0	0	0	0	0	0	0	0
CACAGGCCACCGGAAA.7	Myeloid cells	3	0	0	0	0	0	0	5	101	0	0	0	0	0	0	0	0	0	0	0	0
CACAGGCCACGTCTCT.7	T cells	4	6	5	0	0	1	1	0	0	0	0	0	0	0	0	0	0	0	0	0	0
CACAGGCCAGTTCCCT.7	NKT	8	0	0	7	36	0	0	0	0	0	0	0	0	0	0	0	0	0	0	0	0
CACAGGCCATGTCTCC.7	NKT	3	0	1	2	7	0	0	0	0	0	0	0	0	0	0	0	0	0	0	0	0
CACAGGCGTAAATGAC.7	NKT	3	0	0	4	0	0	0	0	0	0	0	0	0	0	0	0	0	0	0	0	0
CACAGGCGTCTAGCCG.7	NKT	2	0	0	2	0	0	0	0	0	0	0	0	0	0	0	0	0	0	0	0	0
CACAGGCGTTGCGTTA.7	T cells	24	13	30	1	0	0	12	0	0	0	0	0	0	0	0	0	0	0	0	0	0
CACAGGCTCCACGACG.7	T cells	10	6	9	1	0	0	0	0	0	0	0	0	0	0	0	0	0	0	0	0	0
CACAGGCTCCAGAAGG.7	T cells	14	9	9	0	0	1	0	0	0	1	0	0	0	0	0	0	0	0	0	0	0
CACAGGCTCGCGTAGC.7	T cells	1	1	4	0	0	0	0	0	0	0	0	0	0	0	0	0	0	0	0	0	0
CACAGGCTCTCCCTGA.7	T cells	4	4	2	0	0	0	0	0	0	0	0	0	0	0	0	0	0	0	0	0	0
CACAGTACAAGCTGTT.7	T cells	7	5	7	0	0	0	0	0	1	0	0	0	0	0	0	0	0	0	0	0	0
CACAGTACACGAAATA.7	NKT	10	0	0	9	1	0	1	0	0	0	0	0	0	0	0	0	0	0	0	0	0
CACAGTACAGCGTTCG.7	NKT	8	0	0	4	11	0	0	0	0	0	0	0	0	0	0	0	0	0	0	0	0
CACAGTAGTCTAGAGG.7	T cells	15	0	0	11	1	6	2	0	0	0	0	0	0	0	0	0	0	0	0	0	0
CACAGTAGTTACGCGC.7	NKT	5	0	0	6	6	0	2	0	0	0	0	0	0	0	0	0	0	0	0	0	0
CACAGTAGTTCACGGC.7	T cells	5	1	2	0	0	0	0	0	0	0	0	0	0	0	0	0	0	0	0	0	0
CACAGTATCACTGGGC.7	T cells	3	1	5	0	0	0	0	0	0	0	0	0	0	0	0	0	0	0	0	0	0
CACAGTATCCCTGACT.7	NKT	6	0	0	14	6	0	0	0	0	0	0	0	0	0	0	0	0	0	0	0	0
CACAGTATCCTACAGA.7	T cells	4	2	6	0	0	0	0	0	0	0	0	0	0	0	0	0	0	0	0	0	0
CACAGTATCGCCTGAG.7	NKT	8	0	0	3	10	0	1	0	0	0	0	1	0	0	0	0	0	0	0	0	0
CACAGTATCGGTCTAA.7	NKT	4	0	0	12	43	0	1	0	1	0	0	0	0	0	0	0	0	0	0	0	0
CACAGTATCTATGTGG.7	NKT	7	0	0	3	12	0	2	0	0	0	0	0	0	0	0	0	0	0	0	0	0
CACATAGAGCTCCTTC.7	T cells	2	1	1	0	8	0	0	0	0	0	0	0	0	0	0	0	0	0	0	0	0
CACATAGAGCTTCGCG.7	NKT	12	0	0	6	0	0	0	0	0	0	0	0	0	0	0	0	0	0	0	0	0
CACATAGCAAAGAATC.7	T cells	5	9	6	0	0	0	0	0	0	0	0	0	0	0	0	0	0	0	0	0	0
CACATAGCACGAAATA.7	NKT	6	0	0	5	0	1	0	0	0	0	0	0	0	0	0	0	0	0	0	0	0
CACATAGCAGATCTGT.7	NKT	13	0	0	8	22	0	0	0	0	0	0	0	0	0	0	0	0	0	0	0	0
CACATAGCAGCGTTCG.7	T cells	2	0	2	0	0	0	0	0	0	0	0	0	0	0	0	0	0	0	0	0	0
CACATAGCAGGGAGAG.7	T cells	3	1	10	0	1	0	0	0	0	0	0	0	0	0	0	0	0	0	0	0	0
CACATAGCATTGAGCT.7	T cells	7	6	9	0	0	0	0	0	0	0	0	0	0	0	0	0	0	0	0	0	0
CACATAGGTGATAAAC.7	NKT	18	0	0	1	0	0	0	0	0	0	0	0	0	0	0	0	0	0	0	0	0
CACATAGTCCGCGTTT.7	NKT	3	0	0	7	0	0	3	0	0	0	1	0	0	0	0	0	0	0	0	0	0
CACATAGTCCTTCAAT.7	T cells	10	5	9	0	0	0	3	0	0	0	0	0	0	0	0	0	0	0	0	0	0
CACATAGTCGTGACAT.7	Myeloid cells	7	0	0	0	0	0	0	3	59	0	0	0	0	0	0	0	0	0	0	1	0
CACATTTAGACCACGA.7	NK	4	0	1	0	11	1	16	0	0	0	0	3	0	0	0	0	0	0	0	0	0
CACATTTAGCAATATG.7	T cells	9	0	4	0	0	0	0	0	0	0	0	0	0	0	0	0	0	0	0	0	0
CACATTTAGCAGCCTC.7	NKT	1	0	0	2	9	0	0	0	0	0	0	0	0	0	0	0	0	0	0	0	0
CACATTTAGCTAACTC.7	T cells	14	4	5	0	0	0	5	0	0	0	0	0	0	0	0	0	0	0	0	0	0
CACATTTAGGACGAAA.7	Myeloid cells	5	0	0	0	0	0	0	0	36	0	0	0	0	0	0	0	0	0	0	0	1
CACATTTAGGCAAAGA.7	T cells	7	1	4	0	0	0	0	0	0	0	0	0	0	0	0	0	0	0	0	0	0
CACATTTAGTGTGAAT.7	NK	12	0	3	0	0	0	1	0	0	1	0	0	0	0	0	0	0	0	0	0	0
CACATTTCAATGGAGC.7	NKT	7	0	0	4	14	0	0	0	0	0	0	0	0	0	0	0	0	0	0	0	0
CACATTTCACATGTGT.7	NKT	11	0	0	0	27	0	1	0	0	0	0	0	0	0	0	0	0	0	0	0	0
CACATTTCACGACGAA.7	T cells	4	0	2	0	2	0	0	0	0	0	0	0	0	0	0	0	0	0	0	0	0
CACATTTCACGCGAAA.7	NKT	11	0	0	2	0	0	0	0	0	0	0	0	0	0	0	0	0	0	0	0	0
CACATTTCACGCTTTC.7	NKT	8	0	0	7	10	0	0	0	0	0	0	0	0	0	0	0	0	0	0	0	0
CACATTTGTAGCCTCG.7	T cells	6	0	0	9	18	0	1	0	0	0	0	0	0	0	0	0	0	0	0	0	0
CACATTTGTCAGTGGA.7	T cells	2	3	5	0	0	0	0	0	0	0	0	1	0	0	0	0	0	0	0	0	0
CACATTTTCGAACGGA.7	NK	5	0	0	0	0	0	3	0	0	0	0	0	0	0	0	0	0	0	0	0	0
CACATTTTCGTTACAG.7	T cells	4	5	6	0	0	0	0	0	0	0	3	0	0	0	0	0	0	0	0	0	0
CACCACTAGAAGAAGC.7	T cells	0	0	4	0	0	0	0	0	0	0	0	0	0	0	0	0	0	0	0	0	0
CACCACTAGAGGTTGC.7	NKT	6	0	0	6	0	0	0	0	0	0	0	0	0	0	0	0	0	0	0	0	0
CACCACTAGAGTACAT.7	T cells	5	4	12	0	0	0	0	0	0	0	0	0	0	0	0	0	0	0	0	0	0
CACCACTAGGCCCTTG.7	NKT	6	0	0	4	23	0	0	0	0	0	0	0	0	0	0	0	0	0	0	0	0
CACCACTCACCCAGTG.7	NKT	4	0	0	21	19	0	3	0	0	0	0	0	0	0	0	0	0	0	0	0	0
CACCACTTCACGCGGT.7	NKT	10	1	0	11	27	0	0	0	0	0	0	0	0	0	0	0	0	0	0	0	0
CACCACTTCAGAAATG.7	T cells	8	2	5	0	0	0	0	0	0	0	0	0	0	0	0	0	0	0	0	0	0
CACCACTTCCACGTTC.7	NKT	5	0	0	5	0	0	0	0	0	0	0	0	0	0	0	0	0	0	0	0	0
CACCACTTCGGTCCGA.7	NKT	6	0	0	12	17	0	0	0	0	0	0	0	0	0	0	0	0	0	0	0	0
CACCACTTCTGCAGTA.7	T cells	9	8	5	0	0	0	3	0	0	0	0	0	0	0	0	0	0	0	0	0	0
CACCAGGAGGCCCTCA.7	T cells	4	2	5	0	0	0	0	0	0	0	0	0	0	0	0	0	0	0	0	0	0
CACCAGGCAACTGCTA.7	T cells	2	1	1	0	0	1	0	0	0	0	0	0	0	0	0	0	0	0	0	0	0
CACCAGGCACAGACTT.7	T cells	6	6	9	0	0	0	0	0	0	0	0	0	0	0	0	0	0	0	0	0	0
CACCAGGCACTACAGT.7	NKT	0	0	0	2	30	0	0	0	0	0	0	0	0	0	0	0	0	0	0	0	0
CACCAGGCAGTCAGCC.7	T cells	6	3	6	0	0	0	0	0	0	0	0	0	0	0	0	0	0	0	0	0	0
CACCAGGCATATACCG.7	T cells	3	7	11	0	0	0	0	0	0	0	0	0	0	0	0	0	0	0	0	0	0
CACCAGGGTAAGTAGT.7	T cells	4	6	8	0	0	0	0	0	0	0	0	0	0	0	0	0	0	0	0	0	0
CACCAGGGTCGAGATG.7	T cells	13	7	4	0	0	0	0	0	0	0	0	0	0	0	0	0	0	0	0	0	0
CACCAGGGTGTAATGA.7	T cells	5	6	8	0	0	0	0	0	0	0	0	1	0	0	0	0	0	0	0	0	0
CACCAGGGTTCCACGG.7	T cells	6	2	9	0	0	0	0	0	0	0	0	0	0	0	0	0	0	0	0	0	0
CACCAGGTCAACCAAC.7	T cells	3	0	1	0	3	0	0	0	0	0	0	0	0	0	0	0	0	0	0	0	0
CACCAGGTCAGTCCCT.7	NKT	10	0	0	14	25	0	3	0	0	0	0	0	0	0	0	0	0	0	0	0	0
CACCAGGTCCGAACGC.7	NK	12	0	0	4	33	1	7	0	0	0	0	0	0	0	0	0	0	0	0	0	0
CACCAGGTCCTTTCGG.7	NKT	9	0	0	2	1	0	0	0	0	0	0	0	0	0	0	0	0	0	0	0	0
CACCAGGTCGATGAGG.7	T cells	6	0	6	0	0	0	0	0	0	0	0	0	0	0	0	0	0	0	0	0	0
CACCAGGTCTAACTGG.7	NKT	4	0	0	6	3	1	0	0	0	0	0	0	0	0	0	0	0	0	0	0	0
CACCAGGTCTTGTACT.7	T cells	8	0	3	0	0	0	0	0	0	0	0	0	0	0	0	0	0	0	0	0	0
CACCTTGAGACTTGAA.7	NKT	3	0	0	4	1	0	0	0	0	0	0	0	0	0	0	0	0	0	0	0	0
CACCTTGAGAGTACAT.7	NKT	5	0	0	8	11	0	1	0	0	0	0	0	0	0	0	0	0	0	0	0	0
CACCTTGAGTCTCCTC.7	NKT	11	0	0	7	0	0	0	0	0	0	0	0	0	0	0	0	0	0	0	0	0
CACCTTGAGTGACTCT.7	Myeloid cells	12	0	0	0	0	0	0	0	29	0	0	0	0	0	0	0	0	0	0	3	0
CACCTTGCATGGTCTA.7	NKT	0	0	0	1	9	0	0	0	0	0	0	0	0	0	0	0	0	0	0	0	0
CACCTTGGTAGAGTGC.7	T cells	9	10	6	0	1	0	0	0	0	0	0	0	0	0	0	0	0	0	0	0	0
CACCTTGGTAGCAAAT.7	NKT	9	0	0	4	8	0	1	0	0	0	0	0	0	0	0	0	0	0	0	0	0
CACCTTGTCAACCAAC.7	NK	2	0	0	0	0	0	0	0	0	0	0	0	0	0	0	0	0	0	0	0	0
CACCTTGTCCCTAACC.7	NKT	2	0	0	0	11	0	0	0	0	0	0	0	0	0	0	0	0	0	0	0	0
CACCTTGTCCTTAATC.7	T cells	0	1	1	1	4	0	0	0	0	0	0	0	0	0	0	0	0	0	0	0	0
CACCTTGTCGAATGCT.7	T cells	4	1	0	0	0	0	1	0	0	0	0	0	0	0	0	0	0	0	0	0	0
CACTCCAAGACACTAA.7	T cells	7	3	6	0	1	0	0	0	0	0	0	0	0	0	0	0	0	0	0	0	0
CACTCCAAGCTCAACT.7	NKT	7	2	0	12	1	0	0	0	0	0	0	0	0	0	0	0	0	0	0	0	0
CACTCCAAGGGTTTCT.7	T cells	10	13	12	0	0	0	0	0	0	0	0	0	0	0	0	0	0	0	0	0	0
CACTCCAAGTAAGTAC.7	Myeloid cells	18	0	0	0	0	0	0	8	101	0	0	0	0	0	0	0	0	0	0	0	0
CACTCCACAGAAGCAC.7	T cells	1	0	0	0	0	0	0	0	0	0	0	0	0	0	0	0	0	0	0	0	0
CACTCCACATGCCTTC.7	T cells	0	0	0	0	0	0	0	0	0	0	0	0	0	0	0	0	0	0	0	0	0
CACTCCACATTCTCAT.7	T cells	15	4	2	0	0	0	0	0	0	0	0	0	0	0	0	0	0	0	0	0	0
CACTCCAGTCACACGC.7	T cells	7	7	8	0	0	0	1	0	0	0	0	0	0	0	0	0	0	0	0	0	0
CACTCCATCATGCAAC.7	NKT	2	0	0	7	10	0	1	0	0	0	0	0	0	0	0	0	0	0	0	0	0
CACTCCATCGCAAGCC.7	T cells	12	7	5	4	0	0	0	0	0	0	0	0	0	0	0	0	0	0	0	0	0
CACTCCATCGGTTAAC.7	T cells	16	1	2	0	0	0	0	0	0	0	0	0	0	0	0	0	0	0	0	0	0
CACTCCATCGTTACAG.7	NKT	6	0	0	9	16	0	0	0	1	0	0	0	0	0	0	0	0	0	0	0	0
CAGAATCAGAACAATC.7	T cells	8	2	6	0	0	0	0	0	0	0	0	0	0	0	0	0	0	0	0	0	0
CAGAATCAGGACAGCT.7	T cells	2	1	3	0	0	0	0	0	0	0	0	0	0	0	0	0	0	0	0	0	0
CAGAATCAGGCCGAAT.7	NK	4	0	0	0	0	0	0	0	0	0	0	0	0	0	0	0	0	0	0	0	0
CAGAATCAGGCGCTCT.7	T cells	10	13	5	0	0	0	0	0	0	0	0	1	0	0	0	0	0	0	0	0	0
CAGAATCAGTGTACTC.7	T cells	6	5	6	0	0	0	0	0	0	0	0	0	0	0	0	0	0	0	0	0	0
CAGAATCCAAAGGCGT.7	T cells	3	2	6	0	0	0	0	0	0	0	0	0	0	0	0	0	0	0	0	0	0
CAGAATCCAAGTAATG.7	NKT	6	0	0	2	6	0	0	0	0	0	0	0	0	0	0	0	0	0	0	0	0
CAGAATCCAATCGGTT.7	NKT	11	0	0	7	41	0	5	0	0	0	0	0	0	0	0	0	0	0	0	0	0
CAGAATCCAATCTGCA.7	T cells	2	4	2	0	0	0	0	0	0	0	0	0	0	0	0	0	0	0	0	0	0
CAGAATCCAGTAAGAT.7	T cells	4	10	11	0	0	0	0	0	0	0	0	0	0	0	0	0	0	0	0	0	1
CAGAATCCAGTTAACC.7	NKT	4	0	0	6	5	0	0	0	0	0	0	0	0	0	0	0	0	0	0	0	0
CAGAATCGTCCAAGTT.7	NKT	13	0	0	7	10	0	0	0	0	0	0	0	0	0	0	0	0	0	0	0	0
CAGAATCGTCGCATCG.7	NKT	3	0	3	1	34	0	1	0	0	0	0	0	0	0	0	0	0	0	0	0	0
CAGAATCTCGAATGCT.7	NKT	9	0	0	1	4	1	0	0	0	0	0	0	0	0	0	0	0	0	0	0	0
CAGAATCTCGCACTCT.7	T cells	13	2	5	6	8	0	0	0	0	0	0	0	0	0	0	0	0	0	0	0	0
CAGAATCTCTCACATT.7	NKT	2	0	0	2	5	0	0	0	0	0	0	0	0	0	0	0	0	0	0	0	0
CAGAGAGAGAATTCCC.7	NKT	2	0	0	14	22	0	0	0	0	0	0	0	0	0	0	0	0	0	0	0	0
CAGAGAGAGACTAGGC.7	T cells	1	0	1	0	0	0	0	0	0	0	0	0	0	0	0	0	0	0	0	0	0
CAGAGAGAGGCCCTTG.7	T cells	3	2	1	0	0	0	1	0	0	0	0	0	0	0	0	0	0	0	0	0	0
CAGAGAGAGTCAAGGC.7	T cells	4	3	4	0	0	1	0	0	0	0	0	1	0	0	0	0	0	0	0	0	0
CAGAGAGCATGCTAGT.7	T cells	11	0	0	3	20	0	0	0	0	0	1	0	0	0	0	0	0	0	0	0	0
CAGAGAGGTATCTGCA.7	T cells	8	13	9	0	0	0	0	0	0	0	0	0	0	0	0	0	0	0	0	0	0
CAGAGAGGTCCAGTAT.7	T cells	9	7	7	0	0	0	0	0	0	0	2	0	0	0	0	0	0	0	0	0	0
CAGAGAGGTCTTGCGG.7	NK	5	0	1	0	0	0	3	0	0	0	0	0	0	0	0	0	0	0	0	0	0
CAGAGAGTCAAGGTAA.7	NKT	5	0	1	0	16	0	0	0	0	0	0	0	0	0	0	0	0	0	0	0	0
CAGAGAGTCATTTGGG.7	NKT	10	0	0	3	2	0	0	0	0	0	0	0	0	0	0	0	0	0	0	0	0
CAGAGAGTCCAAGTAC.7	T cells	6	1	13	0	0	0	0	0	0	0	0	0	0	0	0	0	0	0	0	0	0
CAGAGAGTCCGCATCT.7	T cells	12	9	12	0	0	0	0	0	0	0	0	0	0	0	0	0	0	0	0	0	0
CAGAGAGTCTCATTCA.7	T cells	1	4	5	0	0	0	0	0	0	0	0	0	0	0	0	0	0	0	0	0	0
CAGATCAAGAGCTGGT.7	T cells	4	5	8	0	0	0	0	0	0	0	0	0	0	0	0	0	0	0	0	0	0
CAGATCAAGCGTTGCC.7	NKT	6	0	0	1	0	0	0	0	0	3	1	0	0	0	0	0	0	0	0	0	0
CAGATCAAGGGTTTCT.7	T cells	3	3	5	0	0	0	0	0	0	0	0	0	0	0	0	0	0	0	0	0	0
CAGATCAGTCAAAGCG.7	T cells	3	0	0	0	0	0	0	0	0	0	0	0	0	0	0	0	0	0	0	0	0
CAGATCAGTGGGTCAA.7	T cells	7	5	7	0	0	0	2	0	0	0	0	0	0	0	0	0	0	0	0	0	0
CAGATCAGTTCTGTTT.7	NKT	9	0	0	3	0	0	4	0	0	0	0	0	0	0	0	0	0	0	0	0	0
CAGATCATCACATAGC.7	NKT	11	0	0	4	26	0	0	0	0	0	0	0	0	0	0	0	0	0	0	0	0
CAGATCATCCTCAACC.7	T cells	5	1	2	0	0	0	0	0	0	1	0	0	0	0	0	0	0	0	0	0	0
CAGATCATCGGACAAG.7	T cells	2	1	4	0	0	0	0	0	0	0	0	0	0	0	0	0	0	0	0	0	0
CAGATCATCGGTCTAA.7	T cells	5	5	8	3	0	0	0	0	0	0	0	0	0	0	0	0	0	0	0	0	0
CAGATCATCGGTTAAC.7	NKT	8	0	0	5	17	0	5	0	0	0	0	0	0	0	0	0	0	0	0	0	0
CAGATCATCTTGCATT.7	T cells	3	4	6	0	0	0	0	0	0	0	0	0	0	0	0	0	0	0	0	0	0
CAGCAGCAGACTTTCG.7	NK	3	0	1	0	0	5	2	0	0	0	0	0	0	0	0	0	0	0	0	0	0
CAGCAGCAGAGGGATA.7	NKT	10	0	0	20	24	0	0	0	0	0	0	0	0	0	0	0	0	0	0	0	0
CAGCAGCAGTTTAGGA.7	T cells	6	4	5	5	25	0	0	0	0	0	0	0	0	0	0	0	0	0	0	0	0
CAGCAGCGTACCGAGA.7	NKT	3	0	0	2	26	0	1	0	0	0	0	0	0	0	0	0	0	0	0	0	0
CAGCAGCGTACGAAAT.7	T cells	8	5	5	3	0	0	1	0	0	0	0	0	0	0	0	0	0	0	0	0	0
CAGCAGCGTCATATGC.7	T cells	6	4	2	0	0	0	0	0	0	0	0	0	0	0	0	0	0	0	0	0	0
CAGCAGCGTCCGCTGA.7	NKT	6	0	0	2	23	0	0	0	0	0	0	0	0	0	0	0	0	0	0	0	0
CAGCAGCGTCGGCACT.7	NKT	2	0	0	3	1	0	0	0	0	0	0	0	0	0	0	0	0	0	0	0	0
CAGCAGCGTTACAGAA.7	T cells	9	9	11	0	0	0	0	0	0	0	0	0	0	0	0	0	0	0	0	0	0
CAGCAGCGTTCCATGA.7	T cells	12	2	5	0	0	0	0	0	0	0	0	0	0	0	0	0	0	0	0	0	0
CAGCAGCGTTCTGAAC.7	NKT	2	0	0	3	6	0	0	0	0	0	0	0	0	0	0	0	0	0	0	0	0
CAGCAGCTCACCAGGC.7	T cells	14	13	12	3	18	1	0	0	0	0	0	0	0	0	0	0	0	0	0	0	0
CAGCAGCTCAGCTGGC.7	T cells	10	8	6	0	0	0	0	0	0	0	1	0	0	0	0	0	0	0	0	0	0
CAGCAGCTCGCGTTTC.7	T cells	4	0	7	0	0	0	0	0	0	0	0	0	0	0	0	0	0	0	0	0	0
CAGCAGCTCTCGGACG.7	NK	15	3	8	0	22	60	5	0	0	0	0	0	0	0	0	0	0	0	0	0	0
CAGCAGCTCTGTCTCG.7	Myeloid cells	6	0	0	0	0	0	0	8	83	0	0	0	0	0	0	0	0	0	0	0	0
CAGCAGCTCTTGCAAG.7	T cells	4	2	5	0	1	0	0	0	0	0	0	0	0	0	0	0	0	0	0	0	0
CAGCAGCTCTTGTTTG.7	T cells	4	3	9	0	0	0	0	0	0	0	0	0	0	0	0	0	0	0	0	0	0
CAGCATAAGAGACGAA.7	T cells	7	4	1	0	0	0	0	0	0	0	0	0	0	0	0	0	0	0	0	0	0
CAGCATAAGGGTTCCC.7	NK	6	0	1	0	0	0	3	0	1	0	0	0	0	0	0	0	0	0	0	0	0
CAGCATAAGGTGACCA.7	T cells	5	6	11	0	0	0	0	0	0	0	0	0	0	0	0	0	0	0	0	0	0
CAGCATAGTACTTGAC.7	NKT	9	0	0	6	13	0	1	0	0	0	0	0	0	0	0	0	0	0	0	0	0
CAGCATAGTAGAAAGG.7	NKT	6	0	0	5	5	0	0	0	0	0	0	0	0	0	0	0	0	0	0	0	0
CAGCATAGTCTAGTGT.7	NKT	2	0	0	4	3	0	0	0	0	0	0	0	0	0	0	0	0	0	0	0	0
CAGCATAGTGCAGGTA.7	NKT	9	0	0	6	27	0	3	0	0	0	0	0	0	0	0	0	0	0	0	0	0
CAGCATAGTTAAGTAG.7	T cells	9	7	6	0	0	0	3	0	0	0	0	0	0	0	0	0	0	0	0	0	0
CAGCATATCAACACCA.7	NKT	21	0	0	7	0	1	2	0	0	0	0	0	0	0	0	0	0	0	0	0	0
CAGCCGAAGAGTAAGG.7	T cells	6	3	5	0	0	0	0	0	0	0	0	0	0	0	0	0	0	0	0	0	0
CAGCCGAAGGCTATCT.7	T cells	8	5	4	0	0	0	0	0	0	0	0	0	0	0	0	0	0	0	0	0	0
CAGCCGAAGTCTCGGC.7	T cells	7	4	2	2	14	0	0	0	0	0	0	0	0	0	0	0	0	0	0	0	0
CAGCCGACATGCTAGT.7	T cells	9	12	14	0	0	0	0	0	0	0	0	0	0	0	0	0	0	0	0	0	0
CAGCCGAGTAGTACCT.7	T cells	17	0	0	7	0	0	3	0	0	0	0	0	0	0	0	0	0	0	0	0	0
CAGCCGATCCCTGACT.7	T cells	5	8	12	0	0	0	0	0	0	0	0	0	0	0	0	0	0	0	0	0	0
CAGCCGATCGTTTAGG.7	NKT	6	0	0	12	6	0	0	0	0	0	0	0	0	0	0	0	0	0	0	0	0
CAGCCGATCTAACTGG.7	T cells	9	1	7	0	0	0	0	0	0	0	0	0	0	0	0	0	0	0	0	0	0
CAGCGACAGACGCAAC.7	NKT	10	0	0	9	22	0	4	0	0	0	0	0	0	0	0	0	0	0	0	0	0
CAGCGACAGATCCCGC.7	NKT	10	0	0	1	56	1	1	0	0	0	0	0	0	0	0	0	0	0	0	0	0
CAGCGACAGGGAGTAA.7	T cells	11	18	9	0	0	0	1	0	0	0	0	3	0	0	0	0	0	0	0	0	0
CAGCGACAGGGATGGG.7	T cells	8	9	5	0	0	0	0	0	0	0	0	0	0	0	0	0	0	0	0	0	0
CAGCGACCAATGGAAT.7	T cells	8	8	8	0	0	0	0	0	0	0	0	0	0	0	0	0	0	0	0	0	0
CAGCGACCACCGATAT.7	NKT	9	0	0	2	0	0	0	0	0	0	0	0	0	0	0	0	0	0	0	0	0
CAGCGACGTCCGAACC.7	T cells	2	4	5	0	0	1	0	0	0	0	0	0	0	0	0	0	0	0	0	0	0
CAGCGACTCAGAGGTG.7	T cells	4	3	5	0	0	0	0	0	0	0	0	0	0	0	0	0	0	0	0	0	0
CAGCGACTCCAGAGGA.7	T cells	8	12	11	0	0	0	0	0	0	0	0	0	0	0	0	0	0	0	0	0	0
CAGCGACTCCTATTCA.7	T cells	7	5	8	0	0	0	0	0	0	0	0	0	0	0	0	0	0	0	0	0	0
CAGCGACTCCTTAATC.7	NKT	1	0	0	4	1	0	0	0	0	0	0	0	0	0	0	0	0	0	0	0	0
CAGCGACTCTTTACGT.7	T cells	11	4	3	0	0	0	0	0	0	0	0	0	0	0	0	0	0	0	0	0	0
CAGCTAAAGGCACATG.7	T cells	8	1	4	0	0	0	0	0	0	0	0	0	0	0	0	0	0	0	0	0	0
CAGCTAAAGTGTACCT.7	T cells	19	10	24	0	0	0	3	0	0	0	0	0	0	0	0	0	0	0	0	0	0
CAGCTAACAATCCGAT.7	NKT	7	0	0	8	0	0	0	0	0	0	0	0	0	0	0	0	0	0	0	0	0
CAGCTAACACTTGGAT.7	NKT	3	0	0	11	27	0	2	0	0	0	0	0	0	0	0	0	0	0	0	0	0
CAGCTAACATTGGTAC.7	T cells	8	1	3	0	0	0	0	0	0	0	0	0	0	0	0	0	0	0	0	0	0
CAGCTAAGTATAGTAG.7	T cells	9	3	3	0	0	0	0	0	0	0	0	0	0	0	0	0	0	0	0	0	0
CAGCTAAGTCTAAACC.7	T cells	5	1	3	2	8	0	0	0	0	0	0	0	0	0	0	0	0	0	0	0	0
CAGCTAATCTGCGACG.7	T cells	8	8	9	0	0	0	0	0	1	0	0	0	0	0	0	0	0	0	0	0	0
CAGCTGGAGCTCTCGG.7	T cells	0	1	1	0	0	0	0	0	0	0	0	0	0	0	0	0	0	0	0	0	0
CAGCTGGAGGGCACTA.7	T cells	4	2	5	0	0	0	0	0	0	0	0	0	0	0	0	0	0	0	0	0	0
CAGCTGGAGTTAGGTA.7	T cells	6	7	4	0	0	0	0	0	0	0	0	0	0	0	0	0	0	0	0	0	0
CAGCTGGCAAGACACG.7	T cells	8	2	4	0	0	0	0	0	1	0	0	0	0	0	0	0	0	0	0	0	0
CAGCTGGCACATCCGG.7	T cells	7	6	7	0	13	0	1	0	0	0	0	0	0	0	0	0	0	0	0	0	0
CAGCTGGCACGAAATA.7	T cells	2	3	5	0	8	0	0	0	2	0	0	0	0	0	0	0	0	0	0	0	0
CAGCTGGCATCTCCCA.7	T cells	3	5	5	0	0	0	0	0	0	0	0	1	0	0	0	0	0	0	0	0	0
CAGCTGGGTACCAGTT.7	T cells	1	1	3	0	0	0	0	0	0	0	0	0	0	0	0	0	0	0	0	0	0
CAGCTGGGTATATGAG.7	NKT	2	0	0	1	6	1	3	0	0	0	0	0	0	0	0	0	0	0	0	0	0
CAGCTGGGTATCAGTC.7	NKT	5	0	0	5	0	0	0	0	0	0	0	0	0	0	0	0	0	0	0	0	0
CAGCTGGGTCTGGTCG.7	NKT	9	0	0	9	7	0	0	0	0	0	1	0	0	0	0	0	0	0	0	0	0
CAGCTGGGTGCTGTAT.7	T cells	8	2	5	0	0	2	0	0	0	0	0	0	0	0	0	0	0	0	0	0	0
CAGCTGGGTGGCTCCA.7	NKT	9	5	1	8	31	0	1	0	0	0	0	0	0	0	0	0	0	0	0	0	0
CAGCTGGGTGTGGTTT.7	NKT	1	0	0	10	0	0	0	0	0	0	0	0	0	0	0	0	0	0	0	0	0
CAGCTGGTCCGCAAGC.7	T cells	2	1	1	1	0	0	0	0	0	0	0	0	0	0	0	0	0	0	0	0	0
CAGCTGGTCCGGCACA.7	NKT	5	0	0	13	1	0	0	0	0	0	0	0	0	0	0	0	0	0	0	0	0
CAGGTGCAGACTGGGT.7	T cells	11	2	5	0	0	0	0	0	0	0	0	1	0	0	0	0	0	0	0	0	0
CAGGTGCAGGCCATAG.7	Myeloid cells	5	0	0	0	0	0	0	0	58	0	0	0	0	0	0	0	0	0	0	1	1
CAGGTGCAGGGCTTGA.7	T cells	5	5	4	0	0	0	0	0	0	1	0	0	0	0	0	0	0	0	0	0	0
CAGGTGCAGTATTGGA.7	NK	4	0	0	0	0	0	5	0	0	0	0	0	0	0	0	0	0	0	0	0	0
CAGGTGCAGTTCCACA.7	T cells	3	3	6	0	0	0	0	0	0	0	0	0	0	0	0	0	0	0	0	0	0
CAGGTGCCAGCTTAAC.7	T cells	5	3	2	0	0	0	0	0	0	0	0	0	0	0	0	0	0	0	0	0	0
CAGGTGCCAGGGATTG.7	NKT	4	0	0	9	7	0	0	0	0	0	0	0	0	0	0	0	0	0	0	0	0
CAGGTGCGTATCGCAT.7	NKT	7	0	0	3	20	0	0	0	0	0	0	0	0	0	0	0	0	0	0	0	0
CAGGTGCGTCGGGTCT.7	NK	3	0	0	0	2	1	5	0	0	0	0	0	0	0	0	0	0	0	0	0	0
CAGGTGCGTCTGGTCG.7	NK	1	0	1	0	0	1	1	0	0	1	0	0	0	0	0	0	0	0	0	0	0
CAGGTGCGTGTCCTCT.7	T cells	5	6	11	0	0	0	0	0	0	0	0	0	0	0	0	0	0	0	0	0	0
CAGGTGCGTTACTGAC.7	T cells	12	1	6	0	0	0	0	0	0	0	0	0	0	0	0	0	0	0	0	0	0
CAGGTGCGTTGCCTCT.7	T cells	7	2	3	0	0	0	0	0	0	0	0	0	0	0	0	0	0	0	0	0	0
CAGGTGCGTTTGGCGC.7	NKT	4	0	0	1	1	0	1	0	0	0	0	0	0	0	0	0	0	0	0	0	0
CAGGTGCTCAACGCTA.7	NKT	1	1	0	0	2	0	0	0	0	0	0	0	0	0	0	0	0	0	0	0	0
CAGGTGCTCACGATGT.7	NKT	9	1	0	2	1	0	2	0	0	0	0	0	0	0	0	0	0	0	0	0	0
CAGGTGCTCCATGAGT.7	T cells	10	6	12	0	0	0	0	0	0	0	0	0	0	0	0	0	0	0	0	0	0
CAGGTGCTCCCATTTA.7	T cells	0	1	2	0	0	0	0	0	0	0	0	0	0	0	0	0	0	0	0	0	0
CAGGTGCTCCTATTCA.7	T cells	5	5	8	0	0	0	0	0	0	0	0	0	0	0	0	0	0	0	0	0	0
CAGGTGCTCGCGTAGC.7	NKT	4	1	0	6	37	0	0	0	1	0	0	0	0	0	0	0	0	0	0	0	0
CAGGTGCTCTTGCAAG.7	NKT	6	0	0	4	46	3	0	0	0	0	0	0	0	0	0	0	0	0	0	0	0
CAGTAACAGACCACGA.7	NKT	0	0	0	3	3	0	1	0	0	0	0	0	0	0	0	0	0	0	0	0	0
CAGTAACAGCGATGAC.7	NKT	3	0	0	4	0	0	2	0	0	0	0	0	0	0	0	0	0	0	0	0	0
CAGTAACAGCTGAACG.7	T cells	2	0	3	3	2	0	0	0	0	0	0	0	0	0	0	0	0	0	0	0	0
CAGTAACAGTGGAGAA.7	T cells	4	6	3	0	0	0	0	0	0	0	0	0	0	0	0	0	0	0	0	0	0
CAGTAACCAAGAAGAG.7	NK	7	0	2	0	0	0	6	0	0	0	0	0	0	0	0	0	0	0	0	0	0
CAGTAACCAAGGTTTC.7	NKT	4	0	0	10	0	0	0	0	0	0	0	0	0	0	0	0	0	0	0	0	0
CAGTAACCACACGCTG.7	Myeloid cells	5	0	0	0	0	0	0	4	18	0	0	0	0	0	0	0	0	0	0	0	0
CAGTAACCAGGGAGAG.7	T cells	4	2	0	0	1	0	0	0	0	0	0	0	0	0	0	0	0	0	0	0	0
CAGTAACCATTCTTAC.7	T cells	9	3	5	0	0	0	0	0	0	0	0	0	0	0	0	0	0	0	0	0	0
CAGTAACGTGGGTCAA.7	NKT	6	0	0	6	2	0	0	0	0	0	0	0	0	0	0	0	0	0	0	0	0
CAGTAACTCACAGGCC.7	Myeloid cells	1	0	0	0	0	0	0	0	9	0	0	0	0	0	0	0	0	0	0	0	0
CAGTAACTCAGCGATT.7	NKT	2	0	0	4	10	0	0	0	0	0	0	0	0	0	0	0	0	0	0	0	0
CAGTAACTCTACCTGC.7	NK	3	0	0	0	15	1	4	0	0	0	0	0	0	0	0	0	0	0	0	0	0
CAGTCCTAGTCAAGGC.7	NK	6	0	1	0	0	1	1	0	0	0	0	0	0	0	0	0	0	0	0	0	1
CAGTCCTCATGTCGAT.7	NKT	2	0	0	1	0	0	0	0	0	0	0	0	0	0	0	0	0	0	0	0	0
CAGTCCTGTACAGACG.7	NKT	7	0	0	16	16	0	0	0	0	0	0	0	0	0	0	0	0	0	0	0	0
CAGTCCTGTCATCGGC.7	T cells	15	0	0	11	80	0	7	0	0	0	0	0	0	0	0	0	0	0	0	0	0
CAGTCCTGTCCTAGCG.7	T cells	2	7	10	0	0	0	0	0	0	0	0	0	0	0	0	0	0	0	0	0	0
CAGTCCTGTGTGACCC.7	T cells	1	3	2	0	0	0	0	0	0	0	0	0	0	0	0	0	0	0	0	0	0
CAGTCCTTCATTCACT.7	T cells	1	3	5	0	0	0	4	0	0	0	0	1	0	0	0	0	0	0	0	0	0
CAGTCCTTCCACTCCA.7	T cells	2	1	6	0	0	0	0	0	0	0	0	0	0	0	0	0	0	0	0	0	0
CAGTCCTTCCGTAGGC.7	T cells	4	0	1	0	0	0	0	0	0	1	0	0	0	0	0	0	0	0	0	0	0
CAGTCCTTCGGGAGTA.7	T cells	12	21	22	0	0	0	0	0	0	0	0	1	0	0	0	0	0	0	0	0	0
CAGTCCTTCTGCGGCA.7	T cells	12	5	14	0	0	0	0	0	0	2	0	0	0	0	0	0	0	0	0	0	0
CATATGGAGTATGACA.7	T cells	4	0	1	0	0	0	0	0	0	0	0	0	0	0	0	0	0	0	0	0	0
CATATGGAGTCGTACT.7	T cells	6	7	7	0	0	0	0	0	0	0	0	0	0	0	0	0	0	0	0	0	0
CATATGGAGTTCGATC.7	NKT	6	0	0	10	2	0	0	0	0	0	0	0	0	0	0	0	0	0	0	0	0
CATATGGCAGGGTTAG.7	T cells	24	2	7	11	49	1	0	0	0	0	0	0	0	0	0	0	0	0	0	0	0
CATATGGCATACGCCG.7	NKT	7	0	0	8	34	0	0	0	0	0	0	0	0	0	0	0	0	0	0	0	0
CATATGGGTGTAATGA.7	NKT	5	0	0	3	6	0	1	0	0	0	0	0	0	0	0	0	0	0	0	0	0
CATATGGGTGTCGCTG.7	NKT	7	0	0	3	2	0	2	0	0	0	0	0	0	0	0	0	0	0	0	0	0
CATATGGTCTTGTACT.7	T cells	0	6	4	0	0	0	0	0	0	0	0	0	0	0	0	0	0	0	0	0	0
CATATTCAGATCTGAA.7	T cells	7	3	5	8	0	0	0	0	0	0	0	0	0	0	0	0	0	0	0	0	0
CATATTCAGCACAGGT.7	T cells	7	3	4	0	0	0	0	0	1	0	0	0	0	0	0	0	0	0	0	0	0
CATATTCAGCAGCCTC.7	NKT	4	0	0	16	7	0	0	0	0	0	0	0	0	0	0	0	0	0	0	0	0
CATATTCAGTCTCCTC.7	NKT	11	1	4	6	24	0	0	0	0	0	0	0	0	0	0	0	0	0	0	0	0
CATATTCCAAAGAATC.7	T cells	9	2	9	0	0	0	0	0	0	0	0	0	0	0	0	0	0	0	0	0	0
CATATTCCACCGATAT.7	T cells	7	4	6	0	0	0	0	0	0	0	0	0	0	0	0	0	0	0	0	0	0
CATATTCCAGCCAATT.7	NKT	9	0	0	6	18	0	0	0	0	0	0	0	0	0	0	0	0	0	0	0	0
CATATTCGTCGGATCC.7	NK	4	0	0	0	0	0	4	0	0	0	0	0	0	0	0	0	0	0	0	0	0
CATATTCTCCGTCATC.7	NKT	6	0	0	4	34	0	2	0	0	0	0	0	0	0	0	0	0	0	0	0	0
CATATTCTCTCACATT.7	T cells	2	0	4	0	6	0	0	0	0	0	0	0	0	0	0	0	0	0	0	0	0
CATCAAGAGCAGCGTA.7	T cells	7	0	6	0	0	0	0	0	0	0	0	0	0	0	0	0	0	0	0	0	0
CATCAAGAGGCCATAG.7	T cells	19	8	11	0	0	0	0	0	0	0	0	0	0	0	0	0	0	0	0	0	0
CATCAAGCAGGAATCG.7	T cells	1	1	2	0	0	0	0	0	0	0	0	0	0	0	0	0	0	0	0	0	0
CATCAAGGTTATCACG.7	T cells	4	1	0	0	0	0	0	0	0	0	0	0	0	0	0	0	0	0	0	0	0
CATCAAGTCCTGCTTG.7	T cells	2	2	2	0	0	0	0	0	0	0	0	0	0	0	0	0	0	0	0	0	0
CATCAAGTCGGCGCAT.7	NKT	8	0	0	5	10	0	1	0	0	0	0	0	0	0	0	0	0	0	0	0	0
CATCAAGTCGGTCCGA.7	T cells	4	0	0	1	2	1	0	0	0	0	0	0	0	0	0	0	0	0	0	0	0
CATCAAGTCGGTTAAC.7	T cells	4	0	4	0	0	0	0	0	0	0	0	0	0	0	0	0	0	0	0	0	0
CATCAGAAGAGTGAGA.7	B cells	6	0	0	0	0	0	0	0	0	14	13	0	0	0	0	0	0	0	0	0	0
CATCAGAAGCTGCAAG.7	NKT	2	0	0	2	0	0	0	0	0	0	0	0	0	0	0	0	0	0	0	0	0
CATCAGAAGCTGCCCA.7	NKT	10	0	0	6	34	0	0	0	0	0	0	0	0	0	0	0	0	0	0	0	0
CATCAGAAGTACACCT.7	T cells	4	3	6	0	0	0	0	0	0	0	0	0	0	0	0	0	0	0	0	0	0
CATCAGAAGTTCGCAT.7	T cells	11	7	11	0	0	0	0	0	0	0	0	0	0	0	0	0	0	0	0	0	0
CATCAGACAGATAATG.7	Myeloid cells	11	0	0	0	0	0	0	0	151	0	0	0	0	0	0	0	0	0	0	0	0
CATCAGACAGGACGTA.7	T cells	8	3	11	0	0	0	0	0	0	0	0	0	0	0	0	0	0	0	0	0	0
CATCAGACATTTCACT.7	T cells	9	2	6	0	0	0	0	0	0	0	0	0	0	0	0	0	0	0	0	0	0
CATCAGAGTACATCCA.7	NKT	7	0	0	6	0	0	0	0	0	0	0	0	0	0	0	0	0	0	0	0	0
CATCAGAGTAGCAAAT.7	T cells	8	2	4	0	0	0	0	0	0	0	0	0	0	0	0	0	0	0	0	0	0
CATCAGAGTATATGGA.7	NKT	6	0	0	8	17	1	1	0	0	0	0	0	0	0	0	0	0	0	0	0	0
CATCAGAGTGCTCTTC.7	T cells	0	1	1	0	0	0	0	0	0	0	0	0	0	0	0	0	0	0	0	0	0
CATCAGAGTTGGTAAA.7	T cells	6	4	4	0	0	1	0	0	1	0	0	0	0	0	0	0	0	0	0	0	0
CATCAGATCAATACCG.7	T cells	12	7	6	0	1	0	2	0	1	0	0	0	0	0	0	0	0	0	0	0	0
CATCAGATCACGGTTA.7	T cells	3	0	2	0	0	0	0	0	0	0	0	0	0	0	0	0	0	0	0	0	0
CATCCACAGCTCCTTC.7	NKT	9	0	0	20	51	0	0	0	0	0	0	0	0	0	0	0	0	0	0	0	0
CATCCACAGGGTTCCC.7	NKT	4	0	0	3	3	0	0	0	0	0	0	0	0	0	0	0	0	0	0	0	0
CATCCACAGTAGGTGC.7	T cells	1	4	8	0	0	0	0	0	1	0	0	0	0	0	0	0	0	0	0	0	0
CATCCACCATCGGACC.7	NKT	11	0	1	8	10	0	2	0	0	0	0	0	0	0	0	0	0	0	0	0	0
CATCCACCATCGGGTC.7	NKT	5	0	0	7	29	1	1	0	0	0	0	0	0	0	0	0	0	0	0	0	0
CATCCACGTAAGTAGT.7	T cells	5	0	1	0	0	0	0	0	0	0	0	0	0	0	0	0	0	0	0	0	0
CATCCACGTAGCACGA.7	Myeloid cells	24	4	9	0	0	0	0	5	37	0	0	0	0	0	0	0	0	0	0	1	0
CATCCACGTCTCCACT.7	T cells	13	14	10	0	0	0	0	0	0	0	0	0	0	0	0	0	0	0	0	0	0
CATCCACGTCTCGTTC.7	NKT	10	1	0	6	1	0	0	0	0	0	0	0	0	0	0	0	0	0	0	0	0
CATCCACGTGACCAAG.7	T cells	4	3	10	0	0	0	0	0	0	0	0	0	0	0	0	0	0	0	0	0	0
CATCCACGTGGCAAAC.7	T cells	7	0	2	0	0	0	0	0	0	0	0	0	0	0	0	0	0	0	0	0	1
CATCCACGTTGGTTTG.7	T cells	9	4	1	0	0	0	0	0	0	0	0	0	0	0	0	0	0	0	0	0	0
CATCCACTCGCTTAGA.7	T cells	9	9	19	0	1	0	0	0	0	0	0	0	0	0	0	0	0	0	0	0	0
CATCGAACACAGCGTC.7	NKT	4	0	0	3	40	0	0	0	0	0	0	0	0	0	0	0	0	0	0	0	0
CATCGAACATAAAGGT.7	T cells	12	4	5	0	0	0	0	0	0	0	0	0	0	0	0	0	0	0	0	0	0
CATCGAAGTCCGACGT.7	T cells	0	0	1	0	0	0	0	0	0	0	0	0	0	0	0	0	0	0	0	0	0
CATCGAAGTCCGTGAC.7	NKT	9	0	0	0	0	0	0	0	0	0	0	0	0	0	0	0	0	0	0	0	0
CATCGAAGTCTAAACC.7	NKT	7	0	0	5	11	0	0	0	0	0	0	0	0	0	0	0	0	0	0	0	0
CATCGAAGTCTAGTCA.7	T cells	24	10	15	0	0	2	7	0	0	0	0	0	0	0	0	0	0	0	0	0	0
CATCGAAGTGCAGTAG.7	NK	9	0	0	0	0	0	5	0	0	0	0	0	0	0	0	0	0	0	0	0	0
CATCGAAGTTGTCTTT.7	T cells	3	0	7	0	0	0	0	0	0	0	0	0	0	0	0	0	0	0	0	0	0
CATCGAATCCCGACTT.7	NKT	4	0	1	1	9	0	0	0	0	0	0	0	0	0	0	0	0	0	0	0	0
CATCGAATCGGTTCGG.7	T cells	5	6	4	0	0	0	0	0	0	0	0	0	0	0	0	0	0	0	0	0	0
CATCGAATCTTCGGTC.7	NKT	3	0	0	6	0	0	0	0	0	0	1	0	0	0	0	0	0	0	0	0	0
CATCGGGAGAGGTAGA.7	NKT	1	0	0	8	0	0	0	0	0	0	0	0	0	0	0	0	0	0	0	0	0
CATCGGGCAAGTAGTA.7	NKT	9	0	0	8	0	0	0	0	0	0	0	0	0	0	0	0	0	0	0	0	0
CATCGGGCAAGTCTGT.7	NKT	5	0	0	5	25	0	2	0	0	0	0	0	0	0	0	0	0	0	0	0	0
CATCGGGCAGAGTGTG.7	NK	3	0	1	0	17	1	4	0	0	0	0	0	0	0	0	0	0	0	0	0	0
CATCGGGCAGTTTACG.7	NKT	6	0	0	0	1	0	1	0	0	0	0	0	0	0	0	0	0	0	0	0	0
CATCGGGGTAAGTGGC.7	T cells	10	4	15	0	0	0	0	0	0	0	0	0	0	0	0	0	0	0	0	0	0
CATCGGGGTCAGTGGA.7	NKT	7	0	0	4	28	0	0	0	0	0	0	0	0	0	0	0	0	0	0	0	0
CATCGGGGTCGCATAT.7	T cells	2	0	4	1	0	0	0	0	0	0	0	0	0	0	0	0	0	0	0	0	0
CATCGGGGTCTCTTAT.7	T cells	8	0	6	0	0	0	0	0	0	0	0	0	0	0	0	0	0	0	0	0	0
CATCGGGGTTATGTGC.7	T cells	1	2	5	0	0	0	0	0	0	0	0	0	0	0	0	0	0	0	0	0	0
CATCGGGTCAGTGCAT.7	NKT	3	0	4	0	27	1	1	0	0	0	0	0	0	0	0	0	0	0	0	0	0
CATCGGGTCCAGTAGT.7	NKT	3	0	0	0	7	0	0	0	0	0	0	0	0	0	0	0	0	0	0	0	0
CATGACAAGAATGTTG.7	T cells	1	0	1	0	0	0	0	0	0	0	0	0	0	0	0	0	0	0	0	0	0
CATGACAAGACCACGA.7	NKT	1	0	0	5	11	0	0	0	1	0	0	0	0	0	0	0	0	0	0	0	0
CATGACACAAACCTAC.7	NKT	11	0	0	6	16	0	1	0	0	0	0	0	0	0	0	0	0	0	0	0	0
CATGACACAATCTGCA.7	NKT	3	0	0	3	11	0	2	0	0	0	0	0	0	0	0	0	0	0	0	0	0
CATGACACAGCTCGCA.7	NKT	6	0	0	18	3	0	0	0	0	0	0	0	0	0	0	0	0	0	0	0	0
CATGACAGTCAGGACA.7	T cells	14	4	5	0	0	0	0	0	0	0	0	1	0	0	0	0	0	0	0	0	0
CATGACAGTGCCTGCA.7	NKT	12	0	0	8	0	0	0	0	0	0	0	0	0	0	0	0	0	0	0	0	0
CATGACAGTGCGATAG.7	T cells	6	11	10	0	0	0	0	0	0	0	0	0	0	0	0	0	0	0	0	0	0
CATGACATCATGGTCA.7	T cells	6	3	3	0	0	1	0	0	0	0	0	0	0	0	0	0	0	0	0	0	0
CATGACATCCGAATGT.7	NKT	9	0	0	2	23	0	0	0	0	0	0	0	0	0	0	0	0	0	0	0	0
CATGACATCCTATTCA.7	T cells	8	5	6	0	0	0	0	0	0	0	0	0	0	0	0	0	0	0	0	0	0
CATGACATCGTAGGTT.7	T cells	1	0	0	3	9	0	0	0	0	0	0	0	0	0	0	0	0	0	0	0	0
CATGCCTAGCGGATCA.7	NKT	8	0	0	6	15	0	0	0	0	0	0	0	0	0	0	0	0	0	0	0	0
CATGCCTAGCGTGTCC.7	T cells	1	0	1	0	0	0	0	0	0	0	0	0	0	0	0	0	0	0	0	0	0
CATGCCTAGGATCGCA.7	T cells	2	1	0	0	0	0	0	0	1	0	0	0	0	0	0	0	0	0	0	0	0
CATGCCTAGGCATTGG.7	T cells	5	4	6	0	0	0	0	0	0	0	0	0	0	0	0	0	0	0	0	0	0
[truncated: 122,427 more rows]

## Sheet: Figure 1d
Table: Ro/e analysis in the BMRCC compared with the primary ccRCC
Celltype	Ro/e*
B cells	1.53356
Cancer cells	0.598963
Endothelial cells	0.788803
Fibroblasts	1.47689
Mast cells	0.404019
Myeloid cells	0.865921
NK	0.853449
NKT	0.316089
Plasma cells	1.44901
T cells	1.18823
*: BMRCC-enriched types were characterized with Ro/e > 1.

## Sheet: Figure 1e
Table: Precent of major cells subtypes in different groups.
Group	B cells	Cancer cells	Endothelial cells	Fibroblasts	Mast cells	Myeloid cells	NK	NKT	Plasma cells	T cells
Primary ccRCC_early	1.16858	24.1447	4.95818	1.94462	0.818311	19.1352	2.56666	6.34417	0.489175	38.4304
Primary ccRCC_advanced	1.14757	10.2108	3.72869	0.373969	0.179652	21.1402	6.26948	12.9056	0.274977	43.769
BM ccRCC_Untreat	5.60964	7.1004	2.58132	1.42289	0.0889305	16.7447	3.0915	1.58671	0.697402	61.0765
BM ccRCC_Treat	1.0515	8.30869	3.35164	8.23828	0.215932	12.0828	3.21082	1.94339	1.86359	59.7334

## Sheet: Figure 1f
Table: Precent of major cells subtypes in different groups.
Group	B cells	Cancer cells	Endothelial cells	Fibroblasts	Mast cells	Myeloid cells	NK	NKT	Plasma cells	T cells
Healthy BM	9.20851	0	0	0	0	22.4513	1.14803	3.89684	1.73822	61.5571
BM ccRCC_Untreat	5.60964	7.1004	2.58132	1.42289	0.0889305	16.7447	3.0915	1.58671	0.697402	61.0765
BM ccRCC_Treat	1.0515	8.30869	3.35164	8.23828	0.215932	12.0828	3.21082	1.94339	1.86359	59.7334

## Sheet: Figure2b
Table: The functional enrichment of genes highly expressed in the primary ccRCC or BMRCC.
Category	Term	Description	Log10P	Log(q-value)	Rich	Group	Symbols
Reactome Gene Sets	R-HSA-8957275	Post-translational protein phosphorylation	18.6495	14.288	16	BMRCC	APOE,C3,CP,VCAN,CST3,FGA,FGG,IGFBP5,LGALS1,P4HB,SPP1,TF,TIMP1,HSP90B1,APOL1,MXRA8
WikiPathways	WP2806	Complement system	13.0074	9.123	12	BMRCC	CFB,SERPING1,C1R,C1S,C3,CALR,FGA,FGB,FGG,CFH,RPS19,SPP1,CYBA,FYB1,LBP,LGALS3,CCL5,RBCK1,ITGB1,BST2,CTSC,LGALS1
Reactome Gene Sets	R-HSA-1799339	SRP-dependent cotranslational protein targeting to membrane	12.3521	8.592	12	BMRCC	RPL6,RPL13,RPL30,RPL37,RPLP0,RPLP1,RPS12,RPS15A,RPS19,RPS20,SSR3,SEC11C,EIF4EBP1,CALR,ARG2,GLUL,OAZ1,SAT1,MCCC1,BLVRB,CYBA,MT1G,MT1X,P4HB,HSP90B1,SERP1,GAPDH,IGFBP5,CCL5,ITGB1,ARPC3,ARPC1B
Reactome Gene Sets	R-HSA-2173782	Binding and Uptake of Ligands by Scavenger Receptors	12.2277	8.56498	9	BMRCC	APOE,CALR,COL1A2,FTL,HP,SAA1,SPARC,HSP90B1,APOL1,CTSC,GOLGB1,TF,ARPC3,LMAN2,TMED9,P4HB,CAV1,CP,CYBA,MT1G,MT1X,CCL5,PDIA4,SDF2L1,NUPR1,SERP1,TMSB4X,SSR3,C3,IFI27,RBCK1
GO Biological Processes	GO:0043086	negative regulation of catalytic activity	10.1633	7.032	22	BMRCC	APOC1,APOE,BST2,SERPING1,C3,CAV1,CST3,GAPDH,HP,LGALS3,OAZ1,SERPINF1,SERPINE2,PPP1R1A,PTN,RPL37,RPS20,SLPI,TIMP1,TFPI2,PCSK1N,SPINK13,CTSC,FRZB,LGALS1,LOX,PGF,PLOD2,S100A1,S100A4,S100A6,CCL5,C1QL1,IL1R2,NUPR1
GO Biological Processes	GO:0009611	response to wounding	8.56136	5.67677	17	BMRCC	APOE,SERPING1,CAV1,FGA,FGB,FGG,ITGB1,LGALS1,LOX,SERPINE2,PTN,SAA1,SPARC,SPP1,TIMP1,TFPI2,FKBP10,COL1A2,VCAN,P4HB,PLOD2,PPIB,LGALS3BP,TF,TMSB4X,TGFBI,LBP,S100A1,IGFBP5,CRELD2,CTHRC1,C1R,CPE,HP,IL1R2,PCSK1N,SEC11C,CALR,C3,IFI27,KRT18,LGALS3,RBCK1,G0S2,MT1G,MT1X,TNFRSF11B,SERPINF1,CCL5,FRZB,RPS19,METRN,CTSC,NUPR1,GLUL,SNCG,PDIA4,SERP1,HSP90B1,CYBA,APOC1,LMAN2,ARG2,MGST1,PLTP,TYMP,NPTX2,OAZ1,FYB1,ARP…
GO Biological Processes	GO:0006959	humoral immune response	8.06769	5.30804	13	BMRCC	CFB,SERPING1,C1R,C1S,C3,FGA,FGB,GAPDH,CFH,RPL30,RPS19,SLPI,TF,ARG2,CAV1,CD68,CYBA,HP,LBP,MGST1,CCL5,SPARC,MTDH,C10orf99
WikiPathways	WP3888	VEGFA-VEGFR2 signaling pathway	7.31203	4.68271	14	BMRCC	CALR,CAV1,FGA,FGB,FGG,FHL2,GAPDH,ITGB1,P4HB,PGF,SSR3,TMSB4X,SDF2L1,SH3BGRL3
GO Biological Processes	GO:0060326	cell chemotaxis	7.20933	4.611	12	BMRCC	CALR,LBP,LGALS3,LOX,PGF,PPIB,PTN,RPS19,SAA1,CCL5,TMSB4X,C10orf99,ITGB1,CAV1,IGFBP5,SPARC,TF,TYMP,APOE,TCN2,ARG2,CYBA,SERPINE2,S100A1,FRZB,S100A4,S100A6,SNCG
GO Biological Processes	GO:0032102	negative regulation of response to external stimulus	6.6866	4.16999	13	BMRCC	APOE,ARG2,SERPING1,FGA,FGB,FGG,MVK,NUCB2,SERPINF1,SERPINE2,RPS19,SAA1,SPP1,CST3,TGFBI
GO Biological Processes	GO:0048771	tissue remodeling	6.54237	4.05572	9	BMRCC	CAV1,CST3,IGFBP5,TNFRSF11B,PTN,SPP1,TF,TIMP1,CTHRC1,S100A4,S100A6,G0S2,COL1A2,CCL5,TMSB4X
GO Biological Processes	GO:0044403	biological process involved in symbiotic interaction	6.53054	4.04964	11	BMRCC	APOE,CAV1,GAPDH,IFI27,ITGB1,LGALS1,P4HB,PPIB,CCL5,APOL1,IFITM2,BST2,SLPI
GO Biological Processes	GO:0001568	blood vessel development	6.46485	4.00076	17	BMRCC	APOE,C3,CAV1,COL1A2,TYMP,GLUL,ITGB1,LOX,SERPINF1,PGF,PTN,S100A1,SAT1,SPARC,TGFBI,FKBP10,MTDH
GO Biological Processes	GO:0031347	regulation of defense response	6.21084	3.77855	15	BMRCC	APOE,ARG2,SERPING1,C3,CTSC,CYBA,LBP,MVK,SERPINF1,RPS19,SAA1,CCL5,TMSB4X,NUPR1,NEAT1,CALR,PGF,PTN
GO Biological Processes	GO:0009991	response to extracellular stimulus	5.79619	3.43012	13	BMRCC	APOE,CD68,CYBA,EIF4EBP1,GLUL,KRT18,NUCB2,TNFRSF11B,PTN,RPS19,SPARC,SPP1,PCSK1N
GO Biological Processes	GO:0050673	epithelial cell proliferation	5.52636	3.21387	12	BMRCC	APOE,CAV1,CYBA,FABP7,GLUL,IGFBP5,NME2,SERPINF1,PGF,PTN,SPARC,NUPR1,APOC1,PLTP,FABP6,P4HB,HP,S100A1,C3,SPP1,LBP,APOL1,LGALS3,TF,COL1A2,ITGB1,LGALS3BP,SNCG,LOX,SLPI,CTHRC1,FRZB,RPS12,BST2,OAZ1,SERPINE2
GO Biological Processes	GO:0097435	supramolecular fiber organization	5.26898	3.00069	15	BMRCC	APOE,COL1A2,CST3,ITGB1,KRT19,LOX,TF,TMSB4X,TPM2,HSP90B1,ARPC3,ARPC1B,TRIM54,FKBP10,CCDC57,KRT18,CAV1,BST2,CALR,CYBA,LBP
Reactome Gene Sets	R-HSA-6798695	Neutrophil degranulation	5.24129	2.97649	12	BMRCC	BST2,C3,CD68,CTSC,CST3,CYBA,FTL,HP,LGALS3,MGST1,NME2,SLPI
Reactome Gene Sets	R-HSA-9031628	NGF-stimulated transcription	7.86499	-5.19433	-7	Primary ccRCC	EGR1,FOS,FOSB,ID2,ID4,JUNB,JUND,KLF9,CLDN4,JUN,KCNMA1,NFIL3,KLF10,UBC,NAMPT,EGFR,HSPA5,HNRNPA1,UBB,VEGFA
GO Biological Processes	GO:0002237	response to molecule of bacterial origin	7.85707	-5.19433	-16	Primary ccRCC	ADM,B2M,EDN1,FOS,HSPD1,JUN,JUND,NFKBIA,CCL2,PRDX2,TFPI,VCAM1,ZFP36,AKAP12,HNRNPA0,HAVCR2,BNIP3,HLA-A,HLA-B,NFIB,CUBN,OCIAD2,HSPA5,TXNIP,NFE2L2,SOCS3
GO Biological Processes	GO:0070848	response to growth factor	8.34651	-5.58686	-23	Primary ccRCC	EDN1,EEF1A1,EEF2,EGFR,EGR1,FOS,HSPA5,HSP90AB1,CCN1,ITGB8,JUN,LRP2,CCL2,SOX9,VCAM1,VEGFA,ZFP36,CFLAR,IER2,EIF4A3,TSPAN12,HIPK2,ERRFI1
GO Biological Processes	GO:0072593	reactive oxygen species metabolic process	8.47705	-5.70641	-14	Primary ccRCC	BNIP3,CDKN1A,CRYAB,EDN1,EGFR,HSPD1,CCN1,ND2,NFE2L2,PDK4,PRDX2,VDAC1,CFLAR,ATP5IF1,CCL2,ZFP36,ANGPTL4
GO Biological Processes	GO:0097190	apoptotic signaling pathway	8.57572	-5.79379	-21	Primary ccRCC	ATF3,BNIP3,BNIP3L,CDKN1A,CRIP1,ENO1,HNRNPK,DNAJA1,JUN,LMNA,MCL1,NFE2L2,PRDX2,TIMP3,UBB,CFLAR,ACAA2,PPP1R15A,HIPK2,TNFRSF12A,ATP5IF1
GO Biological Processes	GO:0071496	cellular response to external stimulus	8.65471	-5.8612	-16	Primary ccRCC	ATF3,BNIP3,CDKN1A,EGFR,FOS,HNRNPA1,HSPA5,IRF1,JUN,NFE2L2,PDK4,SOX9,KLF10,VCAM1,NAMPT,MAP1LC3B,ADM,CCND1,EEF2,ZFP36
Reactome Gene Sets	R-HSA-156902	Peptide chain elongation	8.92402	-6.09379	-10	Primary ccRCC	EEF1A1,EEF2,RPL9,RPL31,RPL34,RPL37A,RPS4Y1,RPS6,RPS26,RPS28,EIF1AX,ATF3,UBB,UBC,EIF4A3,DARS1,RHOB,EGFR,HSP90AB1,MYL6,EZR,TUBB4B,SLC25A6,HNRNPA1,CIRBP,NFE2L2,ZFP36,PPP1R15A,AMD1,GATM,SLC6A8,HNRNPK,SRSF5,HNRNPA0
KEGG Pathway	hsa04668	TNF signaling pathway	9.00153	-6.15833	-11	Primary ccRCC	BIRC3,EDN1,FOS,IRF1,JUN,JUNB,NFKBIA,CCL2,VCAM1,CFLAR,SOCS3,BNIP3L,MCL1,BNIP3,LMNA,GADD45B,TNFRSF12A,TSC22D3,ANGPTL4,SLC25A4,SLC6A13,TXN,EZR
WikiPathways	WP3611	Photodynamic therapy-induced AP-1 survival signaling.	9.89291	-6.94618	-9	Primary ccRCC	CCND1,CDKN1A,EGFR,FOS,JUN,JUNB,MCL1,NFE2L2,CFLAR,BIRC3,RHOB,EGR1,NFKBIA,RPS6,VEGFA,CIRBP,CRIP1,CRYAB,DUSP1,HSPA5,ID2,JUND,TXN,VCAM1,NAMPT,ADIRF,EDN1,FOSB,BAG1,BNIP3,GPI,GADD45B,KLF2,IRF1,HSP90AB1,EEF2,MYL6,PTGER3,EGLN3,ADM,SRSF5,HNRNPK,TIMP3,TPM1,EZR,KLF9,SOX9,ARID5B,CCNI,TFPI,HIPK2,CEBPD,PNCK,ERRFI1,ITGB8,CCL2,BTG1,ENO1
WikiPathways	WP2882	Nuclear receptors meta-pathway	10.4189	-7.4189	-18	Primary ccRCC	BIRC3,CCND1,TSC22D3,EGFR,EGR1,HSP90AB1,JUN,JUNB,JUND,GADD45B,NFE2L2,PDK4,CCL2,SLC6A8,SLC6A13,TXN,MAFF,ANGPTL4
Reactome Gene Sets	R-HSA-1280215	Cytokine Signaling in Immune system	10.6033	-7.58399	-26	Primary ccRCC	BIRC3,B2M,CCND1,CDKN1A,CEBPD,EGR1,FOS,HLA-A,HLA-B,HLA-C,HLA-DQB1,IRF1,JUN,JUNB,MCL1,NFKBIA,CCL2,UBB,UBC,VCAM1,VEGFA,SOCS3,IL32,EIF4A3,TNFRSF12A,HAVCR2,DUSP1,EDN1,HSP90AB1,NFE2L2,TXN,KLF2,SLC25A6,VDAC1
WikiPathways	WP111	Electron transport chain: OXPHOS system in mitochondria	10.6388	-7.59933	-12	Primary ccRCC	SLC25A4,SLC25A6,ATP5F1D,ATP5ME,COX5B,COX7A1,ATP8,ND1,ND2,NDUFB6,NDUFC1,ATP5IF1,ENO1,GPI,MYH8,PFKP,PGK1,TPI1,UBB,VDAC1,BNIP3,PDK4,JUN,CCL2,VCAM1,SOCS3,CCNI,RTN4
GO Biological Processes	GO:1901654	response to ketone	10.8032	-7.72026	-15	Primary ccRCC	CCND1,KLF9,CA9,CDKN1A,CLDN4,DUSP1,EDN1,EGFR,FOS,FOSB,GPI,CFLAR,KLF2,TXNIP,ERRFI1,ADM,HSPD1,ZFP36,DNAJA1,TFPI,EEF1A1,SOX9,NFE2L2,PDK4,SRSF5,UGCG,SOCS3,NAMPT,NFKBIA,CCL2,PRDX2,HAVCR2,EGR1,HSPA5,HSP90AB1,EZR,GATM,LMNA
GO Biological Processes	GO:0000302	response to reactive oxygen species	10.927	-7.82057	-16	Primary ccRCC	RHOB,BNIP3,CRYAB,DUSP1,EDN1,EEF2,EGFR,FOS,HSPD1,JUN,NFE2L2,PRDX2,TPM1,TXN,KLF2,TXNIP,BTG1,MCL1,ND1,DNAJA1,ERRFI1
KEGG Pathway	hsa05166	HTLV-I infection	11.0416	-7.91038	-17	Primary ccRCC	SLC25A4,SLC25A6,ATF3,CCND1,CDKN1A,EGR1,ETS2,FOS,HLA-A,HLA-B,HLA-C,HLA-DQB1,JUN,NFKBIA,VCAM1,VDAC1,ZFP36,B2M,IRF1,UBB,UBC,SOCS3,EIF4A3,HNRNPK,CCL2,SRSF5,HSPA5,HSP90AB1,VAMP8,SGCB,RHOB,EGFR,HAVCR2,HSPD1,H4C3,GADD45B,CLDN4,ITGB8,EEF1A1,EEF2,GPI,TNFAIP6,TUBB4B,PGRMC1,VEGFA,DNAJB9,RPS6,PRDX2
GO Biological Processes	GO:0010942	positive regulation of cell death	11.194	-8.00841	-25	Primary ccRCC	ADM,RHOB,ATF3,BNIP3,BNIP3L,BTG1,CDKN1A,DUSP1,EGR1,FOS,DNAJA1,HSPD1,CCN1,JUN,KCNMA1,MCL1,GADD45B,RPS6,CCL2,SLC6A13,TIMP3,UBB,AKAP12,TXNIP,TNFRSF12A
WikiPathways	WP4754	IL-18 signaling pathway	12.4805	-9.19799	-19	Primary ccRCC	BIRC3,ATF3,B2M,CLDN4,EEF2,ENO1,FOS,IRF1,JUN,NDUFC1,NFKBIA,CCL2,TIMP3,VEGFA,CFLAR,IER3,SOCS3,LRRFIP1,KLF2
GO Biological Processes	GO:0010035	response to inorganic substance	16.3483	-12.7647	-30	Primary ccRCC	RHOB,ATP5F1D,B2M,CCND1,BNIP3,CRIP1,CRYAB,DUSP1,EDN1,EEF2,EGFR,FOS,FOSB,GPI,HNRNPA1,HSPA5,HSPD1,JUN,JUNB,JUND,KCNMA1,NFE2L2,PRDX2,TXN,VCAM1,CFLAR,EIF4A3,KLF2,NDRG1,TXNIP,ATF3,BAG1,EGR1,HLA-A,CCN1,CCL2,NFKBIA,RPS6,TIMP3,VEGFA,SOCS3,CA9,CDKN1A,CYP2J2,EMX2,HSP90AB1,ND1,NAT8,ADIRF,KLF6,NEDD9,KLF10,IRF1,SOX9
Reactome Gene Sets	R-HSA-2262752	Cellular responses to stress	18.3037	-14.0882	-36	Primary ccRCC	ATF3,BAG1,CA9,CDKN1A,COX5B,CRYAB,EEF1A1,ETS2,FOS,H3-3B,DNAJA1,HSPA5,HSP90AB1,JUN,LMNA,DNAJB9,NFE2L2,RPL9,RPL31,RPL34,RPL37A,RPS4Y1,RPS6,RPS26,RPS28,CCL2,PRDX2,TXN,UBB,UBC,VEGFA,H4C3,TUBB4B,TXNIP,PPP1R15A,EGLN3
GO Biological Processes	GO:0070482	response to oxygen levels	17.9728	-14.0882	-26	Primary ccRCC	ADM,BNIP3,BNIP3L,CA9,CDKN1A,CRYAB,DPP4,EDN1,EGR1,ENO1,HSPD1,KCNMA1,LMNA,NFE2L2,PGK1,VCAM1,VEGFA,CFLAR,NAMPT,NDRG1,ACAA2,HIPK2,HILPDA,ANGPTL4,EGLN3,MALAT1,FOS,ID2,JUN,MCL1

## Sheet: Figure2c
Table: The copy number variations score of genes located in the chromosome 8 in different group.
CellID	Group	ARHGEF10	KBTBD11	ERICH1	FBXO25	AC100810.1	CLN8	PPP1R3B	MSRA	TNKS	ANGPT2	MCPH1	AGPAT5	DEFB1	POLR3D	SLC39A14	SORBS3	R3HCC1	TNFRSF10D	PDLIM2	TNFRSF10B	KCTD9	CDCA2	PPP2R2A	ENTPD4	LOXL2	SLC25A37	STC1	CSGALNACT1	ASAH1	PCM1	BMP1	DMTN	ATP6V1B2	INTS10	MTUS1	SLC7A2	CNOT7	VPS37A	DLC1	TUSC3	MTMR9	CTSB	FDFT1	CellID	KAT6A	PLAT	SMIM19	IKBKB
P2044677_GGTGATTGTACGTACT.1	Primary_ccRCC_early	-0.176192	-0.111963	-0.335171	-0.363287	-0.241234	-0.293219	-0.0542573	-0.0645846	-0.0589745	-0.018327	-0.0481058	-0.032592	-0.0461659	1.02594	1.09007	1.14551	1.32054	1.27704	1.19195	1.23347	1.50341	1.53749	1.56519	1.4092	1.37011	1.44666	1.47515	0.720197	0.652803	0.59023	0.964911	0.90777	0.851203	0.785777	0.520263	0.456429	0.315264	0.389273	0.147476	0.230071	-0.0705288	0.0679544	-0.00616906	0	1.63218	1.58042	1.40831	1.52915
P2044677_GGTGTCGCATGACACT.1	Primary_ccRCC_early	0.0119925	-0.00127469	0.0462666	0.0562135	0.0222779	0.0344527	-0.0542573	-0.0645846	-0.0589745	-0.018327	-0.0095287	-0.032592	-0.0461659	-0.20287	-0.211263	-0.214588	-0.152812	-0.172503	-0.202623	-0.191152	-0.0346536	-0.024888	-0.0133548	-0.103359	-0.127868	-0.075532	-0.0541475	-0.161076	-0.151164	-0.1407	-0.195064	-0.189729	-0.182196	-0.172235	-0.131466	-0.125215	-0.113228	-0.118915	-0.0910427	-0.103522	-0.0705288	-0.0835154	-0.0771412	0	0.562003	0.581306	0.614895	0.598255
P2044677_GGTGTTACACTTGTGA.1	Primary_ccRCC_early	0.1728	0.205554	0.0462666	0.0562135	0.123767	0.0810311	0.406323	0.497406	0.447724	0.275058	0.240635	0.317689	0.366885	1.20987	1.25484	1.29072	1.40829	1.3757	1.32624	1.34979	1.54927	1.57072	1.58341	1.4706	1.43966	1.50373	1.52926	0.998179	0.959539	0.927026	1.1701	1.12713	1.08955	1.04034	0.885212	0.841441	0.748903	0.795171	0.658546	0.703839	0.53682	0.612061	0.574395	0	1.25724	1.20998	1.06387	1.16564
P2044677_GGTGTTACATTGCTGA.1	Primary_ccRCC_early	0.0569416	0.0853719	0.0462666	0.0562135	0.0230682	0.0344527	0.224558	0.283516	0.254636	0.143428	0.115123	0.169731	0.195912	0.679859	0.681192	0.70086	0.777578	0.757759	0.719508	0.737831	0.854308	0.871282	0.890357	0.807788	0.793116	0.820683	0.837728	0.663199	0.660886	0.631141	0.677377	0.671641	0.666987	0.664726	0.604725	0.576599	0.514117	0.545496	0.45164	0.483478	0.330863	0.418286	0.375153	0	0.0340039	-0.0163197	-0.158442	-0.0708124
P2044677_GGTGTTATCTGCAGCG.1	Primary_ccRCC_early	1.18769	1.20136	1.15782	1.16236	1.1754	1.16139	1.25116	1.28532	1.26642	1.2228	1.21385	1.23434	1.23958	1.36282	1.35027	1.34204	1.25768	1.28211	1.32848	1.30652	1.12598	1.10009	1.07791	1.20197	1.23149	1.17723	1.15566	1.41532	1.41501	1.41099	1.3784	1.39038	1.40491	1.415	1.40957	1.40661	1.39985	1.40447	1.3724	1.38884	1.31362	1.35805	1.34056	0	-0.0115954	-0.0463164	-0.137686	-0.0791264
P2044677_GGTGTTATCTTTGCGC.1	Primary_ccRCC_early	-0.183257	-0.18381	-0.205741	-0.224451	-0.188671	-0.194832	-0.195949	-0.199521	-0.197724	-0.182407	-0.182536	-0.187807	-0.193188	-0.327529	-0.348898	-0.366946	-0.428038	-0.413176	-0.38414	-0.399146	-0.473781	-0.484703	-0.494656	-0.445181	-0.436226	-0.455516	-0.46326	-0.219022	-0.195681	-0.200401	-0.306927	-0.28734	-0.266434	-0.243624	-0.200133	-0.203399	-0.207975	-0.205384	-0.210978	-0.209641	-0.203582	-0.214093	-0.209349	0	-1.33468	-1.3447	-1.36591	-1.35409
P2044677_GGTTAACAGCAAATCA.1	Primary_ccRCC_early	0.364315	0.38353	0.316888	0.315615	0.350867	0.328499	0.459729	0.498848	0.478081	0.405625	0.394111	0.421592	0.441069	0.973476	0.994893	1.01645	1.07607	1.06029	1.03439	1.04599	1.16528	1.18607	1.20004	1.10955	1.09147	1.129	1.14936	0.847448	0.818379	0.788364	0.95151	0.929216	0.902374	0.87581	0.758354	0.731792	0.676942	0.704924	0.621736	0.64793	0.530659	0.597142	0.565714	0	1.32821	1.2915	1.17161	1.25175
P2044677_GGTTAACCACGCTATA.1	Primary_ccRCC_early	0.0119925	-0.00127469	0.0462666	0.0562135	0.0222779	0.0344527	-0.0542573	-0.0645846	-0.0589745	-0.018327	-0.0095287	-0.032592	-0.0461659	-0.20287	-0.211263	-0.217901	-0.244551	-0.238454	-0.224619	-0.232313	-0.16582	-0.145781	-0.12429	-0.231226	-0.251096	-0.209499	-0.18557	-0.161076	-0.151164	-0.1407	-0.195064	-0.189729	-0.182196	-0.172235	-0.131466	-0.125215	-0.113228	-0.118915	-0.0910427	-0.103522	-0.0705288	-0.0835154	-0.0771412	0	-0.174635	-0.1998	-0.274699	-0.226903
P2044677_GGTTGTAGTATACAGA.1	Primary_ccRCC_early	-0.280815	-0.29336	-0.262863	-0.234092	-0.273426	-0.266166	-0.26358	-0.244825	-0.253876	-0.289032	-0.303573	-0.280599	-0.272969	-0.473064	-0.47098	-0.466433	-0.399441	-0.41927	-0.46158	-0.440585	-0.336301	-0.326545	-0.315982	-0.371849	-0.385034	-0.360512	-0.346759	-0.414188	-0.401793	-0.38531	-0.461609	-0.451543	-0.440488	-0.427993	-0.363578	-0.344258	-0.301444	-0.322978	-0.253703	-0.278167	-0.238575	-0.230015	-0.234555	0	1.37866	1.44805	1.64807	1.51406
P2044677_GTAACACGTACGACTT.1	Primary_ccRCC_early	0.48068	0.498029	0.408217	0.389575	0.469319	0.433843	0.549083	0.55375	0.547115	0.523774	0.508372	0.538283	0.545634	0.896475	0.918464	0.934198	0.986488	0.975025	0.949919	0.964303	1.06377	1.0757	1.08116	1.01388	1.00341	1.02592	1.04339	0.812826	0.79745	0.772772	0.873738	0.856506	0.844116	0.827798	0.751299	0.728961	0.681768	0.704908	0.628399	0.657574	0.568584	0.605753	0.58662	0	0.597574	0.560001	0.420966	0.523073
P2044677_GTAACCAAGGTTCTAC.1	Primary_ccRCC_early	0.0119925	-0.00127469	0.0462666	0.0562135	0.0222779	0.0344527	-0.0542573	-0.0645846	-0.0589745	-0.018327	-0.0095287	-0.032592	-0.0461659	-0.508864	-0.526007	-0.539766	-0.626229	-0.602162	-0.55229	-0.578075	-0.762695	-0.789461	-0.814834	-0.682042	-0.654218	-0.710285	-0.735683	-0.415135	-0.393135	-0.366041	-0.492046	-0.475856	-0.457872	-0.437605	-0.332569	-0.300429	-0.216428	-0.265104	-0.150029	-0.184416	-0.0705288	-0.105356	-0.0771412	0	-1.5278	-1.55695	-1.63544	-1.58526
P2044677_GTAAGTCTCGTAGAGG.1	Primary_ccRCC_early	1.42113	1.52623	1.08148	1.00117	1.30447	1.18286	1.78591	1.8888	1.83797	1.63917	1.58428	1.68748	1.73474	2.55661	2.53681	2.52368	2.472	2.48632	2.51053	2.49794	2.37823	2.3592	2.34492	2.43754	2.45558	2.4169	2.39968	2.57399	2.56378	2.52905	2.57519	2.59156	2.59023	2.58123	2.50213	2.43694	2.29824	2.36861	2.15684	2.22803	1.95642	2.08199	2.01987	0	1.70502	1.65894	1.5031	1.60758
P2044677_GTAATCGCACTTGTCC.1	Primary_ccRCC_early	0.0279882	0.0238585	0.0462666	0.0562135	0.0288071	0.0344527	0.103709	0.170033	0.12774	0.0431237	0.0229229	0.0621234	0.0815303	0.173002	0.15009	0.130283	0.0549648	0.0719084	0.110137	0.0899015	0.0391963	0.0483705	0.0589316	0.0288377	0.0347908	0.0217597	0.0301608	0.242252	0.252882	0.269238	0.195468	0.215277	0.222274	0.231786	0.289772	0.31104	0.319279	0.331028	0.298238	0.309003	0.211024	0.286941	0.249395	0	0.61616	0.645903	0.698286	0.673306
P2044677_GTAATGCGTATCAGCT.1	Primary_ccRCC_early	1.0267	1.04098	0.963705	0.935961	1.00659	0.986723	1.08511	1.05911	1.07135	1.0752	1.05851	1.08868	1.10302	0.340175	0.341341	0.345511	0.362987	0.357329	0.348981	0.352193	0.42045	0.433773	0.425773	0.385325	0.374478	0.394707	0.407473	0.470674	0.503852	0.543985	0.354867	0.380122	0.407484	0.43817	0.589912	0.636991	0.733667	0.683984	0.843501	0.787335	1.01574	0.901632	0.973544	0	1.23122	1.28757	1.41881	1.34066
P2044677_GTAGAAAGTATCTCTT.1	Primary_ccRCC_early	0.0119925	-0.00127469	0.0462666	0.0562135	0.0222779	0.0344527	-0.058294	-0.19906	-0.130565	-0.018327	-0.0095287	-0.032592	-0.0461659	-1.34486	-1.36466	-1.38326	-1.44963	-1.43388	-1.4013	-1.41809	-1.50444	-1.51744	-1.53042	-1.46989	-1.45948	-1.48124	-1.49221	-1.11235	-1.05777	-0.998521	-1.3127	-1.26605	-1.21715	-1.16594	-0.933665	-0.867955	-0.726574	-0.798579	-0.571462	-0.65068	-0.300301	-0.49022	-0.398114	0	-0.31821	-0.237852	-0.0222322	-0.15777
P2044677_GTAGATCGTCCCTAAA.1	Primary_ccRCC_early	-1.18648	-1.16689	-1.19459	-1.19753	-1.19739	-1.20207	-1.058	-1.01406	-1.03578	-1.11361	-1.13978	-1.09086	-1.07944	-0.511622	-0.471769	-0.439603	-0.291103	-0.324011	-0.402697	-0.363796	-0.25932	-0.218619	-0.176607	-0.258259	-0.255612	-0.266481	-0.276034	-0.702151	-0.741042	-0.772402	-0.549067	-0.58832	-0.627019	-0.664884	-0.808471	-0.838748	-0.882054	-0.863532	-0.916619	-0.899417	-0.986504	-0.934744	-0.960829	0	0.721706	0.710498	0.667255	0.696288
P2044677_GTAGATCGTTGACTAC.1	Primary_ccRCC_early	0.0119925	-0.00127469	0.0462666	0.0562135	0.0222779	0.0344527	0.0293297	0.117299	0.0736803	-0.018327	-0.0095287	-0.032592	-0.0203197	0.840469	0.875193	0.905216	1.02436	0.994339	0.937665	0.964803	1.15135	1.17497	1.18684	1.07808	1.05132	1.09905	1.12409	0.656127	0.621162	0.58298	0.804748	0.770374	0.729159	0.69038	0.538042	0.494896	0.40258	0.449315	0.306787	0.355	0.167172	0.261826	0.217769	0	0.886089	0.848783	0.724042	0.807919
P2044677_GTAGGTTTCGAACGGA.1	Primary_ccRCC_early	-0.172624	-0.170562	-0.186853	-0.167706	-0.18472	-0.188342	-0.173152	-0.194926	-0.178301	-0.160785	-0.16559	-0.160667	-0.165718	-0.303006	-0.288074	-0.26977	-0.244551	-0.238454	-0.246	-0.232313	-0.204706	-0.1681	-0.138626	-0.258259	-0.251096	-0.266481	-0.241141	-0.360538	-0.377474	-0.382957	-0.318879	-0.329054	-0.337961	-0.345084	-0.37507	-0.369161	-0.341243	-0.355671	-0.305624	-0.324378	-0.227043	-0.286831	-0.258529	0	0.548902	0.553927	0.550966	0.556463
P2044677_GTATTGGTCCTCTTTC.1	Primary_ccRCC_early	-0.477048	-0.464745	-0.485793	-0.481371	-0.479134	-0.480869	-0.48236	-0.464917	-0.473787	-0.478789	-0.476495	-0.48469	-0.489512	-0.181488	-0.116432	-0.0501193	0.211074	0.147034	0.0209821	0.0832545	0.552623	0.608149	0.659751	0.35	0.281057	0.417087	0.487338	-0.186062	-0.230991	-0.265442	-0.195064	-0.189729	-0.182196	-0.172235	-0.295274	-0.32865	-0.36588	-0.351572	-0.391213	-0.378865	-0.443851	-0.404757	-0.424668	0	1.97722	1.99707	2.02294	2.01165
P2044677_GTATTTCTCCAATCTT.1	Primary_ccRCC_early	-0.481587	-0.4567	-0.515651	-0.519006	-0.490842	-0.500979	-0.382778	-0.398413	-0.39087	-0.407624	-0.431201	-0.389888	-0.373006	-0.20287	-0.211263	-0.217901	-0.136906	-0.165042	-0.218806	-0.192675	0.0700245	0.115229	0.161577	-0.0637427	-0.0998162	-0.0205872	0.0245838	-0.316112	-0.354322	-0.378304	-0.195064	-0.208206	-0.244663	-0.280539	-0.398105	-0.409796	-0.431307	-0.420309	-0.427364	-0.429635	-0.407485	-0.426262	-0.417625	0	1.30067	1.29325	1.23384	1.28168
P2044677_GTCACGGGTAGATCCT.1	Primary_ccRCC_early	1.72332	1.73893	1.61925	1.5908	1.69921	1.65677	1.80449	1.83628	1.82164	1.77128	1.75503	1.78388	1.79113	1.92535	1.91784	1.9064	1.89312	1.89328	1.90315	1.89667	1.87706	1.87366	1.87451	1.8879	1.89166	1.88325	1.88659	1.95791	1.96266	1.96651	1.92989	1.93985	1.94699	1.94901	1.96593	1.96272	1.9494	1.96213	1.91906	1.93345	1.86072	1.9013	1.88387	0	1.23207	1.20692	1.12333	1.18241
P2044677_GTCACGGGTTACCCAA.1	Primary_ccRCC_early	0.927691	0.954818	0.824638	0.764135	0.894622	0.861381	1.13357	1.17383	1.15353	1.01388	0.98486	1.05254	1.09112	1.49143	1.52281	1.54392	1.63402	1.61036	1.56476	1.58648	1.80024	1.8085	1.79991	1.70604	1.66645	1.74368	1.77257	1.36909	1.34532	1.32844	1.46736	1.4403	1.41432	1.39118	1.31749	1.30439	1.27543	1.28965	1.24297	1.26331	1.19384	1.23163	1.21236	0	0.964244	0.939193	0.852122	0.91052
P2044677_GTCACTCGTGACCGTC.1	Primary_ccRCC_early	1.49155	1.52796	1.37195	1.33678	1.45532	1.41133	1.69317	1.73428	1.71137	1.59769	1.56013	1.6351	1.67084	2.08479	2.10555	2.12807	2.20951	2.18746	2.14676	2.167	2.3179	2.34146	2.34492	2.24798	2.22791	2.26603	2.29336	1.99048	1.97122	1.95399	2.06308	2.0452	2.02929	2.00976	1.93138	1.91253	1.87416	1.89281	1.8297	1.85192	1.76581	1.81064	1.79094	0	2.15851	2.11197	1.95491	2.0632
P2044677_GTCAGCGCAAACACCT.1	Primary_ccRCC_early	2.1312	2.08555	2.14126	2.15706	2.1727	2.15844	1.86068	1.7522	1.79287	2.01058	2.04724	1.97129	1.93558	0.947488	0.919487	0.896223	0.809567	0.829538	0.872843	0.850037	0.697154	0.677952	0.661115	0.762272	0.786005	0.73746	0.717205	1.09123	1.12378	1.16408	0.975111	1.0004	1.02764	1.05846	1.21142	1.25844	1.35459	1.30542	1.46349	1.40767	1.67166	1.52066	1.59376	0	0.783282	0.81581	0.906214	0.845686
P2044677_GTCATCCCAACGGGTA.1	Primary_ccRCC_early	0.0119925	-0.00127469	0.0462666	0.046495	0.0222779	0.0344527	-0.0542573	0.00194037	-0.040817	-0.018327	-0.0095287	-0.032592	-0.0461659	1.10286	1.16332	1.22711	1.47476	1.41338	1.28923	1.3508	1.82979	1.88589	1.94469	1.61094	1.54373	1.68988	1.77406	0.81995	0.749618	0.683289	1.05584	1.02121	0.953873	0.887414	0.619143	0.551922	0.407188	0.480376	0.256416	0.33325	0.0632623	0.176504	0.120852	0	3.31797	3.34832	3.40763	3.36797
P2044677_GTCATGAAGGTAGCCA.1	Primary_ccRCC_early	2.99942	2.98564	2.97146	2.99154	2.99292	2.97149	2.89833	2.81052	2.86108	2.96692	2.97799	2.94132	2.91526	1.57568	1.50839	1.44857	1.18732	1.25252	1.39015	1.31941	0.953201	0.924525	0.899041	1.07792	1.13216	1.0321	0.992321	1.92587	1.99886	2.08301	1.64428	1.72322	1.78553	1.8536	2.15632	2.22892	2.38154	2.30349	2.53252	2.46559	2.73725	2.60133	2.66661	0	0.235464	0.243619	0.272113	0.249966
P2044677_GTCATGAGTGAATTGA.1	Primary_ccRCC_early	0.452115	0.489673	0.390409	0.40144	0.420185	0.400246	0.614227	0.593126	0.612705	0.567747	0.52932	0.603529	0.619705	0.313688	0.30419	0.298244	0.274629	0.283246	0.292161	0.29306	0.253495	0.254012	0.256659	0.273185	0.27394	0.271557	0.261996	0.385678	0.399407	0.419702	0.322841	0.336831	0.353001	0.372524	0.430299	0.449589	0.488792	0.468113	0.523833	0.512721	0.575501	0.54361	0.558407	0	0.340582	0.326433	0.261029	0.310034
P2044677_GTCCCATAGCGTTCCG.1	Primary_ccRCC_early	0.0119925	-0.00127469	0.0349846	0.00921318	0.0222779	0.0344527	-0.0542573	-0.0645846	-0.0589745	-0.018327	-0.0095287	-0.032592	-0.0461659	0.00140055	-0.0188134	-0.0364307	-0.0539855	-0.0509636	-0.0414917	-0.047162	-0.0278402	-0.0212861	-0.0134591	-0.0436197	-0.0484687	-0.0401561	-0.0343327	-0.0151069	-0.0522388	-0.0856681	0.0209945	0.0376943	0.0284535	0.0210334	-0.11758	-0.125215	-0.113228	-0.118915	-0.0910427	-0.103522	-0.0705288	-0.0835154	-0.0771412	0	1.35433	1.42979	1.67963	1.50202
P2044677_GTCCTCACACGGAAGT.1	Primary_ccRCC_early	1.58987	1.61001	1.54213	1.536	1.57555	1.55452	1.71136	1.72903	1.72258	1.64756	1.62871	1.67482	1.69863	1.65504	1.64495	1.63504	1.56215	1.58146	1.61938	1.60178	1.46704	1.44773	1.41679	1.5216	1.54237	1.50178	1.48524	1.70423	1.70959	1.71466	1.66818	1.68195	1.68984	1.69819	1.71578	1.71714	1.72784	1.72302	1.73109	1.73309	1.73088	1.7318	1.73257	0	0.104676	0.0546156	-0.0240331	0.0413965
P2044677_GTCGTAACATGTGGTT.1	Primary_ccRCC_early	0.493908	0.396954	0.808597	0.860913	0.592465	0.698036	0.00651184	-0.0645846	-0.0534321	0.225413	0.308722	0.146089	0.0725333	-0.711404	-0.753677	-0.793012	-0.936981	-0.902089	-0.831216	-0.867303	-1.1322	-1.17184	-1.21079	-1.01508	-0.975967	-1.05481	-1.09279	-0.490548	-0.442581	-0.389377	-0.66935	-0.627877	-0.584466	-0.538686	-0.329506	-0.270604	-0.143893	-0.208161	-0.0910427	-0.103522	-0.0705288	-0.0835154	-0.0771412	0	-2.12606	-2.15649	-2.23512	-2.18486
P2044677_GTCGTAAGTGGCGTAA.1	Primary_ccRCC_early	-0.497783	-0.484496	-0.566164	-0.573597	-0.517331	-0.538876	-0.437085	-0.421118	-0.428795	-0.458034	-0.470408	-0.451169	-0.444947	-0.20287	-0.211263	-0.217901	-0.244551	-0.238454	-0.224619	-0.232313	-0.127903	-0.0903608	-0.0520617	-0.239929	-0.251096	-0.203659	-0.165943	-0.325594	-0.339329	-0.349637	-0.212675	-0.24121	-0.269742	-0.29778	-0.355525	-0.364805	-0.382143	-0.373104	-0.398989	-0.390533	-0.416015	-0.409371	-0.412978	0	1.30549	1.30538	1.25584	1.30117
P2044677_GTCGTTCAGTCATGCT.1	Primary_ccRCC_early	2.23021	2.26278	2.12677	2.08347	2.20656	2.16816	2.23964	2.21445	2.22063	2.27876	2.28424	2.26952	2.25004	2.26855	2.28335	2.28894	2.24934	2.26294	2.28755	2.28169	2.16562	2.14391	2.11397	2.22408	2.23653	2.21073	2.19407	2.21477	2.20314	2.20054	2.25324	2.241	2.23064	2.2245	2.19183	2.18521	2.18266	2.18344	2.19154	2.18225	2.2092	2.20088	2.20378	0	1.36799	1.33624	1.21559	1.29999
P2044677_GTCTACCAGAGGCCAT.1	Primary_ccRCC_early	1.716	1.76061	1.61938	1.59139	1.67854	1.64226	1.84542	1.78787	1.8258	1.81944	1.79036	1.84395	1.85388	1.88299	1.91682	1.94264	2.00088	1.98607	1.95926	1.9713	2.07204	2.08132	2.07811	2.03407	2.02298	2.04861	2.06472	1.75476	1.74359	1.74071	1.84819	1.8202	1.79368	1.77064	1.72618	1.71374	1.6936	1.70029	1.70674	1.6963	1.76274	1.71759	1.73852	0	2.39337	2.36397	2.23985	2.32801
P2044677_GTCTACCAGTTAGAAC.1	Primary_ccRCC_early	-0.256316	-0.296438	-0.144647	-0.112559	-0.219675	-0.181233	-0.475619	-0.534958	-0.505881	-0.367932	-0.332637	-0.40636	-0.442931	-1.22283	-1.22758	-1.23135	-1.18456	-1.19603	-1.22019	-1.2083	-1.10312	-1.0904	-1.07773	-1.14874	-1.16603	-1.13316	-1.11698	-1.14343	-1.12299	-1.08235	-1.21939	-1.20215	-1.18373	-1.16414	-1.03726	-0.992064	-0.894901	-0.944292	-0.78878	-0.842803	-0.603616	-0.733925	-0.670687	0	0.13142	0.158857	0.202012	0.18493
P2044677_GTCTACCCAAGTATCC.1	Primary_ccRCC_early	0.303726	0.381129	0.110175	0.0715958	0.230263	0.166422	0.678665	0.741516	0.710287	0.532403	0.458352	0.601969	0.649201	1.18546	1.20056	1.22053	1.27596	1.26313	1.24014	1.25049	1.27265	1.25471	1.2402	1.28178	1.27897	1.28336	1.2781	1.10506	1.0823	1.06605	1.1694	1.15838	1.14886	1.12649	1.03919	1.01025	0.948001	0.979069	0.888559	0.918394	0.781778	0.857644	0.819795	0	0.175392	0.140515	0.0457254	0.111398
P2044677_GTCTACCTCAAGTAAG.1	Primary_ccRCC_early	0.0119925	-0.00127469	0.0462666	0.0562135	0.0222779	0.0344527	-0.0542573	-0.0645846	-0.0589745	-0.018327	-0.0095287	-0.032592	-0.0461659	-0.163014	-0.144206	-0.124086	-0.0349163	-0.0691898	-0.105415	-0.0879741	0.170102	0.210674	0.252245	0.0489246	0.00770454	0.0880089	0.129106	-0.161076	-0.151164	-0.1407	-0.183599	-0.189729	-0.182196	-0.172235	-0.131466	-0.125215	-0.113228	-0.118915	-0.0910427	-0.103522	-0.0705288	-0.0835154	-0.0771412	0	0.607693	0.586865	0.478635	0.563181
P2044677_GTCTTTACAATGAAAC.1	Primary_ccRCC_early	0.440949	0.450401	0.438281	0.433687	0.439679	0.439667	0.375522	0.364805	0.36956	0.419753	0.439094	0.401101	0.38551	0.304429	0.286849	0.272909	0.194576	0.214204	0.258927	0.235217	0.154403	0.147098	0.121929	0.17119	0.182844	0.165152	0.162517	0.354928	0.368851	0.367335	0.313929	0.320851	0.329677	0.341552	0.370018	0.373049	0.377685	0.374621	0.389413	0.38323	0.375815	0.396147	0.395252	0	0.3848	0.407376	0.469843	0.428001
P2044677_GTGAGTTAGATAGTGT.1	Primary_ccRCC_early	1.26156	1.3021	1.11412	1.08772	1.22215	1.16204	1.52875	1.6299	1.57595	1.39476	1.34562	1.43912	1.48355	2.40194	2.42041	2.43366	2.42263	2.43417	2.43459	2.43789	2.25357	2.22346	2.20512	2.35981	2.39086	2.31849	2.28633	2.26628	2.2295	2.18096	2.38285	2.35315	2.32489	2.30042	2.12884	2.07797	1.96463	2.02498	1.85368	1.91397	1.68228	1.79106	1.73202	0	1.26482	1.18642	0.939683	1.10347
P2044677_GTGAGTTCAGTAGTGG.1	Primary_ccRCC_early	1.5524	1.57941	1.51966	1.49767	1.53357	1.51635	1.76076	1.8641	1.8063	1.63954	1.61003	1.67826	1.71705	2.32275	2.3493	2.383	2.38544	2.39539	2.39996	2.40531	2.37823	2.3592	2.34492	2.37475	2.38009	2.37625	2.38611	2.21489	2.18659	2.14564	2.30679	2.29842	2.26778	2.24057	2.11189	2.0845	2.04815	2.06624	1.99791	2.03235	1.8979	1.96168	1.92954	0	2.39955	2.35542	2.21487	2.30461
P2044677_GTGCTGGCATGACTAC.1	Primary_ccRCC_early	-0.444168	-0.40673	-0.53139	-0.529112	-0.488693	-0.518211	-0.194528	-0.114458	-0.153763	-0.319212	-0.369122	-0.276556	-0.235914	-0.0679443	-0.0494379	-0.0289754	0.0606033	0.0297488	-0.00950498	0.00924005	0.269997	0.298363	0.328357	0.147681	0.100045	0.20234	0.241828	-0.161076	-0.151164	-0.1407	-0.087767	-0.111263	-0.133884	-0.15485	-0.131466	-0.125215	-0.113228	-0.118915	-0.0910427	-0.103522	-0.0788308	-0.0835154	-0.0771412	0	1.00314	1.01199	1.02826	1.01745
P2044677_GTGGGAAGTGTGACCC.1	Primary_ccRCC_early	0.0553649	0.0911827	0.0462666	0.0562135	0.0222779	0.0344527	0.235475	0.27795	0.261126	0.148072	0.119728	0.179986	0.212602	0.90192	0.923541	0.941876	0.991494	0.978995	0.953147	0.96344	1.0678	1.0868	1.09982	1.01577	1.00234	1.03032	1.05294	0.742933	0.704453	0.675161	0.876201	0.852701	0.818473	0.780386	0.636475	0.596507	0.518731	0.557423	0.421737	0.474942	0.307942	0.37228	0.339951	0	1.20801	1.18327	1.11038	1.15773
P2044677_GTGGGAATCAAGTTGC.1	Primary_ccRCC_early	0.0119925	-0.00127469	0.0462666	0.0562135	0.0222779	0.0344527	-0.0341089	0.0317377	-0.000331598	-0.018327	-0.0095287	-0.032592	-0.0461659	0.0108769	0.0125071	0.0161219	0.0271775	0.0234956	0.0186236	0.0202637	0.0244515	0.0250993	0.0269957	0.0261027	0.0270034	0.0237454	0.0238324	-0.0128769	-0.0171789	-0.0169511	0.00787297	0.00117683	-0.00469061	-0.00884628	-0.0140984	-0.010815	-0.00811198	-0.00989837	-0.00198777	-0.00477692	0.0214364	0.000634011	0.0105534	0	-1.38749	-1.43124	-1.55517	-1.47456
P2044677_GTGGTTAGTGTTCGAT.1	Primary_ccRCC_early	-0.904566	-0.897683	-0.906513	-0.904248	-0.905031	-0.909387	-0.871626	-0.851119	-0.858228	-0.886757	-0.8885	-0.887438	-0.883527	-0.511591	-0.489978	-0.473291	-0.424047	-0.435011	-0.463468	-0.446323	-0.348417	-0.332101	-0.311902	-0.392844	-0.410797	-0.376163	-0.362269	-0.639005	-0.661841	-0.689173	-0.537176	-0.561512	-0.584746	-0.614744	-0.712417	-0.737721	-0.772482	-0.75524	-0.802567	-0.787793	-0.838788	-0.814881	-0.827481	0	0.284086	0.263626	0.206497	0.245352
P2044677_GTGTCCTCATGTTCGA.1	Primary_ccRCC_early	-0.274409	-0.247561	-0.366456	-0.385579	-0.302132	-0.335988	-0.134148	-0.0782299	-0.10937	-0.201238	-0.223892	-0.179537	-0.158076	-0.0711162	-0.0498607	-0.0274636	0.0370872	0.0199596	-0.00976391	0.00395869	0.140331	0.163969	0.183901	0.0740731	0.0544013	0.0927762	0.117304	-0.153433	-0.151164	-0.1407	-0.0876162	-0.102219	-0.121022	-0.137574	-0.131466	-0.125215	-0.113228	-0.118915	-0.0910427	-0.103522	-0.0705288	-0.0835154	-0.0771412	0	-0.232185	-0.247421	-0.296208	-0.264384
P2044677_GTGTGATGTTTACGTG.1	Primary_ccRCC_early	0.0119925	-0.00127469	0.0462666	0.0562135	0.0222779	0.0344527	-0.0542573	-0.0645846	-0.0589745	-0.018327	-0.0095287	-0.032592	-0.0461659	-0.408604	-0.457499	-0.502569	-0.638523	-0.612644	-0.54619	-0.587205	-0.734554	-0.755083	-0.774751	-0.676224	-0.657112	-0.696415	-0.714361	-0.161076	-0.151164	-0.1407	-0.359647	-0.31084	-0.259776	-0.205799	-0.131466	-0.125215	-0.113228	-0.118915	-0.0910427	-0.103522	-0.0705288	-0.0835154	-0.0771412	0	-0.263097	-0.205717	-0.0264572	-0.149102
P2044677_GTGTGGCCAAGCGCTC.1	Primary_ccRCC_early	1.49267	1.54367	1.3678	1.33539	1.44358	1.40195	1.69928	1.72408	1.71086	1.61586	1.57872	1.65248	1.6768	1.89598	1.90399	1.90687	1.92873	1.92275	1.91443	1.9171	1.95259	1.94911	1.93669	1.93711	1.93061	1.94133	1.95059	1.81204	1.79362	1.76748	1.88288	1.87038	1.84779	1.82896	1.76001	1.75476	1.74955	1.75152	1.74877	1.75123	1.73283	1.74525	1.74106	0	1.42355	1.38348	1.25664	1.33873
P2044677_GTTACAGAGTGAGTTA.1	Primary_ccRCC_early	1.96062	1.89963	1.99143	2.0112	1.97614	1.99547	1.66352	1.60261	1.63168	1.79748	1.84711	1.74681	1.70072	0.912876	0.901714	0.895081	0.813845	0.837216	0.888211	0.861407	0.702172	0.679514	0.659484	0.779817	0.796872	0.761762	0.725961	1.01598	1.06118	1.11472	0.923444	0.931421	0.956439	0.985156	1.17598	1.23783	1.36628	1.3005	1.44705	1.40544	1.57507	1.48973	1.54784	0	0.494279	0.461899	0.29271	0.426797
P2044677_GTTACAGCATGTGACT.1	Primary_ccRCC_early	0.252783	0.293151	0.118104	0.0831617	0.218332	0.165967	0.475675	0.550024	0.509574	0.377166	0.335635	0.416658	0.444223	1.09112	1.10523	1.10975	1.10653	1.10506	1.10645	1.10437	1.08515	1.08062	1.06423	1.10599	1.10402	1.09793	1.09572	0.961128	0.932691	0.899618	1.07108	1.04833	1.01706	0.988579	0.860776	0.820197	0.746019	0.782922	0.680095	0.710704	0.589998	0.654145	0.628188	0	0.219129	0.167236	0.0457254	0.113041
P2044677_GTTAGACCACTTCTCG.1	Primary_ccRCC_early	1.4445	1.44273	1.43656	1.45338	1.45432	1.43926	1.33011	1.27961	1.30343	1.40117	1.42101	1.38005	1.36237	0.697514	0.674102	0.655404	0.612813	0.619339	0.637008	0.626862	0.529054	0.525336	0.510276	0.575777	0.59414	0.556844	0.542518	0.825863	0.848717	0.870753	0.721032	0.750732	0.783155	0.803434	0.905403	0.940598	1.01382	0.975893	1.11915	1.06491	1.24981	1.17567	1.22102	0	0.557228	0.550294	0.529208	0.549023
P2044677_GTTAGACGTGCAATAA.1	Primary_ccRCC_early	2.77363	2.80016	2.67388	2.63209	2.75018	2.71359	2.89783	2.86952	2.88428	2.8223	2.81122	2.83482	2.85634	2.55661	2.53681	2.52368	2.472	2.48632	2.51053	2.49794	2.37823	2.3592	2.34492	2.43754	2.45558	2.4169	2.39968	2.65446	2.6723	2.69372	2.57519	2.59156	2.60955	2.63104	2.71916	2.7343	2.76244	2.74995	2.79951	2.77886	2.85185	2.81173	2.83175	0	3.31797	3.34832	3.40763	3.36797
P2044677_GTTAGTGGTTTCGTGA.1	Primary_ccRCC_early	1.21642	1.28757	0.976766	0.916779	1.13686	1.05521	1.54234	1.61003	1.58337	1.39751	1.34356	1.44639	1.48829	2.28147	2.30742	2.32285	2.38318	2.36761	2.33866	2.35178	2.37823	2.3592	2.34492	2.40117	2.39221	2.40877	2.39968	2.022	1.96899	1.92937	2.23919	2.19409	2.13455	2.07785	1.90261	1.88097	1.83533	1.85799	1.76135	1.80291	1.643	1.71813	1.68035	0	0.888882	0.784952	0.474434	0.677135
P2044677_GTTGCTCGTAGGTCAG.1	Primary_ccRCC_early	-0.599416	-0.557096	-0.761775	-0.832659	-0.64894	-0.70181	-0.317834	-0.228689	-0.272356	-0.459143	-0.515089	-0.410501	-0.364264	0.394294	0.449003	0.484698	0.62461	0.588965	0.51927	0.553324	0.872306	0.910513	0.92917	0.724994	0.670025	0.777843	0.834468	0.0932378	0.0304748	-0.0288605	0.337455	0.276206	0.214916	0.154511	-0.0870695	-0.125215	-0.113228	-0.118915	-0.0910427	-0.103522	-0.188905	-0.0884489	-0.138172	0	0.282692	0.245885	0.127406	0.206754
P2044677_GTTGTGATCTGAGATC.1	Primary_ccRCC_early	1.83529	1.87768	1.67534	1.6406	1.78414	1.73229	1.86167	1.87283	1.86677	1.8718	1.87476	1.86486	1.85987	2.00414	1.98558	1.94611	1.8036	1.83701	1.90742	1.87076	1.57147	1.51332	1.43243	1.7299	1.76664	1.69225	1.63183	2.06401	2.04655	2.03696	2.02231	2.03846	2.05657	2.07887	2.03487	2.00078	1.94416	1.96432	1.90776	1.92569	1.87852	1.88819	1.88277	0	-1.1384	-1.23905	-1.53711	-1.34011
P2044677_GTTTACTAGGACACTG.1	Primary_ccRCC_early	-0.469018	-0.449873	-0.557522	-0.567259	-0.494855	-0.523084	-0.378291	-0.354473	-0.365979	-0.412704	-0.430258	-0.401088	-0.390416	-0.135828	-0.102822	-0.0686699	0.0597075	0.0273283	-0.036162	-0.005008	0.0513687	0.0511478	0.0522774	0.0561129	0.0582299	0.052616	0.0517022	-0.161076	-0.151164	-0.1407	-0.170906	-0.189729	-0.182196	-0.172235	-0.13674	-0.16474	-0.221367	-0.192294	-0.280299	-0.250467	-0.345795	-0.312956	-0.339401	0	-0.250913	-0.272941	-0.337769	-0.296713
P2044677_TAACGACTCAGCAATC.1	Primary_ccRCC_early	0.0119925	-0.00127469	0.0462666	0.0525585	0.0222779	0.0344527	-0.0542573	-0.0645846	-0.0589745	-0.018327	-0.0095287	-0.032592	-0.0461659	-0.20287	-0.211263	-0.217901	-0.204745	-0.221318	-0.224619	-0.232313	-0.128128	-0.111271	-0.0926396	-0.175447	-0.191171	-0.159072	-0.144385	-0.161076	-0.151164	-0.1407	-0.195064	-0.189729	-0.182196	-0.172235	-0.131466	-0.125215	-0.113228	-0.118915	-0.0910427	-0.103522	-0.0705288	-0.0835154	-0.0771412	0	0.155294	0.155926	0.152265	0.15983
P2044677_TAACTTCAGCGTGCTC.1	Primary_ccRCC_early	1.02916	1.07868	0.934953	0.87077	0.991247	0.952718	1.31253	1.40786	1.36072	1.17854	1.12979	1.22235	1.2656	2.00005	2.03193	2.04787	2.0112	2.02755	2.06368	2.05583	2.02706	2.02283	2.02251	1.99243	2.00189	1.99222	2.01038	1.82956	1.7949	1.76738	1.96674	1.93027	1.89455	1.86161	1.74632	1.72169	1.66821	1.69507	1.59162	1.64295	1.45323	1.53786	1.49573	0	1.24708	1.24273	1.217	1.23436
P2044677_TAACTTCTCACCCTCA.1	Primary_ccRCC_early	0.0119925	-0.00127469	0.0462666	0.0562135	0.0222779	0.0344527	-0.0722116	-0.102812	-0.0877991	-0.018327	-0.0095287	-0.0343446	-0.0550274	-0.335909	-0.373485	-0.407482	-0.530175	-0.500262	-0.440374	-0.470905	-0.725282	-0.78246	-0.838257	-0.599232	-0.564549	-0.634804	-0.667814	-0.219218	-0.218417	-0.213659	-0.298734	-0.26218	-0.223892	-0.222073	-0.203722	-0.197074	-0.181096	-0.188901	-0.162459	-0.172101	-0.119642	-0.154324	-0.137729	0	-1.55598	-1.56501	-1.52424	-1.55398
P2044677_TAAGCCATCTCTCCGA.1	Primary_ccRCC_early	-0.3448	-0.375421	-0.357864	-0.364524	-0.317798	-0.33522	-0.510729	-0.554001	-0.532866	-0.42881	-0.402464	-0.458386	-0.486358	-0.601099	-0.595312	-0.587242	-0.5484	-0.558055	-0.578811	-0.568757	-0.531213	-0.529864	-0.527651	-0.539988	-0.543755	-0.537688	-0.533073	-0.639416	-0.647559	-0.652459	-0.608251	-0.617182	-0.625477	-0.632832	-0.653346	-0.656604	-0.660986	-0.658686	-0.633073	-0.64739	-0.576086	-0.61947	-0.598719	0	-0.888277	-0.905629	-0.938717	-0.923361
P2044677_TAAGTCGTCGTTAGTG.1	Primary_ccRCC_early	-0.0251319	-0.0648381	0.0462666	0.0562135	0.0115034	0.0344527	-0.246921	-0.323671	-0.286492	-0.13308	-0.099695	-0.169594	-0.203689	-0.991994	-1.04585	-1.09663	-1.28085	-1.23695	-1.14568	-1.19227	-1.51206	-1.55749	-1.60212	-1.37475	-1.32805	-1.42138	-1.46652	-0.78877	-0.772093	-0.751273	-0.937558	-0.882959	-0.845613	-0.805783	-0.725429	-0.700463	-0.633216	-0.672994	-0.545484	-0.590501	-0.384817	-0.499607	-0.444254	0	-2.64157	-2.67434	-2.73715	-2.70401
P2044677_TAATCTCTCGCAGATT.1	Primary_ccRCC_early	2.164	2.21094	2.03179	1.98445	2.12222	2.07196	2.39876	2.49795	2.44568	2.28927	2.25063	2.32205	2.35444	2.55661	2.53681	2.52368	2.472	2.48632	2.51053	2.49794	2.37823	2.3592	2.34492	2.43754	2.45558	2.4169	2.39968	2.65446	2.6723	2.69372	2.57519	2.59156	2.60955	2.63104	2.71916	2.7343	2.76244	2.74995	2.71959	2.77886	2.55535	2.66504	2.61002	0	2.43746	2.374	2.16624	2.30743
P2044677_TAATTCCCAAACACGG.1	Primary_ccRCC_early	1.63255	1.52704	1.8429	1.89673	1.73844	1.79007	1.09831	0.970154	1.03237	1.34147	1.43177	1.25302	1.17085	-0.102001	-0.163327	-0.217901	-0.251263	-0.238454	-0.224619	-0.232313	-0.553937	-0.613444	-0.671334	-0.374246	-0.312912	-0.435904	-0.493986	0.218654	0.289922	0.368818	-0.0402443	0.0197153	0.0825358	0.149303	0.417474	0.467408	0.568949	0.516929	0.682371	0.624625	0.890836	0.741851	0.814147	0	-1.51551	-1.51047	-1.48432	-1.50426
P2044677_TAATTCCGTACGGATG.1	Primary_ccRCC_early	-1.30458	-1.33632	-1.21848	-1.19762	-1.27508	-1.24553	-1.4769	-1.52441	-1.50086	-1.39384	-1.36553	-1.42311	-1.45098	-1.40096	-1.38967	-1.37811	-1.33093	-1.34253	-1.36675	-1.35482	-1.30673	-1.30504	-1.30348	-1.31842	-1.32416	-1.31413	-1.30949	-1.47539	-1.49173	-1.50662	-1.41399	-1.42949	-1.44476	-1.46001	-1.52016	-1.53469	-1.54654	-1.54915	-1.54045	-1.54319	-1.52844	-1.5385	-1.53378	0	-1.47544	-1.53504	-1.70668	-1.59416
P2044677_TACAACGGTAGCCCTG.1	Primary_ccRCC_early	0.0119925	-0.00127469	0.0462666	0.0562135	0.0222779	0.0344527	-0.0542573	-0.0645846	-0.0589745	-0.018327	-0.0095287	-0.032592	-0.0461659	-0.312273	-0.320621	-0.330012	-0.372986	-0.35972	-0.33788	-0.346533	-0.4206	-0.429512	-0.433527	-0.39298	-0.385243	-0.401344	-0.411313	-0.254494	-0.236722	-0.213413	-0.304171	-0.295786	-0.285507	-0.272746	-0.193992	-0.176419	-0.126112	-0.151951	-0.0910427	-0.103522	-0.0705288	-0.0835154	-0.0771412	0	-0.837929	-0.85425	-0.906957	-0.871047
P2044677_TACAGGTCAACGCCCA.1	Primary_ccRCC_early	0.0119925	-0.00127469	0.0462666	0.0562135	0.0222779	0.0344527	0.0768149	0.171702	0.122086	-0.018327	-0.0095287	-0.0186326	0.0333096	0.977521	0.998418	1.01795	1.0793	1.05835	1.03141	1.04179	1.16406	1.17276	1.18843	1.12213	1.10646	1.13667	1.15678	0.78514	0.738775	0.697305	0.943859	0.907096	0.867442	0.830229	0.659834	0.621071	0.531814	0.576339	0.431176	0.488547	0.232862	0.362866	0.295869	0	0.506422	0.436373	0.208126	0.363335
P2044677_TACAGGTGTGCAATGG.1	Primary_ccRCC_early	2.77357	2.75538	2.79266	2.80073	2.78648	2.78623	2.58606	2.4845	2.53268	2.69694	2.72495	2.67456	2.63584	2.1748	2.16571	2.14782	2.07155	2.09345	2.13103	2.11603	1.93613	1.89733	1.8504	2.02172	2.0463	1.99943	1.97048	2.23151	2.24175	2.26185	2.18338	2.1998	2.21152	2.22007	2.28329	2.30218	2.34261	2.3215	2.36917	2.35442	2.45165	2.39225	2.41999	0	0.903582	0.879382	0.799322	0.85559
P2044677_TACATTCAGTTAGTAG.1	Primary_ccRCC_early	0.673589	0.709846	0.584025	0.58276	0.631499	0.602333	0.851043	0.850347	0.850016	0.786015	0.748522	0.832112	0.856104	0.679974	0.686987	0.705597	0.783842	0.76281	0.723781	0.742215	0.919901	0.934232	0.951294	0.828729	0.806504	0.856135	0.888108	0.727418	0.742698	0.74805	0.682006	0.68962	0.699299	0.712428	0.758865	0.778561	0.800809	0.797699	0.813608	0.806649	0.843784	0.832565	0.837206	0	0.71069	0.683292	0.573505	0.652771
P2044677_TACCCACCACACCGAC.1	Primary_ccRCC_early	1.38068	1.4047	1.3148	1.29463	1.3608	1.33278	1.4922	1.51288	1.49868	1.44227	1.42477	1.46494	1.48245	1.55776	1.54331	1.52425	1.46907	1.48168	1.5123	1.49532	1.37412	1.36327	1.34522	1.43065	1.45066	1.41209	1.39171	1.56673	1.56673	1.56898	1.56295	1.56941	1.57011	1.56614	1.57271	1.57495	1.58048	1.58165	1.55524	1.57196	1.52343	1.54258	1.53359	0	0.723296	0.702198	0.648719	0.682426
P2044677_TACCGAAAGTAGCCAG.1	Primary_ccRCC_early	2.99945	2.98564	3.01635	3.02039	3.00365	3.01112	2.89833	2.86952	2.88428	2.96692	2.97799	2.94132	2.91526	2.55661	2.53681	2.52368	2.472	2.48632	2.51053	2.49794	2.1498	2.03902	1.93413	2.43754	2.45558	2.38	2.26451	2.65446	2.6723	2.69372	2.57519	2.59156	2.60955	2.63104	2.71916	2.7343	2.76244	2.74995	2.79951	2.77886	2.85185	2.81173	2.83175	0	0.120669	0.0790942	-0.027359	0.0413965
P2044677_TACGCTCCATACGCAT.1	Primary_ccRCC_early	-1.36729	-1.35008	-1.37994	-1.39607	-1.36891	-1.37224	-1.28054	-1.25682	-1.26816	-1.31695	-1.33283	-1.30442	-1.29263	-0.86203	-0.842093	-0.820722	-0.732018	-0.753856	-0.799346	-0.776809	-0.59731	-0.573606	-0.549383	-0.675311	-0.703018	-0.649453	-0.621898	-0.978192	-1.00316	-1.02596	-0.883706	-0.907665	-0.931412	-0.954854	-1.04631	-1.0688	-1.11394	-1.09102	-1.16054	-1.13672	-1.23146	-1.18621	-1.20865	0	0.0347811	0.0566516	0.119284	0.0772922
P2044677_TACGGGCAGAAACCAT.1	Primary_ccRCC_early	-0.138947	-0.108504	-0.246715	-0.260814	-0.176339	-0.215439	-0.0542573	-0.0645846	-0.0589745	-0.0474803	-0.0770173	-0.032592	-0.0461659	0.209596	0.253042	0.298742	0.478392	0.432715	0.343285	0.387191	0.666351	0.693743	0.709005	0.562428	0.517366	0.60573	0.639536	0.0139328	-0.0327287	-0.0668918	0.174265	0.135146	0.0966907	0.0598034	-0.092822	-0.118454	-0.113228	-0.118915	-0.0910427	-0.103522	-0.0705288	-0.0835154	-0.0771412	0	1.80576	1.81631	1.8325	1.82184
P2044677_TACGGGCCACGTTCGG.1	Primary_ccRCC_early	0.0465057	0.114516	0.0462666	0.0562135	0.0222779	0.0344527	0.421657	0.561954	0.489096	0.224219	0.166533	0.290143	0.35497	1.52728	1.57583	1.62615	1.84219	1.78474	1.67605	1.72681	2.08202	2.12418	2.15597	1.94778	1.89533	1.98822	2.03583	1.25771	1.19951	1.15576	1.47737	1.42343	1.37026	1.31954	1.1132	1.0744	0.980138	1.03339	0.850358	0.915777	0.639655	0.782994	0.713925	0	2.45872	2.42342	2.29092	2.38137
P2044677_TACTGCCTCAAGATAG.1	Primary_ccRCC_early	1.20365	1.20916	1.17248	1.16286	1.20268	1.18338	1.17392	1.15527	1.17171	1.1937	1.20076	1.19401	1.18046	0.754087	0.72761	0.711731	0.676377	0.686812	0.70186	0.698361	0.668126	0.661864	0.658387	0.678806	0.6751	0.681586	0.675653	0.889957	0.909807	0.924609	0.780854	0.812015	0.834476	0.860975	0.945747	0.966933	1.01701	0.987816	1.07445	1.0501	1.14058	1.09996	1.12631	0	0.301874	0.302067	0.295604	0.30023
P2044677_TACTTGTTCACCTCGT.1	Primary_ccRCC_early	0.0119925	-0.00127469	0.0462666	0.0562135	0.0222779	0.0344527	-0.0542573	-0.0645846	-0.0589745	-0.018327	-0.0095287	-0.032592	-0.0461659	-0.244816	-0.246154	-0.250246	-0.252742	-0.250418	-0.252866	-0.248425	-0.285714	-0.293753	-0.307419	-0.258259	-0.252586	-0.266481	-0.276034	-0.23011	-0.22901	-0.214625	-0.243879	-0.238974	-0.232248	-0.232198	-0.206691	-0.200976	-0.169168	-0.187763	-0.112934	-0.142349	-0.0705288	-0.0835154	-0.0771412	0	-0.68076	-0.71501	-0.790342	-0.741171
P2044677_TAGACCACACAGTGAG.1	Primary_ccRCC_early	0.841385	0.873869	0.72081	0.696813	0.818523	0.761524	1.00485	1.01567	1.0098	0.94257	0.908868	0.97284	1.00344	0.986432	0.998535	1.01507	1.0182	1.01573	1.01403	1.0137	1.0579	1.06622	1.05578	1.02882	1.02367	1.03271	1.05061	1.01285	1.02343	1.01977	0.982952	0.98694	0.992748	1.00193	1.02172	1.02255	1.02266	1.02207	1.02985	1.02577	1.02194	1.03398	1.02734	0	0.506489	0.518548	0.536713	0.528288
P2044677_TAGACCAGTCCAGCAC.1	Primary_ccRCC_early	-0.0521056	-0.0467128	-0.0954957	-0.0915503	-0.0641065	-0.0771734	-0.0542573	-0.0645846	-0.0589745	-0.0343673	-0.0397625	-0.0352173	-0.0461659	0.218552	0.261356	0.275762	0.268609	0.284684	0.288987	0.301466	0.261761	0.273366	0.286387	0.259566	0.264391	0.253345	0.250194	-0.0254798	-0.0771972	-0.125781	0.173476	0.123802	0.0739464	0.0247598	-0.131466	-0.125215	-0.113228	-0.118915	-0.0910427	-0.103522	-0.0705288	-0.0835154	-0.0771412	0	1.83924	1.87114	1.95258	1.89819
P2044677_TAGATCGCAAGATTGA.1	Primary_ccRCC_early	0.0119925	-0.00127469	0.0462666	0.0562135	0.0222779	0.0344527	-0.0542573	-0.0645846	-0.0589745	-0.018327	-0.0095287	-0.032592	-0.0461659	0.450727	0.500896	0.528242	0.591999	0.586085	0.554625	0.580646	0.647812	0.661303	0.676941	0.613131	0.602837	0.622009	0.634885	0.174129	0.116585	0.0627406	0.398521	0.342029	0.285598	0.230216	0.0104007	-0.0297057	-0.113228	-0.0731448	-0.0910427	-0.103522	-0.0705288	-0.0835154	-0.0771412	0	0.0859686	0.039646	-0.150796	-0.0111874
P2044677_TAGGAGGAGTGTTCCA.1	Primary_ccRCC_early	0.0119925	-0.00127469	0.0462666	0.0562135	0.0222779	0.0344527	0.0997329	0.12437	0.112231	-0.00156362	-0.0095287	0.044565	0.0896372	0.432952	0.45211	0.474037	0.466088	0.466753	0.471022	0.4679	0.446186	0.444571	0.444901	0.456857	0.461694	0.450744	0.44831	0.319951	0.297023	0.27884	0.412261	0.387826	0.364032	0.341965	0.263611	0.24785	0.211429	0.229454	0.176906	0.194593	0.136539	0.158465	0.147348	0	-0.886039	-0.932081	-1.06615	-0.978756
P2044677_TAGGGTTCAACGACAG.1	Primary_ccRCC_early	0.665211	0.703371	0.642028	0.650931	0.647841	0.629832	0.831863	0.814249	0.822703	0.779531	0.742641	0.812294	0.844376	1.38966	1.42403	1.43053	1.50757	1.48384	1.43636	1.45935	1.54033	1.53099	1.52466	1.54437	1.52651	1.56006	1.55071	1.19512	1.15374	1.11772	1.35324	1.31283	1.27251	1.23389	1.0858	1.05077	0.973453	1.01256	0.894723	0.934752	0.828217	0.852427	0.840251	0	1.836	1.80612	1.69869	1.7708
P2044677_TAGGGTTGTAGGCTGA.1	Primary_ccRCC_early	0.0119925	-0.00127469	0.0462666	0.0562135	0.0222779	0.0344527	-0.0542573	-0.0645846	-0.0589745	-0.018327	-0.0095287	-0.032592	-0.0455	-0.192536	-0.193796	-0.19337	-0.194645	-0.195458	-0.194002	-0.195568	-0.123797	-0.0956224	-0.0666174	-0.165547	-0.179634	-0.153071	-0.13872	-0.161076	-0.151164	-0.1407	-0.19252	-0.189729	-0.182196	-0.172235	-0.131466	-0.125215	-0.113228	-0.118915	-0.0910427	-0.103522	-0.0705288	-0.0835154	-0.0771412	0	0.0475249	0.0605773	0.0960511	0.0722692
P2044677_TAGGTACAGTCATACC.1	Primary_ccRCC_early	-0.588933	-0.583666	-0.622759	-0.626859	-0.587256	-0.603024	-0.597877	-0.645875	-0.622853	-0.56855	-0.576032	-0.56702	-0.584334	-0.635613	-0.62041	-0.610681	-0.573644	-0.580968	-0.595074	-0.588674	-0.548175	-0.534296	-0.519164	-0.570177	-0.571792	-0.565369	-0.55777	-0.669875	-0.682303	-0.690975	-0.646982	-0.652293	-0.656214	-0.658424	-0.69515	-0.700991	-0.708602	-0.705039	-0.711485	-0.71047	-0.668867	-0.705155	-0.691524	0	-0.227094	-0.211086	-0.175583	-0.196482
P2044677_TAGGTTGCAGTACTAC.1	Primary_ccRCC_early	2.80573	2.71646	3.01635	3.02039	2.89243	2.98815	2.08737	1.89575	1.9886	2.44565	2.5774	2.31583	2.19489	1.11995	1.10173	1.05499	0.791771	0.86197	1.0086	0.93364	0.492675	0.418512	0.347295	0.678028	0.734688	0.620894	0.568553	1.20871	1.22874	1.2561	1.13739	1.15212	1.16836	1.18778	1.29008	1.34367	1.45324	1.39733	1.57605	1.51319	1.80704	1.64033	1.72116	0	1.00647	1.01818	1.06232	1.02653
P2044677_TATCAGGTCATCACTT.1	Primary_ccRCC_early	1.07746	1.12068	0.955312	0.932311	1.02752	0.993005	1.25359	1.28315	1.27275	1.19877	1.16646	1.22751	1.23764	1.1869	1.20086	1.21989	1.26465	1.25491	1.23875	1.24557	1.27343	1.27557	1.27082	1.26675	1.2657	1.26676	1.27274	1.16015	1.16103	1.16947	1.18317	1.18435	1.17356	1.16607	1.18456	1.20694	1.25344	1.22914	1.29797	1.28149	1.29394	1.29786	1.3039	0	1.28793	1.29931	1.32059	1.30675
P2044677_TATCCTAGTACAACGG.1	Primary_ccRCC_early	-0.760938	-0.751104	-0.814511	-0.814327	-0.775219	-0.798438	-0.703082	-0.693181	-0.691942	-0.728231	-0.739445	-0.720771	-0.71299	-0.526079	-0.505916	-0.483043	-0.423051	-0.43752	-0.466707	-0.452675	-0.320602	-0.302702	-0.299201	-0.384365	-0.403389	-0.36297	-0.338647	-0.608564	-0.619979	-0.627602	-0.547404	-0.565433	-0.582499	-0.598258	-0.630631	-0.63553	-0.636737	-0.638663	-0.646269	-0.637764	-0.689711	-0.667187	-0.681916	0	-0.660542	-0.700714	-0.828613	-0.74194
P2044677_TATCGCCTCTCGGCTT.1	Primary_ccRCC_early	0.0203262	0.0662993	0.0462666	0.0562135	0.0222779	0.0344527	0.30572	0.429726	0.368611	0.149146	0.113598	0.192101	0.243577	1.63095	1.69174	1.74717	1.97211	1.91522	1.80202	1.85766	2.18266	2.22847	2.26208	2.06303	2.01793	2.10621	2.14613	1.29355	1.22671	1.15189	1.56181	1.48892	1.42239	1.3579	1.07966	1.00401	0.84458	0.924875	0.708109	0.773973	0.499909	0.640196	0.566831	0	2.49786	2.44876	2.25883	2.39275
P2044677_TATGTTCTCATCACCC.1	Primary_ccRCC_early	0.933572	0.956008	0.877941	0.86331	0.914518	0.890525	0.982322	0.978633	0.979662	0.973216	0.964372	0.980272	0.989281	0.989255	0.96674	0.940604	0.87116	0.885938	0.920584	0.901801	0.785044	0.772816	0.763581	0.832623	0.851687	0.813022	0.798704	1.00814	1.00853	1.01621	0.996364	1.00131	1.00838	1.00741	1.01866	1.02032	1.01029	1.021	0.99457	1.002	0.981114	0.987093	0.983251	0	-0.97147	-1.02858	-1.17905	-1.08068
P2044677_TATTGCTGTCAGTTTG.1	Primary_ccRCC_early	0.247509	0.249487	0.22542	0.211096	0.241254	0.234743	0.27492	0.254897	0.285397	0.258829	0.254289	0.262297	0.266806	0.326728	0.334147	0.344211	0.275369	0.290985	0.325814	0.307349	0.182865	0.166911	0.12587	0.236886	0.256262	0.216455	0.199305	0.274666	0.264529	0.259321	0.317922	0.305501	0.293895	0.284161	0.257321	0.255126	0.246783	0.250608	0.241794	0.244506	0.249687	0.238699	0.243726	0	-1.26174	-1.31935	-1.48623	-1.37689
P2044677_TATTGCTGTTTGTTGG.1	Primary_ccRCC_early	0.978191	1.01514	0.871942	0.840672	0.943911	0.907215	1.16786	1.20139	1.18118	1.07739	1.04665	1.11489	1.14952	1.53082	1.56127	1.58321	1.6628	1.64469	1.60527	1.62875	1.7651	1.77896	1.79687	1.69988	1.67996	1.72183	1.74717	1.40587	1.38948	1.36965	1.49805	1.46898	1.44436	1.42322	1.3573	1.34534	1.32098	1.33247	1.29034	1.30722	1.22574	1.27086	1.24785	0	1.52117	1.47199	1.28435	1.41788
P2044677_TATTTCGTCTAATTCC.1	Primary_ccRCC_early	1.61271	1.67123	1.41577	1.35448	1.55872	1.48991	1.93275	2.0453	1.98936	1.77618	1.73193	1.82711	1.87758	2.55661	2.53681	2.52368	2.472	2.48632	2.51053	2.49794	2.37823	2.3592	2.34492	2.43754	2.45558	2.4169	2.39968	2.65446	2.6723	2.67264	2.57519	2.59156	2.60955	2.63104	2.63103	2.58371	2.4591	2.53446	2.30938	2.38442	2.11298	2.24056	2.1771	0	1.97526	1.93644	1.81825	1.89184
P2044677_TCAAGTGGTGAGGAAA.1	Primary_ccRCC_early	1.84061	1.82913	1.8628	1.86864	1.84651	1.85525	1.71865	1.53534	1.64408	1.81709	1.82303	1.80746	1.75855	0.456009	0.416634	0.350395	0.100501	0.159656	0.285015	0.220734	-0.240218	-0.293753	-0.299201	-0.0216039	0.0390358	-0.0821664	-0.162448	0.662331	0.709161	0.763707	0.495444	0.532856	0.572713	0.616369	0.825091	0.887709	1.0173	0.950914	1.16292	1.0884	1.43216	1.24	1.33307	0	-1.43689	-1.41508	-1.33788	-1.39206
P2044677_TCAATTCTCGTCTCAC.1	Primary_ccRCC_early	1.08538	1.11273	0.998924	0.983532	1.05851	1.0243	1.23296	1.25985	1.24439	1.16525	1.136	1.19823	1.22192	1.59321	1.61204	1.62501	1.64479	1.64514	1.63808	1.64559	1.64454	1.64417	1.64786	1.64252	1.64511	1.64212	1.64473	1.49431	1.47189	1.4553	1.56917	1.55042	1.53354	1.51552	1.4382	1.42482	1.40219	1.41395	1.35973	1.38401	1.2822	1.33494	1.308	0	1.15744	1.12413	1.00579	1.08919
P2044677_TCACAAGAGAAGTATC.1	Primary_ccRCC_early	0.716332	0.737708	0.630552	0.608118	0.705698	0.66983	0.835229	0.851189	0.842726	0.786552	0.762352	0.808435	0.831346	0.948002	0.941988	0.940861	0.880165	0.90223	0.939796	0.925436	0.813033	0.797255	0.773158	0.850377	0.865148	0.834915	0.830249	0.980563	0.98756	0.978391	0.953698	0.965988	0.967951	0.97336	0.974755	0.970114	0.959338	0.964161	0.926317	0.942622	0.871177	0.909569	0.889952	0	-0.312321	-0.324318	-0.363551	-0.337842
P2044677_TCACACCCATCGGCCA.1	Primary_ccRCC_early	-0.0298927	-0.016742	-0.108256	-0.1238	-0.050733	-0.0767437	-0.0542573	-0.0645846	-0.0589745	-0.018327	-0.0095287	-0.032592	-0.0461659	0.544439	0.591952	0.634524	0.761601	0.727278	0.661398	0.69331	0.979803	1.0256	1.06456	0.843653	0.802938	0.886881	0.939235	0.295647	0.241333	0.191478	0.502412	0.456806	0.402044	0.348905	0.149614	0.107267	0.0171581	0.0620729	-0.0910427	-0.0379511	-0.0705288	-0.0835154	-0.0771412	0	1.42209	1.40956	1.36853	1.39258
P2044677_TCACTCGCAACGTTAC.1	Primary_ccRCC_early	-0.996263	-1.01752	-0.93695	-0.918928	-0.976967	-0.956414	-1.12121	-1.12691	-1.12825	-1.07449	-1.04705	-1.0942	-1.11188	-1.02933	-1.02348	-1.01564	-1.01348	-1.01366	-1.01246	-1.01377	-0.984463	-0.977026	-0.9687	-1.00284	-1.00803	-0.998403	-0.992139	-1.0839	-1.10196	-1.11708	-1.03795	-1.04396	-1.05583	-1.06644	-1.12278	-1.12918	-1.12176	-1.12777	-1.11847	-1.1174	-1.12639	-1.12503	-1.12647	0	-0.657786	-0.663461	-0.676485	-0.669876
P2044677_TCACTCGTCAATCTTC.1	Primary_ccRCC_early	-1.26143	-1.25531	-1.28057	-1.29709	-1.27104	-1.27155	-1.25706	-1.26109	-1.25924	-1.2402	-1.24769	-1.24719	-1.25311	-0.960587	-0.930547	-0.893255	-0.74882	-0.789255	-0.859746	-0.824854	-0.571534	-0.534255	-0.496118	-0.680424	-0.714165	-0.643293	-0.604141	-1.11584	-1.14123	-1.16414	-0.992107	-1.02569	-1.05879	-1.0914	-1.18013	-1.19724	-1.22942	-1.21341	-1.24629	-1.23785	-1.26376	-1.25533	-1.26009	0	0.236645	0.234319	0.227786	0.230071
P2044677_TCAGCCTAGAGAGGGC.1	Primary_ccRCC_early	0.748927	0.768042	0.679185	0.670405	0.732341	0.702956	0.846146	0.888	0.873247	0.785063	0.776177	0.802736	0.821976	1.18019	1.19851	1.21513	1.29583	1.27633	1.2318	1.25723	1.44501	1.48885	1.5234	1.34747	1.32178	1.37751	1.40955	1.12002	1.10193	1.08056	1.16567	1.15704	1.15033	1.13725	1.06171	1.04139	0.998496	1.01954	0.953123	0.979685	0.902294	0.930857	0.915902	0	2.5948	2.61562	2.65551	2.63526
P2044677_TCAGCCTTCCGTGTCT.1	Primary_ccRCC_early	0.992815	1.01209	0.927739	0.917361	0.97679	0.947706	1.1153	1.16603	1.13796	1.0421	1.02469	1.06842	1.09592	1.52113	1.53413	1.54827	1.60658	1.59068	1.56268	1.57849	1.64522	1.64853	1.64934	1.62299	1.61659	1.62839	1.64378	1.41888	1.39323	1.36744	1.50082	1.48371	1.46174	1.44319	1.35085	1.33627	1.30574	1.32052	1.27629	1.29355	1.20076	1.25343	1.23389	0	0.876978	0.821704	0.641587	0.762773
P2044677_TCAGGGCTCGCTAAAC.1	Primary_ccRCC_early	1.31774	1.33798	1.2957	1.33081	1.29107	1.28301	1.46126	1.48678	1.47371	1.38412	1.36158	1.41801	1.45185	1.60359	1.6077	1.61758	1.66317	1.65064	1.62724	1.63785	1.72818	1.73954	1.75428	1.69363	1.67871	1.70683	1.71805	1.56924	1.55508	1.54824	1.60887	1.61177	1.59516	1.58158	1.54799	1.54526	1.53763	1.54117	1.53628	1.53643	1.51294	1.53555	1.53703	0	1.62736	1.60691	1.55164	1.58153
P2044677_TCAGGTATCATGGATC.1	Primary_ccRCC_early	-0.950816	-0.936818	-1.01268	-1.02266	-0.969158	-0.988739	-0.808563	-0.724031	-0.765583	-0.906448	-0.921357	-0.885167	-0.851896	-0.563725	-0.568746	-0.570623	-0.5454	-0.554143	-0.571384	-0.563374	-0.513982	-0.51311	-0.510845	-0.518081	-0.531484	-0.51791	-0.514824	-0.528335	-0.527315	-0.536695	-0.552741	-0.542429	-0.530349	-0.530176	-0.541288	-0.547988	-0.557514	-0.552904	-0.594147	-0.575971	-0.685485	-0.613605	-0.649515	0	-1.29808	-1.31084	-1.31251	-1.31602
P2044677_TCAGTCCCAACATACC.1	Primary_ccRCC_early	-0.170627	-0.135042	-0.247551	-0.25616	-0.197837	-0.225851	-0.0542573	-0.0645846	-0.0589745	-0.0636973	-0.0984105	-0.032592	-0.0461659	0.533284	0.576583	0.623024	0.768469	0.732841	0.664224	0.697525	0.966819	0.985775	0.99562	0.855301	0.812225	0.902131	0.936774	0.296613	0.253501	0.215143	0.494706	0.441844	0.389558	0.338924	0.166424	0.116944	0.0118246	0.0643746	-0.0910427	-0.0400249	-0.0705288	-0.0835154	-0.0771412	0	0.365404	0.295917	0.0833019	0.22373
P2044677_TCAGTCCTCTGAACGT.1	Primary_ccRCC_early	0.316009	0.325292	0.274267	0.273169	0.302724	0.289675	0.365711	0.335982	0.350054	0.35038	0.337818	0.35282	0.357052	0.127436	0.131162	0.137641	0.123456	0.128642	0.143552	0.134927	0.141754	0.154781	0.151883	0.125827	0.124753	0.125912	0.129154	0.164613	0.16482	0.170631	0.134562	0.149105	0.16569	0.164682	0.180365	0.191027	0.211436	0.200346	0.239662	0.225175	0.307515	0.255035	0.280003	0	0.420918	0.438255	0.494928	0.464254
P2044677_TCAGTCCTCTGCTCTG.1	Primary_ccRCC_early	0.624737	0.657659	0.536745	0.502346	0.597992	0.566733	0.853267	0.937804	0.899023	0.720742	0.689782	0.761494	0.802633	1.69148	1.74837	1.79503	1.95436	1.91506	1.8361	1.87551	2.1635	2.20774	2.24332	2.03926	1.99823	2.07865	2.12334	1.43957	1.38998	1.34098	1.63817	1.58629	1.53536	1.48719	1.29332	1.25054	1.16809	1.20823	1.08794	1.12753	0.972471	1.04728	1.0081	0	3.04189	3.00393	2.84978	2.95803
P2044677_TCAGTGAAGAGTCAGC.1	Primary_ccRCC_early	0.0176112	0.0456974	0.0462666	0.0562135	0.0222779	0.0344527	0.221581	0.315362	0.268851	0.107078	0.0798834	0.140618	0.176192	0.978771	1.01251	1.04827	1.13266	1.11558	1.07835	1.09911	1.18232	1.1889	1.20234	1.15496	1.14433	1.16071	1.17303	0.789497	0.752057	0.723118	0.94013	0.902458	0.867931	0.828338	0.69197	0.659809	0.592094	0.627975	0.510883	0.55316	0.368341	0.471395	0.424634	0	0.685632	0.626601	0.429702	0.568209
P2044677_TCAGTGATCGGTAAGG.1	Primary_ccRCC_early	0.324607	0.366667	0.169624	0.138903	0.297874	0.223378	0.66051	0.773345	0.717931	0.491622	0.430676	0.548304	0.603487	1.6858	1.72115	1.76172	1.9245	1.88357	1.80146	1.8417	2.17363	2.21782	2.26544	2.02722	1.97651	2.07547	2.13039	1.46269	1.3921	1.32686	1.64874	1.60811	1.56792	1.52999	1.26565	1.20041	1.09287	1.14718	0.983529	1.03889	0.826675	0.925704	0.876734	0	1.66628	1.59829	1.37627	1.52498
P2044677_TCATACTGTGCCCAGT.1	Primary_ccRCC_early	0.0119925	-0.00127469	0.0399637	0.0498132	0.0222779	0.0344527	-0.0542573	-0.0645846	-0.0589745	-0.018327	-0.0095287	-0.032592	-0.0461659	-0.0173017	0.00207056	0.0164788	0.0801954	0.0628522	0.0328821	0.0466856	0.200916	0.228418	0.251308	0.127247	0.10227	0.151237	0.17408	-0.108161	-0.129713	-0.1407	-0.0354843	-0.0517003	-0.0662854	-0.0861849	-0.131466	-0.125215	-0.113228	-0.118915	-0.0910427	-0.103522	-0.0705288	-0.0835154	-0.0771412	0	0.452892	0.428195	0.349077	0.405017
P2044677_TCATATCAGCGTGCTC.1	Primary_ccRCC_early	1.67772	1.6792	1.60941	1.59812	1.66409	1.6333	1.6033	1.56295	1.58869	1.6506	1.6701	1.63747	1.61373	1.15566	1.13763	1.11416	1.02476	1.04563	1.09212	1.06785	0.912875	0.887278	0.865223	0.981662	1.00287	0.96015	0.939826	1.26065	1.28713	1.3225	1.17405	1.19091	1.21051	1.2346	1.35103	1.37933	1.4313	1.4062	1.48546	1.45755	1.54889	1.50612	1.52583	0	0.264482	0.251382	0.208338	0.236199
P2044677_TCATCATGTCCTGGTG.1	Primary_ccRCC_early	-0.526579	-0.549789	-0.470589	-0.459731	-0.507278	-0.487463	-0.598716	-0.599986	-0.599255	-0.590184	-0.570119	-0.593715	-0.597221	-0.754786	-0.732661	-0.708973	-0.611533	-0.635382	-0.68534	-0.660526	-0.527836	-0.514014	-0.499547	-0.57561	-0.592978	-0.560013	-0.542424	-0.814611	-0.827627	-0.837919	-0.765738	-0.778714	-0.791253	-0.80316	-0.830309	-0.82443	-0.779117	-0.802108	-0.728535	-0.754321	-0.635134	-0.70303	-0.670267	0	1.1488	1.15971	1.18131	1.16695
P2044677_TCATCATTCGTAGCTA.1	Primary_ccRCC_early	-0.764635	-0.727017	-0.825336	-0.823936	-0.79589	-0.815341	-0.560876	-0.556427	-0.551005	-0.652878	-0.689037	-0.621976	-0.592016	-0.376735	-0.354127	-0.328524	-0.244551	-0.238454	-0.296602	-0.257066	-0.196207	-0.159996	-0.11721	-0.258259	-0.251096	-0.257141	-0.22723	-0.496157	-0.520112	-0.534125	-0.400545	-0.425886	-0.450439	-0.473792	-0.543528	-0.546314	-0.547669	-0.547203	-0.557529	-0.552977	-0.555531	-0.554098	-0.555581	0	0.975135	0.972651	0.95441	0.966726
P2044677_TCATGCCGTAATGCTC.1	Primary_ccRCC_early	1.68851	1.71604	1.5922	1.56689	1.65846	1.62108	1.79219	1.80515	1.79893	1.7551	1.73694	1.77438	1.78725	2.13762	2.15236	2.16223	2.18568	2.18129	2.1705	2.17722	2.22496	2.23075	2.22837	2.19805	2.18983	2.20672	2.21913	2.0389	2.01563	1.99329	2.12103	2.10478	2.08345	2.05969	1.97225	1.95013	1.90797	1.92837	1.8649	1.88869	1.81892	1.84683	1.83211	0	1.60789	1.54631	1.34799	1.48281
P2044677_TCATGCCTCTCTAAGG.1	Primary_ccRCC_early	0.624999	0.626433	0.597486	0.607295	0.629281	0.607342	0.699226	0.747587	0.723255	0.638962	0.632312	0.653499	0.678115	1.08761	1.09416	1.09595	1.10445	1.10355	1.10593	1.10338	1.11482	1.11932	1.11613	1.10254	1.09983	1.10431	1.11171	1.04862	1.03475	1.02787	1.07655	1.06923	1.06376	1.06173	1.01446	0.999778	0.960921	0.983616	0.88169	0.92143	0.779553	0.840849	0.809961	0	0.731732	0.712733	0.632495	0.69064
P2044677_TCATTACCATAATCGC.1	Primary_ccRCC_early	0.148157	0.0828505	0.357606	0.3849	0.213903	0.284353	-0.0542573	-0.0645846	-0.0589745	-0.0116103	0.0244171	-0.032592	-0.0461659	-0.232231	-0.23444	-0.233335	-0.265999	-0.246429	-0.231522	-0.232313	-0.318393	-0.340216	-0.360563	-0.276778	-0.277725	-0.277258	-0.296514	-0.224418	-0.222399	-0.216063	-0.231092	-0.23126	-0.230464	-0.228128	-0.204154	-0.195113	-0.158721	-0.184112	-0.0910427	-0.11616	-0.0705288	-0.0835154	-0.0771412	0	-0.50733	-0.551112	-0.680668	-0.596289
P2044677_TCATTTGAGCGTGAAC.1	Primary_ccRCC_early	0.0119925	-0.00127469	-0.0616613	-0.0731771	-0.00544518	-0.030588	-0.0542573	-0.0645846	-0.0589745	-0.018327	-0.0095287	-0.032592	-0.0461659	0.199463	0.221498	0.245622	0.337057	0.313682	0.268426	0.29035	0.487255	0.517787	0.54982	0.397934	0.368081	0.425809	0.456671	0.0678008	0.0404359	0.0171223	0.175672	0.147835	0.120393	0.0942675	-0.00417866	-0.025803	-0.0399135	-0.0332121	-0.0513849	-0.0452594	-0.0705288	-0.0578654	-0.0771412	0	0.244674	0.207901	0.0897707	0.168882
P2044677_TCATTTGAGGAATTAC.1	Primary_ccRCC_early	2.99945	2.98564	3.01635	3.02039	3.00365	3.01112	2.89833	2.86952	2.88428	2.96692	2.97799	2.94132	2.91526	2.55661	2.53681	2.52368	2.472	2.48632	2.51053	2.49794	2.37823	2.3592	2.34492	2.43754	2.45558	2.4169	2.39968	2.65446	2.6723	2.69372	2.57519	2.59156	2.60955	2.63104	2.71916	2.7343	2.76244	2.74995	2.79951	2.77886	2.85185	2.81173	2.83175	0	1.22836	1.17168	1.02507	1.12161
P2044677_TCCACCATCGAGAGCA.1	Primary_ccRCC_early	0.527019	0.533945	0.497588	0.490277	0.526724	0.507906	0.628128	0.674141	0.655747	0.563084	0.548222	0.583521	0.60345	1.03915	1.06494	1.08867	1.16374	1.14686	1.11232	1.13056	1.24067	1.24881	1.24949	1.19654	1.18201	1.20795	1.22767	0.945267	0.934362	0.912163	1.01824	0.996831	0.977062	0.96044	0.887297	0.865071	0.82899	0.844926	0.78169	0.808141	0.699722	0.754854	0.729321	0	1.51911	1.5078	1.45765	1.49184
P2044677_TCCACGTCAGCGTTGC.1	Primary_ccRCC_early	0.66004	0.723532	0.482268	0.441313	0.600055	0.535104	1.01895	1.09925	1.05913	0.843966	0.784688	0.905332	0.96953	1.92327	1.97111	2.01066	2.13662	2.10819	2.04404	2.07709	2.26283	2.28416	2.30217	2.18758	2.16493	2.21208	2.24597	1.69215	1.64806	1.60561	1.87105	1.82366	1.77737	1.73417	1.55386	1.50333	1.4062	1.45647	1.29497	1.34958	1.14649	1.24195	1.1942	0	2.45492	2.422	2.28683	2.38236
P2044677_TCCAGAAAGCAATTAG.1	Primary_ccRCC_early	0.548664	0.562016	0.486385	0.488919	0.529728	0.509954	0.63315	0.668646	0.651219	0.59233	0.577713	0.604444	0.617002	0.666941	0.626438	0.590249	0.452225	0.484771	0.55401	0.518196	0.20999	0.165597	0.123333	0.352163	0.402043	0.301765	0.255334	0.839256	0.847897	0.862906	0.707279	0.745424	0.785774	0.829802	0.845686	0.826387	0.782025	0.804335	0.738452	0.760657	0.685331	0.714734	0.700025	0	-1.37568	-1.41745	-1.53544	-1.45881
P2044677_TCCAGAAAGGAGAGTA.1	Primary_ccRCC_early	0.0119925	-0.00127469	0.0462666	0.0562135	0.0222779	0.0344527	0.0666195	0.0787844	0.0727422	-0.0182328	-0.0095287	0.0228938	0.0632139	0.544204	0.570548	0.574025	0.588941	0.584058	0.576815	0.57949	0.647382	0.660866	0.676326	0.611676	0.600676	0.621076	0.63429	0.392921	0.361713	0.335115	0.516165	0.484242	0.452783	0.422913	0.311325	0.286609	0.23139	0.258976	0.176756	0.204673	0.103096	0.147709	0.125508	0	-0.357257	-0.403694	-0.54227	-0.451856
P2044677_TCCATGCTCTGAGTCA.1	Primary_ccRCC_early	-0.438936	-0.410831	-0.509104	-0.515248	-0.465097	-0.492326	-0.285548	-0.243737	-0.260969	-0.353676	-0.381533	-0.33135	-0.309471	-0.20287	-0.211263	-0.217901	-0.22474	-0.233641	-0.224619	-0.232313	-0.169695	-0.157008	-0.142707	-0.199183	-0.211862	-0.196692	-0.186983	-0.161076	-0.151164	-0.1407	-0.195064	-0.189729	-0.182196	-0.172235	-0.131466	-0.125215	-0.117187	-0.118915	-0.160751	-0.134454	-0.228682	-0.188886	-0.209181	0	0.724822	0.733466	0.7501	0.739301
P2044677_TCCCAGTGTGAAGCTG.1	Primary_ccRCC_early	1.64331	1.64308	1.71761	1.74218	1.66602	1.69205	1.60813	1.5371	1.57133	1.65041	1.64707	1.64961	1.65012	1.15797	1.12507	1.09741	0.902687	0.956629	1.06976	1.01169	0.629974	0.580393	0.533535	0.789406	0.845798	0.732591	0.680896	1.40265	1.46093	1.49033	1.19059	1.23869	1.28941	1.34459	1.48935	1.48558	1.47445	1.47996	1.46753	1.47076	1.50429	1.46319	1.47169	0	0.00218206	0.0220244	0.0457254	0.0400292
P2044677_TCCGATCCACAATCTG.1	Primary_ccRCC_early	0.48026	0.455015	0.481769	0.504904	0.480227	0.481615	0.367544	0.340234	0.35307	0.417273	0.435206	0.411663	0.386531	0.462853	0.47485	0.490241	0.546525	0.527292	0.499356	0.508585	0.68947	0.720505	0.753771	0.602559	0.574844	0.635433	0.659011	0.419089	0.3989	0.384177	0.457568	0.449392	0.442738	0.438792	0.373264	0.371202	0.365182	0.367525	0.346935	0.356016	0.339128	0.337869	0.337775	0	1.5222	1.53253	1.54992	1.53843
P2044677_TCCGATCCAGGTCAGA.1	Primary_ccRCC_early	0.0119925	-0.00127469	0.0462666	0.0562135	0.0222779	0.0344527	-0.0484201	0.0304183	-0.00849554	-0.018327	-0.0095287	-0.032592	-0.0461659	0.830437	0.877205	0.917494	1.10002	1.05382	0.963081	1.00753	1.31235	1.35245	1.38408	1.18854	1.14198	1.23329	1.27316	0.573459	0.520878	0.473153	0.782076	0.72866	0.675759	0.62462	0.428462	0.382497	0.290883	0.333579	0.206423	0.249185	0.079313	0.171847	0.125885	0	1.25994	1.20488	1.0176	1.14539
P2044677_TCCTAATCATAGATCC.1	Primary_ccRCC_early	1.81176	1.8416	1.68401	1.66382	1.7746	1.72457	1.92609	1.97845	1.95198	1.87087	1.85081	1.8863	1.90304	1.90319	1.89878	1.90119	1.8035	1.83747	1.89076	1.87217	1.60138	1.55682	1.51647	1.72875	1.76582	1.69114	1.64827	1.94888	1.94994	1.95971	1.90723	1.91734	1.92964	1.94629	1.97791	1.99369	2.02618	2.00925	2.0172	2.02865	2.00412	2.01347	2.00793	0	0.212595	0.191495	0.105331	0.168344
P2044677_TCGAAGTGTGGTTTGT.1	Primary_ccRCC_early	0.677384	0.68948	0.663081	0.665883	0.671441	0.678773	0.675248	0.617928	0.645256	0.700175	0.705266	0.694503	0.691322	0.317173	0.30708	0.300582	0.324777	0.31532	0.300421	0.306739	0.422495	0.440243	0.444164	0.361876	0.340644	0.381853	0.40541	0.391973	0.407431	0.429552	0.33332	0.354082	0.364021	0.377166	0.443091	0.457326	0.485966	0.47065	0.524096	0.504357	0.586606	0.544974	0.564509	0	0.669109	0.687053	0.754007	0.70947
P2044677_TCGACCTAGACCATGG.1	Primary_ccRCC_early	0.363673	0.405423	0.234059	0.20821	0.324268	0.274899	0.548871	0.572097	0.560535	0.465064	0.435335	0.500635	0.526633	1.21255	1.24865	1.27773	1.36572	1.3444	1.30092	1.3235	1.44954	1.46592	1.47856	1.4012	1.38348	1.4178	1.44063	0.979315	0.925374	0.87728	1.1713	1.12956	1.08462	1.03171	0.836655	0.79885	0.724436	0.761394	0.66668	0.694009	0.592833	0.636672	0.617148	0	1.31752	1.25711	1.07791	1.19754
P2044677_TCGACCTCAGCAGTCC.1	Primary_ccRCC_early	0.0119925	-0.00127469	0.0462666	0.0562135	0.0222779	0.0344527	-0.0542573	-0.0645846	-0.0589745	-0.018327	-0.0095287	-0.032592	-0.0461659	0.350039	0.387871	0.42275	0.487204	0.481005	0.451126	0.470394	0.512092	0.518972	0.521113	0.486665	0.486863	0.490563	0.498719	0.178107	0.152102	0.135666	0.308765	0.271349	0.238669	0.20814	0.107864	0.0802366	0.0251482	0.0503267	-0.0122106	0.00656992	-0.0705288	-0.0308061	-0.054684	0	0.459481	0.443186	0.354631	0.424382
P2044677_TCGATTTAGGCCTAAG.1	Primary_ccRCC_early	0.365978	0.382653	0.332675	0.338896	0.354814	0.344573	0.489586	0.517039	0.502988	0.422732	0.402667	0.450728	0.47955	0.788589	0.777004	0.776192	0.748723	0.756016	0.775474	0.764355	0.747043	0.737904	0.731706	0.738793	0.743679	0.738173	0.742375	0.791383	0.784253	0.765717	0.793659	0.805063	0.806431	0.798206	0.739153	0.718473	0.674222	0.695952	0.637124	0.661444	0.544753	0.612351	0.578434	0	0.686119	0.680272	0.66839	0.678172
P2044677_TCGATTTCATATGCGT.1	Primary_ccRCC_early	-0.0578398	-0.032697	-0.189534	-0.216631	-0.104001	-0.152382	-0.0542573	-0.0645846	-0.0589745	-0.018327	-0.0095287	-0.032592	-0.0461659	0.53552	0.594764	0.629307	0.749124	0.717755	0.662955	0.696386	0.90204	0.935499	0.952697	0.823517	0.786731	0.858561	0.880395	0.21337	0.146589	0.0834936	0.474223	0.408642	0.343096	0.278599	0.0362739	-0.0116722	-0.113228	-0.0629987	-0.0910427	-0.103522	-0.0705288	-0.0835154	-0.0771412	0	1.42531	1.41122	1.35457	1.39265
P2044677_TCGATTTGTCCATACA.1	Primary_ccRCC_early	-0.294732	-0.294543	-0.290833	-0.273832	-0.299476	-0.293839	-0.289953	-0.288267	-0.282798	-0.282516	-0.279415	-0.289619	-0.295533	-0.20287	-0.211263	-0.217901	-0.123173	-0.156983	-0.220985	-0.189925	0.0561036	0.0969974	0.139483	-0.0445725	-0.0835666	-0.00691824	0.0241595	-0.22671	-0.247966	-0.258812	-0.195064	-0.189729	-0.186497	-0.207241	-0.264199	-0.272708	-0.285743	-0.279297	-0.294264	-0.290528	-0.284954	-0.292834	-0.282719	0	1.55033	1.5652	1.5828	1.57561
P2044677_TCGCACTAGAGGGTAA.1	Primary_ccRCC_early	0.525004	0.544577	0.447366	0.429204	0.504352	0.47166	0.704876	0.759628	0.732111	0.598935	0.571856	0.635582	0.672772	1.12003	1.14296	1.16405	1.2239	1.20873	1.18114	1.19407	1.30202	1.32149	1.3392	1.2548	1.2394	1.26613	1.28261	1.02299	1.00525	0.982201	1.09792	1.07986	1.05838	1.04	0.966585	0.945656	0.907329	0.926025	0.87492	0.892496	0.790495	0.85007	0.819967	0	1.0388	1.00944	0.904082	0.976271
P2044677_TCGCTCACACTACAGT.1	Primary_ccRCC_early	0.0119925	-0.00696064	0.0462666	0.0562135	0.0222779	0.0344527	-0.0802617	-0.156451	-0.108383	-0.0488039	-0.0282539	-0.0612687	-0.0726499	-0.573075	-0.580802	-0.585598	-0.570491	-0.576709	-0.589471	-0.583597	-0.548568	-0.553313	-0.55685	-0.550205	-0.560005	-0.541689	-0.543954	-0.532726	-0.522727	-0.499511	-0.566039	-0.560055	-0.552688	-0.543543	-0.470516	-0.445987	-0.390456	-0.418781	-0.326586	-0.359544	-0.203935	-0.293375	-0.250419	0	-0.274351	-0.271959	-0.261921	-0.271023
P2044677_TCGCTTGAGCTTTCCC.1	Primary_ccRCC_early	0.0119925	-0.00127469	0.0462666	0.0562135	0.0222779	0.0344527	-0.0542573	-0.0305791	-0.0516047	-0.018327	-0.0095287	-0.032592	-0.0461659	0.509351	0.530174	0.545528	0.610072	0.592308	0.560617	0.575289	0.731529	0.756535	0.773882	0.652586	0.631461	0.672557	0.701939	0.387322	0.349067	0.32209	0.487647	0.468722	0.45129	0.424895	0.287269	0.251974	0.18264	0.21419	0.111679	0.152621	0.00388489	0.0700147	0.0368796	0	0.405122	0.368291	0.254598	0.334832
P2044677_TCGGATATCCCTCAAC.1	Primary_ccRCC_early	0.438064	0.455282	0.347245	0.316543	0.416742	0.379581	0.514458	0.537186	0.52862	0.488945	0.471977	0.504849	0.503686	1.12473	1.14675	1.18035	1.26642	1.24091	1.20208	1.22028	1.42293	1.45088	1.46539	1.32769	1.29725	1.36241	1.3915	0.967985	0.91701	0.877009	1.10189	1.08122	1.05281	1.01734	0.831984	0.790377	0.717691	0.75154	0.636283	0.675028	0.556963	0.601406	0.575795	0	1.40043	1.34666	1.18396	1.29328
P2044677_TCGGGACAGATGGCGT.1	Primary_ccRCC_early	-0.125933	-0.110328	-0.121888	-0.130153	-0.123224	-0.120544	-0.0542573	-0.0645846	-0.0589745	-0.0787344	-0.0935955	-0.0703459	-0.0625852	-0.20287	-0.211263	-0.217901	-0.236697	-0.238454	-0.224619	-0.232313	-0.146672	-0.122217	-0.0968261	-0.217983	-0.226971	-0.195551	-0.171396	-0.161076	-0.151164	-0.1407	-0.195064	-0.189729	-0.182196	-0.172235	-0.131466	-0.127261	-0.125765	-0.126288	-0.121791	-0.124089	-0.0705288	-0.121088	-0.0928287	0	-0.279704	-0.29453	-0.337174	-0.310979
P2044677_TCGGGCATCGACATAC.1	Primary_ccRCC_early	1.91607	1.90941	1.92499	1.93969	1.92539	1.92261	1.7124	1.60865	1.65586	1.84896	1.881	1.82062	1.77671	1.14042	1.11935	1.09216	1.01376	1.02836	1.06592	1.04416	0.941684	0.932114	0.92586	0.979108	0.996155	0.961638	0.949937	1.251	1.28043	1.30332	1.15567	1.17446	1.19601	1.22205	1.32749	1.35127	1.40106	1.37527	1.47203	1.43907	1.57389	1.50341	1.54069	0	0.471007	0.4447	0.346269	0.415767
P2044677_TCGTAGATCTACTGAG.1	Primary_ccRCC_early	0.660582	0.696905	0.566461	0.557681	0.626294	0.589768	0.850954	0.880017	0.865	0.761894	0.726263	0.799588	0.83151	1.14106	1.1524	1.1611	1.16876	1.17152	1.16998	1.17513	1.21428	1.22731	1.22755	1.17771	1.17318	1.18356	1.1997	1.1052	1.09768	1.08198	1.12773	1.12006	1.11433	1.11219	1.06022	1.03691	0.987473	1.01041	0.946503	0.966705	0.907442	0.932652	0.925563	0	0.825236	0.816499	0.765989	0.804568
P2044677_TCGTCCAGTATGCGGA.1	Primary_ccRCC_early	-2.16745	-2.15431	-2.19671	-2.2105	-2.18266	-2.19202	-2.05253	-2.00001	-2.02569	-2.12668	-2.14057	-2.10609	-2.07896	-1.4575	-1.41522	-1.37253	-1.19889	-1.24246	-1.32978	-1.28647	-0.988178	-0.951773	-0.914787	-1.10516	-1.15157	-1.06014	-1.02522	-1.65223	-1.69012	-1.72131	-1.5014	-1.53962	-1.57731	-1.6148	-1.75128	-1.78133	-1.84044	-1.81099	-1.90553	-1.87469	-1.97578	-1.92982	-1.95294	0	-0.641843	-0.663435	-0.742533	-0.685961
P2044677_TCTAACTGTACAGTAA.1	Primary_ccRCC_early	-0.0556079	-0.0417149	-0.0535237	-0.0345274	-0.0601411	-0.0554118	-0.0935341	-0.135723	-0.11557	-0.040653	-0.0411035	-0.0451368	-0.0684726	-0.20287	-0.211263	-0.217901	-0.244551	-0.238454	-0.224619	-0.232313	-0.285714	-0.293753	-0.299201	-0.258259	-0.251096	-0.266481	-0.276034	-0.16206	-0.165406	-0.164018	-0.195064	-0.189729	-0.182196	-0.172235	-0.166551	-0.172056	-0.179023	-0.175584	-0.1814	-0.180782	-0.150254	-0.177852	-0.165189	0	-0.193122	-0.176094	-0.121653	-0.160523
P2044677_TCTAACTTCACGATCA.1	Primary_ccRCC_early	2.29992	2.33703	2.21902	2.19655	2.27221	2.2425	2.50297	2.54744	2.52441	2.40362	2.37854	2.43366	2.46482	2.55661	2.53681	2.52368	2.472	2.48632	2.51053	2.49794	2.37823	2.3592	2.34492	2.43754	2.45558	2.4169	2.39968	2.65446	2.6723	2.69372	2.57519	2.59156	2.60955	2.63104	2.71916	2.7343	2.76244	2.74995	2.70094	2.76159	2.58096	2.64554	2.61265	0	2.35854	2.29435	2.0677	2.23093
P2044677_TCTACATTCCTACCGT.1	Primary_ccRCC_early	-0.665232	-0.667179	-0.623933	-0.605902	-0.656402	-0.646984	-0.708712	-0.775201	-0.743011	-0.666337	-0.666741	-0.66941	-0.690845	-0.817224	-0.803872	-0.788433	-0.692296	-0.72311	-0.772434	-0.748181	-0.569226	-0.544977	-0.519785	-0.646392	-0.672958	-0.621258	-0.593944	-0.855677	-0.862378	-0.865653	-0.825119	-0.834464	-0.842745	-0.84977	-0.864899	-0.865462	-0.862761	-0.864372	-0.855645	-0.859546	-0.798317	-0.84189	-0.821297	0	-0.347213	-0.35604	-0.379896	-0.366287
P2044677_TCTATCAGTTACCCAA.1	Primary_ccRCC_early	1.85756	1.88853	1.74122	1.69931	1.83196	1.79038	2.00697	2.04441	2.03024	1.93641	1.91271	1.96366	1.97699	2.44577	2.46772	2.48562	2.472	2.48632	2.49241	2.49794	2.37823	2.3592	2.34492	2.43754	2.45558	2.4169	2.39968	2.3763	2.36173	2.34112	2.42849	2.415	2.4034	2.38874	2.31463	2.28378	2.22259	2.25157	2.15349	2.18827	2.07058	2.12099	2.0952	0	2.07472	2.057	1.98407	2.03715
P2044677_TCTCACGAGCCTGTGC.1	Primary_ccRCC_early	0.615925	0.604245	0.607456	0.591385	0.624506	0.608277	0.507892	0.52196	0.514591	0.545075	0.573454	0.517612	0.504585	0.720884	0.728206	0.746957	0.813877	0.793597	0.765195	0.773649	0.873988	0.87286	0.874508	0.84354	0.828912	0.856836	0.862091	0.670529	0.651284	0.637928	0.712758	0.709688	0.708282	0.68902	0.629009	0.619479	0.597768	0.616772	0.56324	0.580531	0.529942	0.545511	0.537182	0	1.86216	1.89739	2.00516	1.93895
P2044677_TCTCAGCGTTAGGGTG.1	Primary_ccRCC_early	0.0119925	-0.00127469	0.0297969	0.0180198	0.0222779	0.0343611	-0.0542573	-0.0645846	-0.0589745	-0.018327	-0.0095287	-0.032592	-0.0461659	0.745449	0.792044	0.811998	0.812394	0.817779	0.830866	0.82335	0.85075	0.871296	0.893803	0.821399	0.817287	0.823814	0.830449	0.483501	0.427899	0.376161	0.696552	0.643185	0.589603	0.536976	0.326332	0.274501	0.161848	0.218694	0.0450218	0.104696	-0.0705288	-0.0170286	-0.0743805	0	1.95377	1.9694	2.00017	1.97976
P2044677_TCTCCGAGTTAGGAGC.1	Primary_ccRCC_early	0.652425	0.703578	0.484112	0.435485	0.600673	0.537657	0.937686	1.06123	1.00002	0.78467	0.7446	0.830597	0.876595	1.97575	2.03047	2.07429	2.21005	2.1834	2.11814	2.15654	2.33286	2.34244	2.34492	2.26312	2.2367	2.28805	2.31496	1.69594	1.64002	1.59102	1.91886	1.86091	1.80378	1.74943	1.54116	1.49474	1.3875	1.44616	1.28326	1.3349	1.12845	1.23641	1.18257	0	2.37499	2.32455	2.13765	2.26743
P2044677_TCTGCCAGTTCTCCCA.1	Primary_ccRCC_early	0.141959	0.0566805	0.420422	0.475466	0.229085	0.322478	-0.0542573	-0.171957	-0.0805546	-0.018327	-0.0095287	-0.032592	-0.0461659	-1.41508	-1.4726	-1.52803	-1.73323	-1.68412	-1.58197	-1.63395	-1.99086	-2.04198	-2.09284	-1.83718	-1.78546	-1.88873	-1.93991	-1.10848	-1.04045	-0.967098	-1.35705	-1.29912	-1.23843	-1.17492	-0.887334	-0.806051	-0.631056	-0.720269	-0.497384	-0.565752	-0.260774	-0.42739	-0.346699	0	-2.4831	-2.48146	-2.45951	-2.47666
P2044677_TCTGGCTTCGTAGCCG.1	Primary_ccRCC_early	0.0119925	-0.00127469	0.0462666	0.0562135	0.0222779	0.0344527	-0.0542573	-0.0645846	-0.0589745	-0.018327	-0.0095287	-0.032592	-0.0461659	0.0682507	0.0929014	0.11643	0.191152	0.172145	0.138628	0.154213	0.301361	0.322694	0.34357	0.232127	0.209793	0.25301	0.275402	-0.0212018	-0.0354706	-0.0536094	0.0469577	0.0273269	0.00923302	-0.00641804	-0.0678372	-0.0777265	-0.103591	-0.0892976	-0.0910427	-0.103522	-0.0705288	-0.0835154	-0.0771412	0	0.785948	0.776435	0.730227	0.763801
P2044677_TCTGTCGGTGTTGACT.1	Primary_ccRCC_early	0.0119925	-0.00127469	0.0462666	0.0562135	0.0222779	0.0344527	-0.0542573	-0.0645846	-0.0589745	-0.018327	-0.0095287	-0.032592	-0.0461659	0.191946	0.223926	0.262291	0.326696	0.315477	0.29015	0.305225	0.356078	0.363949	0.366982	0.333741	0.33022	0.342465	0.34909	0.0376639	0.00468113	-0.01713	0.158742	0.130507	0.103439	0.070423	-0.0361192	-0.0544323	-0.0966811	-0.0748808	-0.0910427	-0.103522	-0.0705288	-0.0835154	-0.0771412	0	0.263231	0.24004	0.161447	0.218844
P2044677_TCTTAGTCACTGGAAG.1	Primary_ccRCC_early	0.0119925	-0.00127469	0.0462666	0.0562135	0.0222779	0.0344527	0.137253	0.241296	0.185788	-0.018327	-0.0095287	-0.00956012	0.0725263	1.44865	1.51972	1.58476	1.82753	1.76991	1.65534	1.71168	2.12404	2.17569	2.21235	1.95516	1.89183	2.01635	2.07371	1.07112	0.993148	0.920217	1.3756	1.29863	1.22177	1.14658	0.850681	0.778276	0.639694	0.70938	0.49111	0.563181	0.306261	0.429046	0.368218	0	2.51295	2.45168	2.2513	2.3834
P2044677_TCTTGCGTCGGAACTT.1	Primary_ccRCC_early	2.78234	2.73254	2.90801	2.96085	2.8277	2.87653	2.46321	2.33018	2.39801	2.63561	2.69222	2.57735	2.50822	1.69462	1.67125	1.64526	1.53702	1.56663	1.62024	1.59727	1.44066	1.41789	1.39903	1.49534	1.51594	1.47884	1.45972	1.85296	1.88344	1.91728	1.72763	1.75956	1.79452	1.82217	1.94826	1.97761	2.03954	2.00749	2.12978	2.08275	2.27699	2.17842	2.23303	0	0.308511	0.244243	0.0601852	0.183394
P2044677_TCTTTGACAGTCAGCC.1	Primary_ccRCC_early	-0.568158	-0.558835	-0.593105	-0.580949	-0.572967	-0.58816	-0.515287	-0.503193	-0.509445	-0.536545	-0.547456	-0.521074	-0.519565	-0.359999	-0.346344	-0.339245	-0.317992	-0.322425	-0.331111	-0.327432	-0.292994	-0.293753	-0.299201	-0.308188	-0.312908	-0.304492	-0.297449	-0.39583	-0.399859	-0.399486	-0.374622	-0.382165	-0.38843	-0.392934	-0.405924	-0.414849	-0.42897	-0.421988	-0.470759	-0.452979	-0.498482	-0.489889	-0.494887	0	-1.22103	-1.26626	-1.413	-1.31144
P2044677_TGACAGTTCGCTCTAC.1	Primary_ccRCC_early	-0.363923	-0.375751	-0.344101	-0.32111	-0.356517	-0.348688	-0.463996	-0.54462	-0.505433	-0.393814	-0.384778	-0.40686	-0.418972	-0.849519	-0.860726	-0.869656	-0.895173	-0.889505	-0.877821	-0.884196	-0.904171	-0.905382	-0.905932	-0.904438	-0.905229	-0.90479	-0.903455	-0.793544	-0.780499	-0.763549	-0.839062	-0.829821	-0.819256	-0.807134	-0.741862	-0.721282	-0.674761	-0.698492	-0.633018	-0.648852	-0.56958	-0.617602	-0.59471	0	-0.300989	-0.264541	-0.14965	-0.229081
P2044677_TGACGCGAGATGAACT.1	Primary_ccRCC_early	1.7563	1.77359	1.69372	1.68636	1.73975	1.71158	1.83756	1.83449	1.83101	1.80106	1.78763	1.82222	1.83357	1.82331	1.8088	1.78803	1.71641	1.73159	1.77001	1.75029	1.64765	1.64163	1.62727	1.68649	1.7023	1.67194	1.65833	1.86379	1.87401	1.87984	1.82973	1.83752	1.84702	1.85571	1.88348	1.88367	1.8846	1.88839	1.87362	1.88166	1.84434	1.86417	1.85654	0	1.06616	1.02907	0.895778	0.990791
P2044677_TGACGCGGTAGCACAG.1	Primary_ccRCC_early	-1.73315	-1.71962	-1.71704	-1.70839	-1.732	-1.73265	-1.61475	-1.56649	-1.5898	-1.69333	-1.70604	-1.66596	-1.63995	-1.00702	-0.979309	-0.950527	-0.821963	-0.86202	-0.921827	-0.89212	-0.658519	-0.629081	-0.599158	-0.753713	-0.787196	-0.722058	-0.688859	-1.16415	-1.1976	-1.22933	-1.03656	-1.06854	-1.10042	-1.13222	-1.25929	-1.29112	-1.35565	-1.32299	-1.4227	-1.38843	-1.5284	-1.45888	-1.49322	0	0.278133	0.309214	0.398539	0.338671
P2044677_TGATGCACAGTAGAGC.1	Primary_ccRCC_early	-0.395832	-0.416622	-0.292382	-0.276109	-0.369406	-0.330735	-0.54854	-0.594097	-0.577431	-0.466041	-0.442142	-0.492252	-0.51611	-0.697127	-0.695012	-0.690124	-0.697368	-0.693429	-0.684238	-0.689584	-0.708249	-0.706872	-0.699333	-0.708833	-0.705399	-0.712968	-0.709645	-0.705014	-0.710297	-0.711641	-0.699875	-0.697952	-0.694435	-0.700454	-0.708273	-0.706258	-0.691576	-0.702165	-0.677316	-0.68505	-0.618523	-0.663827	-0.642546	0	-0.208511	-0.211548	-0.212807	-0.21021
P2044677_TGATGGTCAGTTAGAA.1	Primary_ccRCC_early	1.84895	1.88782	1.74866	1.71507	1.81228	1.78788	2.07988	2.13954	2.10639	1.97168	1.93044	2.01661	2.04464	2.34112	2.3547	2.36978	2.4476	2.42751	2.3895	2.40713	2.37823	2.3592	2.34492	2.43754	2.45558	2.4169	2.39968	2.24108	2.21779	2.2079	2.31878	2.29486	2.27648	2.26217	2.2025	2.19847	2.19037	2.19396	2.18056	2.18595	2.15482	2.17471	2.16905	0	1.9217	1.88346	1.72355	1.83954
P2044677_TGATTTCCACATTGTG.1	Primary_ccRCC_early	0.279455	0.290043	0.247412	0.233407	0.270191	0.25504	0.335293	0.356534	0.346281	0.309611	0.299347	0.324085	0.328054	0.47022	0.485067	0.491993	0.522529	0.513526	0.498098	0.504633	0.608412	0.622883	0.640031	0.553715	0.537055	0.569465	0.58959	0.405464	0.395467	0.390986	0.456156	0.444841	0.432494	0.419713	0.388317	0.386255	0.385386	0.386195	0.376096	0.382619	0.367059	0.373738	0.369501	0	0.678396	0.637989	0.502723	0.596185
P2044677_TGCACGGAGGATACAT.1	Primary_ccRCC_early	2.05907	2.0742	1.98967	1.9944	2.03626	2.01463	1.95349	1.96336	1.95796	2.01387	2.04337	1.98143	1.95226	1.74159	1.72676	1.71813	1.55893	1.61736	1.70946	1.67674	1.3465	1.31991	1.29656	1.46392	1.51124	1.41592	1.37449	1.81813	1.83615	1.86268	1.75582	1.76772	1.78133	1.79872	1.89748	1.93009	1.9593	1.96249	1.95841	1.9583	1.96827	1.97616	1.97165	0	1.47293	1.45772	1.39735	1.43793
P2044677_TGCACGGCAGAGCTAG.1	Primary_ccRCC_early	-0.0755795	-0.0616169	-0.123981	-0.110913	-0.0959597	-0.117273	-0.0542573	-0.0645846	-0.0589745	-0.031765	-0.0459775	-0.032592	-0.0461659	-0.0575907	-0.0318341	-0.00427365	0.0537025	0.0420744	0.0221365	0.0311646	0.14189	0.161139	0.181932	0.0886177	0.0714795	0.104364	0.122849	-0.161076	-0.151164	-0.1407	-0.0848757	-0.116057	-0.146603	-0.172235	-0.131466	-0.125215	-0.113228	-0.118915	-0.0910427	-0.103522	-0.0705288	-0.0835154	-0.0771412	0	0.219774	0.189306	0.0905504	0.156694
P2044677_TGCGGGTTCGATCCAA.1	Primary_ccRCC_early	-0.330626	-0.303764	-0.38944	-0.397786	-0.347911	-0.366232	-0.149181	-0.0829681	-0.115495	-0.250426	-0.27612	-0.215986	-0.18317	-0.0305289	0.00494961	0.04213	0.215133	0.168882	0.0780268	0.122761	0.382224	0.413158	0.427214	0.293442	0.264333	0.32093	0.351497	-0.124958	-0.14043	-0.1407	-0.0578328	-0.0762991	-0.0937869	-0.109477	-0.131466	-0.125215	-0.113228	-0.118915	-0.0910427	-0.103522	-0.0705288	-0.0835154	-0.0771412	0	1.01258	1.05786	1.1575	1.10019
P2044677_TGCTGAACATCCGAGC.1	Primary_ccRCC_early	0.0119925	-0.00127469	0.0462666	0.0562135	0.0222779	0.0344527	-0.0542573	-0.0645846	-0.0589745	-0.018327	-0.0095287	-0.032592	-0.0461659	-0.20287	-0.211263	-0.217901	-0.24166	-0.238454	-0.224619	-0.232313	-0.175117	-0.158527	-0.156705	-0.220231	-0.234679	-0.206972	-0.191559	-0.161076	-0.151164	-0.1407	-0.195064	-0.189729	-0.182196	-0.172235	-0.131466	-0.125215	-0.113228	-0.118915	-0.0910427	-0.103522	-0.0705288	-0.0880972	-0.0787086	0	0.115311	0.129158	0.165796	0.141515
P2044677_TGGAGGAAGAAGCGAA.1	Primary_ccRCC_early	-0.3599	-0.347618	-0.329267	-0.319717	-0.366516	-0.354854	-0.294066	-0.27109	-0.282577	-0.320475	-0.333557	-0.31252	-0.304532	-0.261591	-0.241974	-0.219231	-0.244551	-0.238454	-0.224619	-0.232313	-0.158616	-0.126282	-0.105533	-0.251821	-0.251096	-0.222358	-0.190932	-0.291233	-0.294312	-0.298266	-0.275695	-0.281631	-0.286445	-0.289588	-0.296873	-0.298162	-0.280534	-0.289561	-0.257192	-0.269561	-0.261772	-0.245389	-0.254105	0	-0.157513	-0.186772	-0.287472	-0.218035
P2044677_TGGATCAGTAGCTTTG.1	Primary_ccRCC_early	0.72642	0.752059	0.654939	0.643548	0.704562	0.676669	0.876651	0.944428	0.906985	0.79905	0.778036	0.818232	0.842275	1.70284	1.74894	1.78799	1.87061	1.85611	1.81866	1.84179	1.93494	1.93656	1.93719	1.89874	1.88347	1.91438	1.93122	1.50128	1.45388	1.41041	1.66048	1.62071	1.58216	1.54668	1.37266	1.33495	1.2526	1.29531	1.143	1.19782	0.994638	1.0905	1.04259	0	2.08919	2.05535	1.92248	2.01553
P2044677_TGGATCAGTTGTGCCG.1	Primary_ccRCC_early	0.612067	0.58459	0.673039	0.694999	0.63446	0.652265	0.437927	0.398794	0.415479	0.516463	0.551297	0.490899	0.459157	0.199101	0.186382	0.169203	0.125378	0.133926	0.157143	0.144094	0.116117	0.114973	0.116145	0.121665	0.123378	0.120933	0.120534	0.261954	0.276203	0.287435	0.211914	0.224233	0.23478	0.248808	0.292822	0.299298	0.321411	0.307366	0.349933	0.336231	0.392546	0.371145	0.386795	0	0.236028	0.229367	0.205253	0.220747
P2044677_TGGATGTGTTACGGAG.1	Primary_ccRCC_early	0.00469115	-0.00127469	-0.0345938	-0.0505036	-0.021794	-0.0259806	-0.0542573	-0.0645846	-0.0589745	-0.018327	-0.0095287	-0.032592	-0.0461659	0.164986	0.177411	0.19212	0.184334	0.190339	0.205751	0.197054	0.188195	0.190754	0.194887	0.185262	0.185082	0.1841	0.185897	0.086512	0.0709496	0.0599276	0.151125	0.133544	0.116715	0.101579	0.0515391	0.0432561	0.0223192	0.0324538	-0.0609556	-0.0183658	-0.0705288	-0.0835154	-0.0771412	0	-0.430292	-0.443774	-0.481351	-0.458554
P2044677_TGGCGTGTCGCACTCT.1	Primary_ccRCC_early	0.67585	0.727031	0.543562	0.515832	0.632247	0.588227	0.863274	0.907384	0.887409	0.792004	0.759761	0.821855	0.842261	1.25998	1.2899	1.31207	1.37411	1.35748	1.33425	1.34772	1.49694	1.52161	1.53597	1.41958	1.39694	1.44356	1.47374	1.12518	1.10426	1.08874	1.23236	1.20764	1.17775	1.15085	1.07095	1.05572	1.0191	1.03914	0.986854	1.0057	0.929713	0.967735	0.954889	0	1.4948	1.46248	1.34482	1.42541
P2044677_TGGGCGTCACCGTCTT.1	Primary_ccRCC_early	0.286012	0.286242	0.35102	0.406968	0.300927	0.317842	0.15906	0.0948647	0.125782	0.238133	0.261135	0.216351	0.197718	0.108139	0.129772	0.153782	0.249019	0.22401	0.176911	0.199537	0.417737	0.454665	0.472902	0.311322	0.276442	0.344612	0.381083	0.0330771	0.0195448	0.0109641	0.0941658	0.0768535	0.0607055	0.0466449	0.00543072	0.0134402	0.0281972	0.0199426	0.0523806	0.0495242	0.0810098	0.0557781	0.0674743	0	0.394181	0.359818	0.257698	0.322923
P2044677_TGGGTTAGTCTTCAAG.1	Primary_ccRCC_early	0.035999	0.044352	0.0462666	0.0562135	0.0274782	0.0344527	0.0905275	0.0581672	0.0734039	0.068549	0.056164	0.0809815	0.095041	-0.0168794	-0.0221737	-0.0206787	-0.0572022	-0.0505358	-0.0316069	-0.0423739	-0.0978231	-0.100497	-0.0976021	-0.0783022	-0.0678828	-0.0861335	-0.0909062	-0.036257	-0.0425561	-0.0389967	-0.0119207	-0.0194768	-0.0215545	-0.0293647	-0.0317879	-0.0229832	0.00349426	-0.0108874	0.0141937	0.011925	0.0450906	0.0214053	0.0372881	0	-0.287644	-0.306051	-0.357159	-0.321807
P2044677_TGGGTTATCTTCCACG.1	Primary_ccRCC_early	-1.27315	-1.27429	-1.28731	-1.30326	-1.2756	-1.27941	-1.27919	-1.27862	-1.27878	-1.27407	-1.27406	-1.27642	-1.27844	-0.700811	-0.636106	-0.570195	-0.307022	-0.371728	-0.504722	-0.438248	-0.285714	-0.251394	-0.229628	-0.258259	-0.26947	-0.266481	-0.276034	-0.947551	-0.997679	-1.03383	-0.756981	-0.804369	-0.851933	-0.899571	-1.06779	-1.10411	-1.1777	-1.14043	-1.24155	-1.21512	-1.27979	-1.2568	-1.26846	0	0.537246	0.509913	0.392444	0.479814
P2044677_TGTAGACTCTTGAACG.1	Primary_ccRCC_early	1.8025	1.82839	1.70536	1.68383	1.77594	1.73789	1.91335	1.9449	1.92687	1.85306	1.83936	1.87313	1.89782	2.27909	2.30126	2.32152	2.37338	2.36341	2.33844	2.35383	2.37823	2.3592	2.34492	2.37804	2.37897	2.3798	2.38498	2.18798	2.16735	2.15797	2.2624	2.24696	2.22967	2.20666	2.14434	2.12729	2.09686	2.11465	2.04782	2.07216	1.96966	2.01974	1.99854	0	2.03095	1.99249	1.8659	1.95311
P2044677_TGTCAGATCCCTCAAC.1	Primary_ccRCC_early	0.0908609	0.089135	0.087634	0.0822801	0.0897052	0.0893887	0.0855637	0.110883	0.0981256	0.0667427	0.0771754	0.0704685	0.0760027	-0.0300805	-0.0220133	-0.0269423	-0.0176966	-0.0239584	-0.0322025	-0.0291662	0.0732294	0.0895131	0.0879054	0.0150799	-0.00595495	0.0423405	0.0573509	-0.0330918	-0.0307685	-0.0230221	-0.0304425	-0.0337806	-0.0355266	-0.0347851	-0.0116629	0.01127	0.0577505	0.0333116	0.093142	0.0750193	0.103495	0.0905415	0.0962009	0	0.321802	0.32216	0.316906	0.320448
P2044677_TGTCCACTCGTCACCT.1	Primary_ccRCC_early	0.0119925	-0.00127469	0.00881214	-0.0298645	0.0222779	0.0344527	-0.0343721	0.0764187	0.0222052	-0.018327	-0.0095287	-0.032592	-0.0461659	0.959276	0.962664	0.97028	1.00292	0.99372	0.977305	0.98455	1.05538	1.07556	1.07331	1.01254	1.00803	1.01551	1.03576	0.730492	0.665011	0.603765	0.92719	0.891327	0.855903	0.793555	0.544915	0.483562	0.383118	0.433694	0.280499	0.332743	0.128858	0.226249	0.178204	0	1.21686	1.18707	1.12896	1.168
P2044677_TGTGAGTGTTTCAGAC.1	Primary_ccRCC_early	2.22044	2.28146	2.02537	1.97612	2.15508	2.09051	2.50381	2.57776	2.54208	2.37728	2.33014	2.42418	2.46859	2.55661	2.53681	2.52368	2.472	2.48632	2.51053	2.49794	2.37823	2.3592	2.34492	2.43754	2.45558	2.4169	2.39968	2.65446	2.6723	2.69372	2.57519	2.59156	2.60955	2.63104	2.71916	2.7343	2.75927	2.74995	2.70467	2.73696	2.61944	2.67512	2.64808	0	2.10592	2.0538	1.89782	2.00118
P2044677_TGTGGCGAGCATCAAA.1	Primary_ccRCC_early	0.0119925	0.0289836	0.0462666	0.0562135	0.0222779	0.0344527	0.224816	0.306365	0.265881	0.105641	0.0676301	0.147877	0.185831	1.19722	1.25009	1.29499	1.37536	1.36556	1.32581	1.35108	1.46292	1.47087	1.47537	1.41043	1.39295	1.42963	1.44907	0.911309	0.855186	0.804668	1.13563	1.07781	1.02073	0.965836	0.765883	0.721485	0.627949	0.674637	0.51982	0.574328	0.35732	0.467654	0.412773	0	1.51721	1.48201	1.34464	1.44197
P2044677_TGTGTGAGTACGATGG.1	Primary_ccRCC_early	0.0119925	-0.00127469	0.0399379	0.0325812	0.0222779	0.0344527	-0.0542573	-0.0645846	-0.0589745	-0.018327	-0.0095287	-0.032592	-0.0461659	-0.0645374	-0.0373342	-0.0160806	0.0364635	0.0274229	0.00455069	0.0195702	0.114654	0.130335	0.138661	0.0713955	0.0518732	0.0898866	0.0996105	-0.161076	-0.151164	-0.1407	-0.0880533	-0.109613	-0.139853	-0.168232	-0.131466	-0.125215	-0.113228	-0.118915	-0.0910427	-0.103522	-0.0705288	-0.0835154	-0.0771412	0	0.0938159	0.0668575	0.0457254	0.0413965
P2044677_TGTTACTCAGGTGTTT.1	Primary_ccRCC_early	-0.414965	-0.428103	-0.388376	-0.375229	-0.404896	-0.397995	-0.514749	-0.563858	-0.540482	-0.455469	-0.43732	-0.467033	-0.493257	-0.578714	-0.576581	-0.571187	-0.554471	-0.552888	-0.568055	-0.557348	-0.577486	-0.591448	-0.598897	-0.559443	-0.560039	-0.567001	-0.571353	-0.592942	-0.594332	-0.586503	-0.58667	-0.59004	-0.589285	-0.592048	-0.585451	-0.585851	-0.578633	-0.580966	-0.595194	-0.589064	-0.57796	-0.597431	-0.588911	0	-0.89386	-0.919508	-1.00016	-0.942716
P2044677_TGTTCTAAGTGGTGAC.1	Primary_ccRCC_early	0.0119925	-0.00127469	0.0462666	0.0562135	0.0222779	0.0344527	-0.00010105	0.0363602	0.0179421	-0.018327	-0.0095287	-0.029711	-0.0149299	0.524435	0.552575	0.571893	0.638114	0.619601	0.586681	0.601914	0.765691	0.792462	0.816022	0.682273	0.661127	0.708204	0.736805	0.372611	0.341352	0.300286	0.498224	0.468981	0.435073	0.403509	0.271959	0.247113	0.183232	0.22024	0.127651	0.155598	0.0594375	0.10468	0.0816793	0	0.967226	0.935729	0.835416	0.900553
P2044677_TGTTGGAAGAGCGACT.1	Primary_ccRCC_early	0.417036	0.491874	0.232984	0.187559	0.359779	0.299441	0.602122	0.651705	0.627328	0.538457	0.515824	0.558455	0.578636	1.4008	1.44124	1.48606	1.6624	1.61837	1.52969	1.57334	1.85538	1.86507	1.87803	1.73916	1.70142	1.77453	1.81588	1.17601	1.12859	1.08648	1.35832	1.31187	1.26551	1.22084	1.04836	1.00718	0.917434	0.962762	0.826084	0.87247	0.695973	0.777427	0.737183	0	0.358497	0.274307	0.0457254	0.187368
P2044677_TTACAGGTCGTGGACC.1	Primary_ccRCC_early	0.31809	0.360468	0.145865	0.103125	0.260835	0.20205	0.481037	0.50794	0.499557	0.413253	0.386831	0.444455	0.465932	0.993191	1.03454	1.07223	1.22774	1.19003	1.1155	1.1526	1.37647	1.39295	1.40538	1.29715	1.25999	1.33294	1.35914	0.806765	0.775078	0.741212	0.950739	0.911357	0.873203	0.837688	0.703815	0.671923	0.604887	0.638056	0.565578	0.583226	0.522507	0.552029	0.536599	0	1.42071	1.38235	1.23844	1.33934
P2044677_TTACCATTCTCGGCTT.1	Primary_ccRCC_early	1.83232	1.84324	1.75729	1.73556	1.81666	1.78638	1.90535	1.92061	1.90986	1.85689	1.84971	1.86985	1.88479	2.45844	2.49359	2.52368	2.472	2.48632	2.51053	2.49794	2.37823	2.3592	2.34492	2.43754	2.45558	2.4169	2.39968	2.2868	2.2478	2.22079	2.42532	2.39516	2.36059	2.32322	2.1839	2.14842	2.08432	2.1149	2.01305	2.04585	1.94319	1.9868	1.96226	0	2.02961	1.94145	1.66125	1.85045
P2044677_TTACCGCTCACAAGAA.1	Primary_ccRCC_early	0.0119925	-0.00127469	0.0462666	0.0562135	0.0222779	0.0344527	-0.0542573	-0.0645846	-0.0589745	-0.018327	-0.0095287	-0.032592	-0.0461659	0.0646935	0.0899725	0.11771	0.205382	0.183884	0.144725	0.163237	0.368568	0.397645	0.428772	0.269765	0.234907	0.306859	0.34006	-0.0740926	-0.100893	-0.118026	0.042589	0.0171701	-0.0159603	-0.0472513	-0.131466	-0.125215	-0.113228	-0.118915	-0.0910427	-0.103522	-0.0705288	-0.0835154	-0.0771412	0	0.856791	0.836032	0.772418	0.811906
P2044677_TTACGCCTCAAACCTG.1	Primary_ccRCC_early	1.38539	1.4146	1.28734	1.27393	1.3549	1.31756	1.44364	1.46896	1.45249	1.42549	1.42251	1.4347	1.43878	1.63771	1.63393	1.62288	1.56069	1.57515	1.60883	1.5904	1.54563	1.54169	1.52817	1.54384	1.55336	1.53707	1.54292	1.64741	1.6406	1.63243	1.64139	1.64779	1.65127	1.6531	1.62253	1.61029	1.58707	1.59701	1.54988	1.56971	1.49139	1.53405	1.51562	0	1.13199	1.11239	1.04633	1.09179
P2044677_TTACGTTAGCTTAAGA.1	Primary_ccRCC_early	0.686512	0.713664	0.589179	0.561602	0.650839	0.615249	0.889467	0.958516	0.925284	0.774246	0.744133	0.810744	0.856209	1.54757	1.58636	1.62427	1.77489	1.73655	1.66206	1.69812	1.91332	1.93057	1.95559	1.83119	1.8056	1.85844	1.89036	1.36176	1.32699	1.29504	1.50559	1.4669	1.42946	1.39502	1.28172	1.26673	1.20691	1.24019	1.11633	1.16693	1.0006	1.06812	1.03519	0	2.72854	2.70365	2.59584	2.67153
P2044677_TTACGTTCATCGCTCT.1	Primary_ccRCC_early	0.0119925	-0.00127469	0.0462666	0.0501219	0.0222779	0.0344527	-0.0542573	-0.0645846	-0.0589745	-0.018327	-0.0095287	-0.032592	-0.0461659	0.422407	0.447345	0.462953	0.543345	0.527657	0.483645	0.504514	0.63076	0.638873	0.649653	0.585054	0.561959	0.601539	0.61358	0.237092	0.196408	0.16058	0.392839	0.360039	0.317654	0.277237	0.131237	0.108126	0.0587079	0.0828971	-0.00585298	0.0241177	-0.0705288	-0.0303264	-0.0591452	0	0.334136	0.302297	0.209892	0.268069
P2044677_TTACGTTGTGTACATC.1	Primary_ccRCC_early	1.27419	1.30444	1.20773	1.19163	1.24608	1.2253	1.44952	1.49758	1.48034	1.35821	1.32781	1.3902	1.42173	1.94017	1.96464	1.98187	2.04867	2.0351	2.00479	2.0217	2.06423	2.06694	2.06208	2.06002	2.05611	2.06293	2.0684	1.79722	1.76386	1.73833	1.91138	1.88386	1.85448	1.8287	1.71037	1.68334	1.63792	1.65872	1.58717	1.61204	1.52339	1.56532	1.54798	0	0.750877	0.674532	0.419653	0.594676
P2044677_TTAGGCAAGGGAGTGG.1	Primary_ccRCC_early	0.126604	0.169049	0.0462666	0.0562135	0.0909447	0.0355189	0.353364	0.452398	0.403387	0.236312	0.200107	0.270335	0.304904	1.22293	1.23749	1.25729	1.29262	1.28925	1.27042	1.28459	1.33419	1.33915	1.33955	1.31328	1.30298	1.32247	1.33078	1.04253	0.995017	0.953479	1.19906	1.17056	1.13491	1.08844	0.907883	0.860192	0.769241	0.814691	0.660915	0.715513	0.508575	0.604839	0.562244	0	0.457019	0.421638	0.335583	0.390318
P2044677_TTAGGGTCAGCGCGTT.1	Primary_ccRCC_early	-0.387084	-0.375395	-0.427551	-0.424023	-0.391948	-0.415255	-0.221928	-0.152208	-0.186739	-0.324337	-0.353055	-0.290117	-0.256856	0.23553	0.285561	0.329179	0.469035	0.432685	0.36313	0.396893	0.625386	0.656994	0.69098	0.549266	0.509427	0.577711	0.60135	0.00433951	-0.0360008	-0.0719006	0.183942	0.136359	0.0895329	0.044356	-0.121281	-0.125215	-0.113228	-0.118915	-0.0910427	-0.103522	-0.110978	-0.0835154	-0.0863825	0	0.212435	0.163008	0.0457254	0.111309
P2044677_TTAGTCTCAGGTTCGC.1	Primary_ccRCC_early	0.577026	0.600953	0.505221	0.500295	0.554243	0.526695	0.693253	0.723667	0.707558	0.635637	0.621239	0.654698	0.671781	0.934145	0.939948	0.948103	0.968057	0.961483	0.953645	0.958908	1.02663	1.03935	1.04947	0.988291	0.978105	0.99988	1.01224	0.906636	0.900901	0.889668	0.928961	0.925598	0.918461	0.912262	0.87628	0.862177	0.8307	0.846827	0.793988	0.810979	0.740845	0.777064	0.759831	0	0.593685	0.559753	0.453211	0.525354
P2044677_TTATTGCCACACTGGC.1	Primary_ccRCC_early	-0.321414	-0.262791	-0.452022	-0.474075	-0.373527	-0.416016	-0.0542573	-0.0645846	-0.0589745	-0.149042	-0.204436	-0.101108	-0.0612909	0.00950102	0.0410591	0.0748277	0.202171	0.174448	0.107737	0.140139	0.384605	0.41851	0.454417	0.269721	0.23622	0.308844	0.351201	-0.144753	-0.151164	-0.1407	-0.023331	-0.0504123	-0.0763592	-0.110593	-0.131466	-0.125215	-0.113228	-0.118915	-0.0910427	-0.103522	-0.0705288	-0.0835154	-0.0771412	0	-0.00511082	-0.044176	-0.16651	-0.0803572
P2044677_TTATTGCTCTGGGCCA.1	Primary_ccRCC_early	0.592121	0.605845	0.508319	0.486971	0.569966	0.535689	0.720201	0.792618	0.756431	0.641597	0.623537	0.668348	0.68649	1.14932	1.17236	1.19129	1.25365	1.23619	1.20489	1.21923	1.35045	1.37863	1.39978	1.29734	1.27557	1.31123	1.3297	1.05464	1.0295	1.0153	1.13214	1.11243	1.09984	1.07887	0.994435	0.978639	0.9537	0.965566	0.910318	0.931735	0.828526	0.888618	0.862876	0	1.02229	0.983	0.847765	0.945857
P2044677_TTCCAATTCCTGTTGC.1	Primary_ccRCC_early	-0.483878	-0.483683	-0.498453	-0.496575	-0.472255	-0.483423	-0.514041	-0.52941	-0.52689	-0.47824	-0.480917	-0.479501	-0.498695	-0.309108	-0.293043	-0.273733	-0.244551	-0.238454	-0.246995	-0.232313	-0.12746	-0.0780105	-0.0273077	-0.258259	-0.251096	-0.225584	-0.176933	-0.383783	-0.404967	-0.427379	-0.326235	-0.335539	-0.343648	-0.364271	-0.436459	-0.448094	-0.452539	-0.450465	-0.483971	-0.46846	-0.519305	-0.500788	-0.510607	0	2.08304	2.13138	2.26455	2.18262
P2044677_TTCCACGAGCGCGTTC.1	Primary_ccRCC_early	2.09338	2.02796	2.3001	2.35376	2.15641	2.2266	1.58553	1.45718	1.51911	1.83578	1.92906	1.74399	1.65924	0.732663	0.669157	0.611023	0.393496	0.44475	0.553721	0.497661	0.195916	0.171832	0.14985	0.310924	0.351991	0.269478	0.232066	0.959287	1.008	1.0651	0.79707	0.836519	0.878597	0.924859	1.09689	1.12828	1.19216	1.15925	1.25052	1.21316	1.39848	1.28888	1.34169	0	0.726185	0.711127	0.668722	0.693023
P2044677_TTCCGTGGTATCGTAC.1	Primary_ccRCC_early	0.98441	0.973686	0.963026	0.953431	0.981334	0.966568	0.988443	0.993447	0.987378	0.973042	0.968548	0.985028	0.993911	1.32654	1.34463	1.35824	1.40902	1.39657	1.37199	1.38296	1.46639	1.4751	1.47501	1.43211	1.42058	1.44563	1.45931	1.2401	1.21304	1.19746	1.31357	1.29819	1.28456	1.26593	1.17551	1.15173	1.09252	1.12634	1.04554	1.06877	1.00184	1.02826	1.01434	0	1.26231	1.22104	1.09568	1.17973
P2044677_TTCCGTGGTTGCCGAC.1	Primary_ccRCC_early	1.02119	1.04631	0.938679	0.922901	0.99239	0.96244	1.16386	1.18263	1.17309	1.0887	1.06451	1.12129	1.14868	1.33213	1.33459	1.33115	1.31838	1.31873	1.3247	1.31939	1.35467	1.3613	1.36189	1.32931	1.32241	1.33719	1.34621	1.31341	1.31126	1.3064	1.32898	1.32201	1.31723	1.31336	1.29267	1.28026	1.25817	1.26842	1.23665	1.24841	1.19501	1.22461	1.20907	0	0.961896	0.924341	0.803709	0.88461
P2044677_TTCCTTCCAGTTGCGC.1	Primary_ccRCC_early	0.123835	0.155462	0.0462666	0.0562135	0.0812262	0.0344527	0.337308	0.437709	0.381946	0.22254	0.189338	0.254285	0.29437	1.12012	1.14589	1.1673	1.25831	1.23595	1.19399	1.21381	1.34712	1.36001	1.36184	1.29365	1.27612	1.30988	1.33004	0.96627	0.922133	0.883847	1.09868	1.07438	1.04033	1.00887	0.853672	0.821912	0.754318	0.787951	0.669911	0.709694	0.499178	0.615576	0.557808	0	0.801031	0.779648	0.716295	0.75501
P2044677_TTCGCTGGTCGTTCAA.1	Primary_ccRCC_early	0.0119925	0.00160246	0.0462666	0.0562135	0.0222779	0.0344527	0.085417	0.126245	0.106213	0.0351919	0.01873	0.0506109	0.0665781	0.532244	0.555858	0.582363	0.698444	0.659089	0.607745	0.632646	0.787339	0.767904	0.751016	0.740707	0.720029	0.759582	0.782442	0.395478	0.367375	0.34397	0.506988	0.477905	0.449343	0.422435	0.323487	0.302156	0.254022	0.278018	0.206948	0.231014	0.145934	0.181863	0.163908	0	0.72077	0.711086	0.672496	0.698411
P2044677_TTCTAACAGAAGATCT.1	Primary_ccRCC_early	2.09099	2.09479	2.11662	2.11758	2.09708	2.10703	2.01157	1.99987	2.00465	2.05207	2.07265	2.02867	2.02303	1.89098	1.91457	1.94441	2.10809	2.06641	1.98369	2.02404	2.24973	2.26365	2.28171	2.16186	2.13526	2.18667	2.21904	1.77774	1.76411	1.76933	1.86634	1.83891	1.81266	1.78959	1.78235	1.79316	1.82826	1.80345	1.91148	1.86826	1.97976	1.9428	1.95989	0	2.14214	2.02826	1.66474	1.90795
P2044677_TTCTAACAGCTGCCTG.1	Primary_ccRCC_early	1.8462	1.89836	1.67777	1.61418	1.7958	1.73193	2.17054	2.28734	2.22899	2.00754	1.95384	2.06322	2.11408	2.55661	2.53681	2.52368	2.472	2.48632	2.51053	2.49794	2.37823	2.3592	2.34492	2.43754	2.45558	2.4169	2.39968	2.65446	2.6723	2.67709	2.57519	2.59156	2.60955	2.63104	2.66082	2.64309	2.59619	2.62454	2.51001	2.55601	2.3509	2.45865	2.41151	0	1.92828	1.90644	1.83433	1.88351
P2044677_TTCTAGTCATCGATGT.1	Primary_ccRCC_early	0.0438189	0.0386778	0.0462666	0.0562135	0.0589621	0.0476736	-0.0542573	-0.0645846	-0.0589745	0.0122276	0.0373091	-0.0110288	-0.0310759	-0.20287	-0.211263	-0.217901	-0.244551	-0.238454	-0.224619	-0.232313	-0.285714	-0.293753	-0.299201	-0.258259	-0.251096	-0.266481	-0.276034	-0.161076	-0.151164	-0.1407	-0.195064	-0.189729	-0.182196	-0.172235	-0.131466	-0.125215	-0.113228	-0.118915	-0.0910427	-0.103522	-0.0705288	-0.0835154	-0.0771412	0	-0.826494	-0.829975	-0.856228	-0.833824
P2044677_TTCTGTATCTTTCTAG.1	Primary_ccRCC_early	-0.238272	-0.211827	-0.289591	-0.285599	-0.258765	-0.279589	-0.172865	-0.145125	-0.159166	-0.197013	-0.197368	-0.19458	-0.185216	-0.178619	-0.159061	-0.137394	-0.0941748	-0.106044	-0.124988	-0.116668	-0.0065406	0.0126548	0.0257483	-0.0661523	-0.0828342	-0.0470551	-0.0251884	-0.161076	-0.151164	-0.1407	-0.193058	-0.189729	-0.182196	-0.172235	-0.131466	-0.125215	-0.113228	-0.118915	-0.113516	-0.103522	-0.133742	-0.123132	-0.123774	0	0.561612	0.554368	0.528693	0.54449
P2044677_TTCTTGAGTTGCATGT.1	Primary_ccRCC_early	0.181124	0.15116	0.219124	0.24852	0.192481	0.205897	0.0753358	0.0434757	0.0627857	0.105045	0.126874	0.0974044	0.0924524	-0.20287	-0.211263	-0.217901	-0.244551	-0.238454	-0.224619	-0.232313	-0.330673	-0.354617	-0.37661	-0.267466	-0.251811	-0.283757	-0.306169	-0.131783	-0.0940099	-0.0630457	-0.195064	-0.189729	-0.182196	-0.16754	-0.0450989	-0.0251623	0.00138218	-0.00604406	0.0224714	0.0115566	0.0398456	0.0345546	0.0363702	0	-1.26917	-1.28244	-1.31405	-1.29527
P2044677_TTCTTGATCAATCTTC.1	Primary_ccRCC_early	0.0119925	-0.00127469	0.0462666	0.0562135	0.0222779	0.0344527	0.216883	0.297692	0.257543	0.0551605	0.00189734	0.111859	0.168099	0.963617	0.99099	1.01398	1.12322	1.08991	1.03687	1.06053	1.30566	1.34011	1.36756	1.19584	1.15821	1.23482	1.27042	0.818104	0.785153	0.741879	0.935394	0.910087	0.878755	0.850188	0.691909	0.640291	0.544158	0.592126	0.459222	0.501947	0.338492	0.421452	0.37763	0	0.909709	0.856898	0.676339	0.800377
P2044677_TTGACCCAGCAGTCTT.1	Primary_ccRCC_early	-0.430572	-0.380935	-0.573472	-0.599843	-0.487444	-0.534823	-0.180138	-0.130519	-0.155179	-0.284016	-0.331223	-0.243523	-0.204458	0.144007	0.175765	0.201903	0.272735	0.260319	0.224284	0.241226	0.32464	0.339741	0.348486	0.286609	0.279724	0.29663	0.310257	-0.0510611	-0.0965781	-0.137999	0.115787	0.084114	0.0434915	-0.00603988	-0.131466	-0.125215	-0.113228	-0.118915	-0.0910427	-0.103522	-0.108449	-0.0835154	-0.0824905	0	-0.213148	-0.249968	-0.33352	-0.283358
P2044677_TTGCATTAGATTAGCA.1	Primary_ccRCC_early	0.267518	0.242295	0.301988	0.322216	0.287339	0.288482	0.214008	0.23034	0.23014	0.205635	0.222777	0.199031	0.201176	0.418371	0.426188	0.437682	0.489682	0.4747	0.448998	0.460635	0.539423	0.552329	0.567761	0.515765	0.506644	0.527213	0.532937	0.356965	0.340383	0.336401	0.407665	0.394217	0.38246	0.373546	0.324128	0.312138	0.300263	0.305397	0.271195	0.283737	0.236408	0.258952	0.247049	0	0.434436	0.402866	0.299362	0.368704
P2044677_TTGCATTTCAGGAACG.1	Primary_ccRCC_early	0.391637	0.389899	0.400115	0.416369	0.390541	0.392748	0.360957	0.332313	0.345607	0.387392	0.392653	0.38682	0.381272	0.371249	0.391466	0.407844	0.418608	0.422274	0.416815	0.418261	0.406701	0.395316	0.389237	0.42115	0.422495	0.419125	0.416716	0.32098	0.31258	0.310167	0.355704	0.344901	0.335833	0.329623	0.305386	0.304437	0.299478	0.301106	0.305722	0.306199	0.324633	0.312182	0.317374	0	0.193312	0.179475	0.122236	0.163696
P2044677_TTGCCTGCATTCTCCG.1	Primary_ccRCC_early	0.0119925	-0.00127469	0.0462666	0.0562135	0.0222779	0.0344527	-0.0542573	-0.0645846	-0.0589745	-0.018327	-0.0095287	-0.032592	-0.0461659	-0.0906587	-0.110015	-0.127023	-0.193835	-0.178816	-0.144637	-0.162747	-0.224463	-0.228967	-0.232302	-0.206501	-0.199927	-0.214241	-0.219861	-0.0570916	-0.066285	-0.0710307	-0.0719902	-0.0563146	-0.0390394	-0.0481182	-0.0732997	-0.0750442	-0.082475	-0.079199	-0.0910427	-0.0842389	-0.0705288	-0.0835154	-0.0771412	0	-0.574033	-0.556567	-0.410195	-0.51077
P2044677_TTGCCTGTCGACATAC.1	Primary_ccRCC_early	0.294626	0.328386	0.274717	0.292712	0.27481	0.275634	0.543978	0.612604	0.57873	0.415415	0.363838	0.463588	0.510905	1.05955	1.088	1.12058	1.25131	1.21795	1.15236	1.18428	1.23875	1.23537	1.23501	1.25747	1.26621	1.24752	1.24331	0.902662	0.87088	0.831409	1.02963	0.996201	0.963465	0.932876	0.795741	0.757976	0.689932	0.717331	0.637088	0.66379	0.616437	0.62345	0.619422	0	1.59711	1.56667	1.45908	1.53127
P2044677_TTGCCTGTCTATGTGG.1	Primary_ccRCC_early	0.0636185	0.0509239	0.06436	0.0613628	0.0618621	0.0564375	-0.027128	-0.0645846	-0.051542	0.00750809	0.0278605	-0.00345081	-0.0112666	0.258746	0.303544	0.339364	0.485779	0.452175	0.379393	0.419267	0.666193	0.68908	0.719103	0.563946	0.525078	0.605417	0.639417	0.0232684	-0.0202662	-0.059298	0.21722	0.172188	0.118528	0.0664932	-0.0826504	-0.0974135	-0.113228	-0.114026	-0.0910427	-0.103522	-0.0705288	-0.0835154	-0.0771412	0	1.80891	1.75562	1.59304	1.6968
P2044677_TTGCGTCCAATGTGGG.1	Primary_ccRCC_early	1.12016	1.10871	1.14618	1.15313	1.1275	1.13726	0.89082	0.795756	0.841576	1.02368	1.06479	0.982963	0.946403	0.627333	0.62551	0.610999	0.577351	0.57952	0.596449	0.582393	0.622017	0.633593	0.647386	0.593697	0.585734	0.600368	0.6111	0.591659	0.586706	0.577565	0.628436	0.609833	0.60171	0.596198	0.589656	0.601815	0.625322	0.612785	0.684784	0.654254	0.768021	0.716514	0.740988	0	1.48813	1.48276	1.43362	1.47285
P2044677_TTGCTGCCACTCACTC.1	Primary_ccRCC_early	1.09617	1.06384	1.17392	1.19945	1.12664	1.14256	0.945249	0.926658	0.934535	1.00154	1.02737	0.984129	0.960963	0.790803	0.799456	0.807652	0.8147	0.813009	0.814439	0.812331	0.784218	0.77754	0.76418	0.8179	0.816205	0.80916	0.797121	0.778298	0.779956	0.780903	0.788075	0.783032	0.780017	0.780448	0.779496	0.78404	0.796816	0.787824	0.831988	0.8135	0.913879	0.861015	0.892649	0	0.615152	0.555276	0.364556	0.49225
P2044677_TTGGGTAGTTGTAGCT.1	Primary_ccRCC_early	-1.04595	-1.02727	-1.09557	-1.10119	-1.05646	-1.08254	-0.887854	-0.83711	-0.861985	-0.964587	-0.995068	-0.93859	-0.913555	-0.322775	-0.286107	-0.246769	-0.244551	-0.238454	-0.224619	-0.232313	-0.0799176	-0.0392915	0.00255885	-0.198596	-0.238145	-0.160584	-0.120598	-0.457261	-0.493559	-0.526793	-0.350936	-0.370106	-0.388529	-0.423144	-0.556265	-0.588917	-0.653781	-0.620928	-0.71935	-0.686274	-0.814723	-0.754442	-0.78452	0	-0.368415	-0.400638	-0.491796	-0.425487
P2044677_TTGGTTTGTTAAGCAA.1	Primary_ccRCC_early	-0.233589	-0.217482	-0.2277	-0.235219	-0.230309	-0.227056	-0.194346	-0.243001	-0.219316	-0.184872	-0.200288	-0.175614	-0.166956	-0.20287	-0.207289	-0.181254	-0.0830157	-0.108278	-0.156606	-0.133154	0.120162	0.16558	0.187176	-0.014926	-0.0484175	0.0287435	0.074411	-0.161076	-0.151164	-0.14225	-0.195064	-0.189729	-0.182196	-0.172235	-0.154223	-0.17012	-0.200774	-0.184992	-0.231116	-0.215937	-0.250023	-0.24842	-0.25843	0	0.723959	0.706335	0.643481	0.685646
P2044677_TTGTTCACACACCTAA.1	Primary_ccRCC_early	0.0119925	-0.00127469	0.0462666	0.0562135	0.0222779	0.0344527	-0.0542573	-0.0645846	-0.0589745	-0.018327	-0.0095287	-0.032592	-0.0461659	0.264939	0.294279	0.313923	0.366323	0.351504	0.326582	0.337783	0.476804	0.503091	0.534694	0.40487	0.386489	0.424604	0.448337	0.151075	0.131144	0.120174	0.242838	0.22108	0.194947	0.171248	0.103162	0.0868554	0.0588803	0.0754917	0.0160613	0.0375247	-0.0486522	-0.00516065	-0.0234445	0	0.584198	0.562937	0.493973	0.538867
P2044677_TTGTTCAGTAGGACTG.1	Primary_ccRCC_early	-0.113713	-0.0614826	-0.237513	-0.256156	-0.157039	-0.202431	-0.0542573	-0.0645846	-0.0589745	-0.018327	-0.0316431	-0.032592	-0.0461659	0.366738	0.392637	0.409187	0.490224	0.46535	0.425105	0.440897	0.583216	0.593434	0.605936	0.518881	0.504765	0.537711	0.560376	0.147614	0.103031	0.0626712	0.325169	0.279711	0.23476	0.191297	0.0244493	-0.0141492	-0.0973027	-0.0558084	-0.0910427	-0.103522	-0.0705288	-0.0835154	-0.0771412	0	-0.492721	-0.565794	-0.784414	-0.640475
P2044677_TTGTTTGTCTCAATCT.1	Primary_ccRCC_early	0.0119925	-0.00127469	-0.153049	-0.192208	-0.0447331	-0.100628	-0.0542573	0.00270654	-0.0499143	-0.018327	-0.0095287	-0.032592	-0.0461659	0.885209	0.923131	0.95548	1.08947	1.06014	0.993108	1.03104	1.23936	1.26449	1.29269	1.15738	1.12368	1.18367	1.21539	0.676868	0.630544	0.576871	0.851578	0.814709	0.76728	0.721925	0.532879	0.480611	0.369939	0.425367	0.245899	0.308687	0.0644542	0.181493	0.12347	0	0.380821	0.323526	0.153999	0.263568
P2044677_TTTGACTTCGACGACC.1	Primary_ccRCC_early	0.00189361	-0.00127469	-0.0896098	-0.111355	-0.0265615	-0.059108	-0.0542573	-0.0645846	-0.0589745	-0.018327	-0.0095287	-0.032592	-0.0461659	0.121897	0.16289	0.206298	0.362247	0.321431	0.242958	0.281207	0.523035	0.555167	0.582208	0.426475	0.394563	0.457152	0.491629	-0.0506014	-0.0801307	-0.0984764	0.0795626	0.0409219	0.00895332	-0.021014	-0.121774	-0.125215	-0.113228	-0.118915	-0.0910427	-0.103522	-0.0705288	-0.0835154	-0.0771412	0	0.565646	0.541662	0.42405	0.514877
P2044677_TTTGATCCAGACAAAT.1	Primary_ccRCC_early	1.26462	1.32896	1.05583	1.01051	1.1924	1.11883	1.56325	1.62268	1.5993	1.44423	1.39524	1.48851	1.52992	2.36157	2.40539	2.44203	2.472	2.48632	2.47889	2.49794	2.37823	2.3592	2.34492	2.43754	2.45558	2.4169	2.39968	2.1107	2.06061	2.00761	2.31149	2.25862	2.20674	2.15809	1.96909	1.9322	1.85512	1.89368	1.77131	1.81364	1.65643	1.72746	1.68848	0	1.26903	1.17648	0.890885	1.0793
P2044677_TTTGGAGAGAGGTTAT.1	Primary_ccRCC_early	2.311	2.35439	2.21751	2.20452	2.25823	2.22808	2.53494	2.57715	2.55568	2.44468	2.40083	2.48095	2.51705	2.5382	2.47879	2.40521	2.18515	2.23722	2.34605	2.28989	1.97082	1.93421	1.90183	2.09375	2.1392	2.04758	2.00955	2.65446	2.66821	2.66546	2.57519	2.59156	2.60955	2.63104	2.67206	2.67404	2.67677	2.67528	2.65887	2.68107	2.59741	2.63462	2.61555	0	0.603947	0.547459	0.417611	0.500722
P2044677_TTTGTTGCAACCAACT.1	Primary_ccRCC_early	0.0120161	0.0611412	0.0462666	0.0562135	0.0222779	0.0344527	0.282532	0.346322	0.314665	0.160048	0.11139	0.206485	0.252592	0.776546	0.801099	0.836269	0.953292	0.929211	0.87078	0.905429	1.04637	1.06424	1.09332	0.990399	0.972028	1.00744	1.02955	0.719002	0.711768	0.695949	0.757516	0.744989	0.733989	0.725879	0.670381	0.643675	0.570567	0.614754	0.504815	0.537943	0.389334	0.470835	0.430218	0	0.961508	0.949537	0.88201	0.934066
P2047726_AAACCCAAGAAGCCTG.1	Primary_ccRCC_early	1.65325	1.68238	1.52395	1.48883	1.61088	1.56914	1.83457	1.83433	1.83344	1.75847	1.71542	1.79622	1.81754	1.9643	1.95486	1.95265	1.95004	1.94501	1.94538	1.94011	1.91835	1.89906	1.88414	1.93337	1.94894	1.9235	1.92129	1.94109	1.92282	1.91282	1.97372	1.98146	1.97572	1.95751	1.91068	1.90575	1.8952	1.90004	1.87729	1.8933	1.83588	1.84989	1.83694	0	0.787233	0.726898	0.57351	0.671076
P2047726_AAACCCAGTCGCCACA.1	Primary_ccRCC_early	-0.861611	-0.828174	-0.959962	-0.97532	-0.900423	-0.93342	-0.665124	-0.620633	-0.645905	-0.761178	-0.794002	-0.721654	-0.683294	-0.20287	-0.211263	-0.208865	-0.122063	-0.13944	-0.18314	-0.162366	0.0157909	0.0537388	0.0848411	-0.0746953	-0.098251	-0.046672	-0.0159512	-0.217718	-0.256521	-0.291542	-0.195064	-0.189729	-0.182196	-0.181063	-0.331224	-0.369255	-0.439294	-0.406266	-0.503619	-0.471482	-0.591738	-0.537429	-0.564847	0	0.446444	0.440771	0.419332	0.432715
P2047726_AAACCCAGTCGGAAAC.1	Primary_ccRCC_early	-0.177773	-0.121177	-0.391087	-0.451956	-0.243367	-0.313031	-0.0542573	-0.0645846	-0.0589745	-0.018327	-0.0655159	-0.032592	-0.0461659	0.85855	0.902297	0.949303	1.13299	1.08695	0.995001	1.0403	1.46122	1.50331	1.54799	1.25723	1.18928	1.32261	1.39271	0.615408	0.564445	0.517899	0.812766	0.762824	0.712954	0.664414	0.473972	0.402182	0.248568	0.326108	0.0892312	0.170353	-0.0705288	0.021572	-0.0412088	0	1.54932	1.51342	1.38954	1.47263
P2047726_AAACCCATCATTGAGC.1	Primary_ccRCC_early	1.64056	1.70952	1.38865	1.32599	1.56115	1.47866	2.11393	2.27329	2.19493	1.8706	1.77896	1.95295	2.03219	2.55661	2.53681	2.52368	2.472	2.48632	2.51053	2.49794	2.37823	2.3592	2.34492	2.43754	2.45558	2.4169	2.39968	2.65446	2.6723	2.69372	2.57519	2.59156	2.60955	2.63104	2.69963	2.66672	2.59471	2.63144	2.52334	2.55898	2.34761	2.48473	2.41705	0	1.02529	0.953891	0.725615	0.878443
P2047726_AAACGAAAGGGAGGCA.1	Primary_ccRCC_early	0.919028	0.939808	0.831634	0.825664	0.891781	0.863776	1.04342	1.0911	1.06756	0.984712	0.962996	1.00278	1.02109	0.661409	0.65182	0.645909	0.623845	0.628178	0.63938	0.632818	0.663228	0.672682	0.68404	0.639164	0.631909	0.644735	0.654096	0.702694	0.71273	0.729032	0.670047	0.675643	0.682552	0.692111	0.750395	0.771342	0.851621	0.810461	0.942606	0.896162	1.07129	0.990233	1.05118	0	1.62009	1.64385	1.70175	1.66312
P2047726_AAACGCTAGTAAACTG.1	Primary_ccRCC_early	1.19451	1.18128	1.22607	1.23703	1.20755	1.21609	1.05828	0.983424	1.01418	1.13164	1.15789	1.11346	1.09436	0.627686	0.62598	0.622284	0.608797	0.613531	0.620739	0.61628	0.589336	0.587639	0.585725	0.595235	0.600469	0.592419	0.589801	0.674249	0.691146	0.705428	0.632877	0.640097	0.649822	0.659958	0.71673	0.733788	0.781392	0.754917	0.843554	0.809414	0.946271	0.879815	0.911117	0	0.0279597	-0.00573528	-0.111047	-0.0401208
P2047726_AAACGCTTCCTCACTG.1	Primary_ccRCC_early	0.137184	0.156014	0.0793606	0.0705739	0.109196	0.0898443	0.11226	0.0990428	0.102598	0.142465	0.156274	0.137589	0.126641	0.140772	0.137726	0.138043	0.166633	0.155078	0.143193	0.147865	0.248538	0.253117	0.263014	0.203395	0.185064	0.223153	0.238578	0.131544	0.121746	0.121259	0.143616	0.14403	0.146555	0.141841	0.117348	0.110508	0.0986151	0.102203	0.0831244	0.0906843	0.0977544	0.0814372	0.0884972	0	-0.298114	-0.332623	-0.419425	-0.36366
P2047726_AAAGAACAGAGAGTGA.1	Primary_ccRCC_early	-0.671539	-0.660659	-0.677283	-0.680405	-0.687705	-0.680821	-0.646382	-0.684491	-0.665962	-0.637429	-0.648511	-0.630866	-0.624469	-0.538281	-0.509357	-0.478274	-0.397677	-0.413653	-0.447032	-0.430711	-0.348001	-0.339847	-0.350194	-0.3766	-0.386725	-0.367939	-0.356505	-0.631671	-0.651181	-0.667595	-0.55627	-0.576105	-0.595408	-0.613862	-0.680234	-0.695389	-0.699101	-0.697256	-0.70002	-0.699735	-0.68982	-0.701327	-0.696233	0	-0.147588	-0.155186	-0.176559	-0.164609
P2047726_AAAGGGCCACCCTGAG.1	Primary_ccRCC_early	2.99945	2.98564	3.01635	3.02039	3.00365	3.01112	2.81829	2.63394	2.73082	2.96692	2.97799	2.93598	2.88708	1.95295	1.94528	1.94483	1.94146	1.95028	1.94494	1.94619	1.87888	1.85064	1.80991	1.93052	1.93887	1.92124	1.90374	2.0653	2.09088	2.12645	1.96981	1.99145	2.01585	2.04528	2.1598	2.19118	2.25754	2.22327	2.35279	2.30311	2.55302	2.40409	2.47554	0	0.916546	0.888748	0.786751	0.857404
P2047726_AAAGTCCAGGGTTAGC.1	Primary_ccRCC_early	-0.217481	-0.1939	-0.218197	-0.209377	-0.232614	-0.231989	-0.210877	-0.229985	-0.221023	-0.219727	-0.207099	-0.222656	-0.22483	-0.20287	-0.211263	-0.217901	-0.2286	-0.238454	-0.224619	-0.232313	-0.0895408	-0.080139	-0.0691018	-0.173303	-0.200671	-0.147196	-0.118831	-0.161076	-0.151164	-0.153603	-0.195064	-0.189729	-0.182196	-0.172235	-0.162831	-0.175327	-0.197167	-0.18614	-0.215744	-0.206842	-0.228341	-0.225959	-0.227893	0	-0.362656	-0.381743	-0.456946	-0.402322
P2047726_AAATGGAAGGGACACT.1	Primary_ccRCC_early	0.0119925	-0.00127469	0.0462666	0.0562135	0.0222779	0.0344527	-0.0542573	-0.0808478	-0.0589745	-0.018327	-0.0095287	-0.032592	-0.0461659	-0.677961	-0.694355	-0.707504	-0.705934	-0.712292	-0.714377	-0.714053	-0.639771	-0.62187	-0.607362	-0.684122	-0.696978	-0.672234	-0.657872	-0.580142	-0.552477	-0.537278	-0.661662	-0.645823	-0.627942	-0.607625	-0.51628	-0.490597	-0.41978	-0.456118	-0.32594	-0.374406	-0.149279	-0.276096	-0.215175	0	0.43368	0.482451	0.625231	0.529519
P2047726_AAATGGAAGTACTCGT.1	Primary_ccRCC_early	0.985245	0.97247	1.01154	1.01681	0.993494	1.00333	0.976648	0.931626	0.953324	0.979424	0.964026	0.991557	1.00429	0.532762	0.477438	0.426596	0.233415	0.279143	0.376089	0.326247	0.0568917	0.0249695	-0.005107	0.160409	0.196866	0.123273	0.0895206	0.756382	0.785763	0.822192	0.588453	0.642476	0.699299	0.727015	0.829949	0.836649	0.847322	0.841597	0.863333	0.855111	0.911032	0.871247	0.890241	0	-0.781252	-0.773983	-0.696751	-0.750929
P2047726_AAATGGACAAATACAG.1	Primary_ccRCC_early	1.94678	1.95596	1.8552	1.78743	1.93089	1.9169	2.10597	2.17423	2.15827	2.00193	1.96974	2.02823	2.05496	2.37859	2.37591	2.35678	2.29496	2.30858	2.33832	2.32205	2.28277	2.28498	2.26741	2.28622	2.29071	2.28023	2.28228	2.31276	2.2894	2.27433	2.3807	2.38069	2.3553	2.3333	2.26735	2.2562	2.23131	2.24374	2.2123	2.22115	2.18949	2.21767	2.20304	0	0.0418874	-0.0144325	-0.296352	-0.118615
P2047726_AAATGGAGTGACGCCT.1	Primary_ccRCC_early	-0.416549	-0.424217	-0.43024	-0.436707	-0.419506	-0.423446	-0.450644	-0.471804	-0.464641	-0.432173	-0.428491	-0.433512	-0.43377	-0.269916	-0.236361	-0.217901	-0.244551	-0.238454	-0.224619	-0.232313	-0.0849551	-0.0457335	-0.00493387	-0.184651	-0.217979	-0.149453	-0.117775	-0.41109	-0.434774	-0.450212	-0.301118	-0.333789	-0.362023	-0.388896	-0.460673	-0.469033	-0.475452	-0.475424	-0.487615	-0.482033	-0.479664	-0.493863	-0.487842	0	0.522489	0.505466	0.429943	0.485794
P2047726_AAATGGATCAGTCATG.1	Primary_ccRCC_early	0.0119925	-0.00127469	0.0462666	0.0562135	0.0222779	0.0344527	0.0653873	0.0996214	0.0804232	-0.0152159	-0.0095287	0.0147481	0.0474674	0.457082	0.471988	0.490172	0.569141	0.551066	0.509666	0.53183	0.645236	0.664511	0.682279	0.600887	0.585616	0.616863	0.630026	0.345513	0.323087	0.301883	0.438638	0.420453	0.394827	0.369342	0.27656	0.25765	0.224489	0.238536	0.182874	0.204803	0.121614	0.165523	0.143045	0	0.323017	0.280441	0.150636	0.236742
P2047726_AACAAAGCAATAGTCC.1	Primary_ccRCC_early	-0.522666	-0.484086	-0.633668	-0.659614	-0.567692	-0.603712	-0.387059	-0.337393	-0.362027	-0.447241	-0.465227	-0.434021	-0.411471	-0.27013	-0.250347	-0.227255	-0.244551	-0.238454	-0.224619	-0.232313	-0.228727	-0.207135	-0.195819	-0.258259	-0.251096	-0.266481	-0.261954	-0.30362	-0.307015	-0.305824	-0.284782	-0.291825	-0.297556	-0.301435	-0.29889	-0.294193	-0.299203	-0.287146	-0.319642	-0.309823	-0.33495	-0.330589	-0.333554	0	-0.594015	-0.595809	-0.615248	-0.598439
P2047726_AACAAGAGTAAGACCG.1	Primary_ccRCC_early	-0.260035	-0.281116	-0.158537	-0.128266	-0.227498	-0.192472	-0.368974	-0.393073	-0.381566	-0.315235	-0.298515	-0.335472	-0.35412	-0.20287	-0.211263	-0.217901	-0.244551	-0.238454	-0.224619	-0.232313	-0.285714	-0.293753	-0.299201	-0.258259	-0.251096	-0.266481	-0.276034	-0.32264	-0.347345	-0.368416	-0.226421	-0.251707	-0.276389	-0.299956	-0.384915	-0.404544	-0.42041	-0.412417	-0.433265	-0.427123	-0.405615	-0.429969	-0.418759	0	-0.465679	-0.465533	-0.451416	-0.466471
P2047726_AACAGGGAGACCCTTA.1	Primary_ccRCC_early	0.434302	0.455432	0.337003	0.305737	0.420877	0.380821	0.55387	0.541388	0.541549	0.503263	0.479533	0.525291	0.548283	0.803443	0.83142	0.863304	0.986042	0.952192	0.894585	0.926067	1.12	1.13347	1.15708	1.05592	1.0213	1.08894	1.10766	0.692712	0.671908	0.665733	0.781862	0.757187	0.733718	0.712793	0.647975	0.629373	0.597357	0.608804	0.576118	0.596962	0.542309	0.554818	0.542931	0	2.03911	2.03421	2.00164	2.02367
P2047726_AACAGGGAGCCGTCGT.1	Primary_ccRCC_early	-0.465233	-0.453679	-0.479635	-0.458057	-0.481759	-0.484494	-0.439401	-0.447036	-0.443699	-0.458098	-0.456021	-0.450071	-0.432967	-0.20287	-0.211263	-0.217901	-0.108731	-0.141846	-0.210248	-0.174096	0.0970152	0.139823	0.184247	-0.0267314	-0.0674088	0.0125723	0.0544442	-0.247491	-0.279079	-0.306859	-0.195064	-0.189729	-0.187436	-0.217958	-0.329881	-0.356117	-0.392563	-0.374232	-0.426342	-0.409697	-0.44372	-0.437671	-0.441448	0	1.18132	1.17619	1.14851	1.16717
P2047726_AACAGGGGTTAAGCAA.1	Primary_ccRCC_early	1.75953	1.75665	1.82942	1.86184	1.76856	1.79042	1.70179	1.64884	1.67023	1.7487	1.75979	1.73549	1.72571	1.23636	1.22246	1.21449	1.21935	1.21083	1.20707	1.20754	1.25962	1.26029	1.25584	1.23537	1.22732	1.24245	1.24819	1.35411	1.38397	1.4054	1.25691	1.28095	1.30789	1.3296	1.42514	1.44514	1.48751	1.46523	1.53773	1.509	1.6257	1.57273	1.60352	0	1.43861	1.43271	1.4058	1.42748
P2047726_AACAGGGGTTACTCAG.1	Primary_ccRCC_early	-1.62688	-1.59915	-1.68407	-1.68052	-1.65898	-1.67878	-1.47686	-1.43249	-1.4541	-1.54541	-1.57164	-1.52199	-1.49938	-1.06347	-1.05231	-1.03964	-0.981938	-0.996764	-1.02656	-1.01209	-0.965689	-0.957711	-0.949113	-0.977644	-0.979544	-0.976745	-0.974196	-1.14679	-1.17912	-1.20939	-1.07582	-1.08995	-1.10325	-1.11571	-1.23752	-1.26722	-1.31656	-1.2966	-1.35589	-1.33589	-1.41289	-1.37703	-1.39508	0	-1.11695	-1.12741	-1.13971	-1.13771
P2047726_AACAGGGTCGGATAAA.1	Primary_ccRCC_early	1.35395	1.34505	1.3817	1.39184	1.38173	1.36995	1.33052	1.2772	1.3026	1.33779	1.34119	1.33189	1.32812	0.934631	0.909521	0.867751	0.713915	0.749683	0.826598	0.786667	0.603433	0.589405	0.577857	0.654145	0.683895	0.63404	0.618469	1.01613	1.02041	1.03171	0.959618	0.982532	1.00768	1.01119	1.04905	1.06563	1.09854	1.08134	1.1405	1.11873	1.23726	1.16281	1.19844	0	-0.35048	-0.394804	-0.489738	-0.428528
P2047726_AACCAACTCGGTAGAG.1	Primary_ccRCC_early	0.487194	0.477285	0.538472	0.558349	0.503061	0.515902	0.40708	0.35474	0.377032	0.444742	0.456106	0.442078	0.432995	0.128076	0.11792	0.111326	0.122035	0.115642	0.108315	0.110654	0.178939	0.199973	0.223171	0.142086	0.135214	0.150886	0.163247	0.206807	0.219404	0.228732	0.141463	0.156462	0.174068	0.195371	0.23497	0.242506	0.261568	0.249232	0.285848	0.273989	0.341814	0.302687	0.320791	0	0.420933	0.427629	0.433216	0.432121
P2047726_AACCAACTCGTTCATT.1	Primary_ccRCC_early	0.469075	0.479498	0.462711	0.462059	0.471245	0.460609	0.438751	0.42171	0.440712	0.45766	0.467808	0.447754	0.440562	0.44025	0.409681	0.383427	0.289155	0.310039	0.357537	0.332368	0.219118	0.216164	0.215373	0.258132	0.273521	0.242182	0.230069	0.437365	0.436958	0.424894	0.450625	0.444334	0.439698	0.437909	0.416916	0.418216	0.419588	0.418136	0.409006	0.414112	0.415192	0.404127	0.408759	0	-0.265173	-0.280296	-0.316559	-0.297075
P2047726_AACCACACAACTGAAA.1	Primary_ccRCC_early	-0.0292823	-0.0382723	-0.0506815	-0.0506182	-0.0248563	-0.0412257	-0.0705671	-0.0845398	-0.078163	-0.0490865	-0.0437786	-0.0465914	-0.0606905	-0.285963	-0.278498	-0.258435	-0.244551	-0.238454	-0.237589	-0.232313	-0.254917	-0.227778	-0.210448	-0.258259	-0.251096	-0.266481	-0.276034	-0.28058	-0.284186	-0.274114	-0.28629	-0.281107	-0.274334	-0.278279	-0.257963	-0.243869	-0.202986	-0.227125	-0.175829	-0.190265	-0.111361	-0.161738	-0.137977	0	0.853711	0.895521	1.02071	0.941606
P2047726_AACCACAGTCTACAGT.1	Primary_ccRCC_early	-0.310061	-0.301096	-0.364493	-0.366149	-0.325363	-0.342199	-0.272839	-0.263187	-0.267817	-0.282403	-0.290954	-0.279608	-0.277261	-0.20287	-0.195148	-0.178946	-0.119748	-0.135289	-0.164091	-0.150409	-0.0650972	-0.0533894	-0.0405952	-0.0973853	-0.108137	-0.0881954	-0.0769238	-0.161076	-0.151164	-0.1407	-0.195064	-0.189729	-0.182196	-0.172235	-0.131466	-0.125215	-0.149295	-0.125951	-0.196019	-0.172437	-0.261101	-0.222236	-0.241602	0	-0.493747	-0.549473	-0.69909	-0.606705
P2047726_AACCACAGTTATTCCT.1	Primary_ccRCC_early	0.0119925	-0.00127469	0.0462666	0.0562135	0.0222779	0.0344527	0.0710568	0.1117	0.0912202	-0.0123074	-0.0095287	0.0114541	0.0347744	0.641597	0.663802	0.674662	0.744334	0.724986	0.690262	0.706395	0.900016	0.930532	0.963838	0.801952	0.771216	0.831454	0.865697	0.529524	0.500636	0.460166	0.623182	0.609076	0.587194	0.557948	0.423242	0.391119	0.323176	0.362164	0.225674	0.274885	0.132853	0.182898	0.153239	0	1.02022	0.988173	0.895088	0.957601
P2047726_AACCACATCCTAGCTC.1	Primary_ccRCC_early	0.889704	0.928988	0.796595	0.785319	0.850868	0.819619	1.09359	1.11688	1.09895	1.00789	0.971254	1.05235	1.0803	1.25454	1.24777	1.24687	1.25715	1.25606	1.2506	1.25578	1.27152	1.26316	1.25848	1.26327	1.25835	1.27056	1.27751	1.24763	1.23899	1.23802	1.26137	1.26637	1.26553	1.25566	1.22652	1.21359	1.19078	1.19954	1.16057	1.17325	1.12692	1.14785	1.13653	0	0.49852	0.462974	0.374642	0.431074
P2047726_AACCATGCATTAAAGG.1	Primary_ccRCC_early	0.893353	0.936719	0.773959	0.747333	0.854452	0.815744	1.04618	1.05414	1.05591	0.986473	0.961643	1.01593	1.04039	0.946402	0.934043	0.933469	0.953238	0.951141	0.937818	0.943137	0.97851	0.986011	0.982349	0.958904	0.954002	0.966651	0.972414	1.02012	1.03526	1.04099	0.958875	0.974486	0.992717	1.00526	1.03458	1.02724	1.02252	1.02412	1.01706	1.01914	1.04397	1.01535	1.03426	0	0.474147	0.469343	0.456569	0.46707
P2047726_AACCCAAAGCTGCCTG.1	Primary_ccRCC_early	0.0119925	-0.00127469	0.0462666	0.0562135	0.0222779	0.0344527	-0.0542573	-0.0645846	-0.0589745	-0.018327	-0.0095287	-0.032592	-0.0461659	0.427234	0.44194	0.463379	0.537923	0.519274	0.479787	0.501417	0.609475	0.624434	0.641933	0.568087	0.553079	0.582078	0.595503	0.326253	0.291067	0.253825	0.411424	0.396234	0.382643	0.36092	0.211905	0.173226	0.102801	0.137688	0.0233675	0.0618374	-0.0705288	-0.0121704	-0.040876	0	1.04379	1.05364	1.08907	1.06575
P2047726_AACCCAACAACGACTT.1	Primary_ccRCC_early	-1.00228	-0.998706	-1.03635	-1.06058	-1.01068	-1.021	-0.990756	-0.9884	-0.989304	-0.990804	-0.994252	-0.991038	-0.991495	-0.940146	-0.936583	-0.931561	-0.907087	-0.913129	-0.92639	-0.920028	-0.824315	-0.800443	-0.762781	-0.876559	-0.891232	-0.863574	-0.849309	-0.969974	-0.976621	-0.980651	-0.945168	-0.952202	-0.958706	-0.964581	-0.981599	-0.984304	-0.988211	-0.98616	-0.991087	-0.989505	-0.989418	-0.993942	-0.992018	0	0.939013	1.04663	1.36813	1.15242
P2047726_AACCCAAGTTACCGTA.1	Primary_ccRCC_early	0.374003	0.427825	0.234099	0.194011	0.329353	0.283651	0.6832	0.739363	0.706827	0.536679	0.483109	0.596566	0.638176	1.25497	1.26835	1.27622	1.2825	1.28174	1.28424	1.2816	1.28009	1.28254	1.27659	1.2754	1.27887	1.27107	1.27286	1.1541	1.1105	1.08034	1.24721	1.24388	1.22518	1.19605	1.05542	1.02875	0.957414	1.00022	0.874279	0.916002	0.765698	0.831395	0.798354	0	0.611647	0.578137	0.498187	0.548456
P2047726_AACCTGACAAGTAGTA.1	Primary_ccRCC_early	0.220448	0.186932	0.368141	0.412325	0.265934	0.315842	0.058248	0.0252125	0.040783	0.0973868	0.134506	0.0747056	0.0638937	-0.0558448	-0.0494834	-0.0484496	-0.0232815	-0.0329845	-0.0476758	-0.0414865	-0.0110128	-0.0028433	0.00720426	-0.0192219	-0.021265	-0.0178924	-0.0134963	-0.0523139	-0.0416785	-0.0376953	-0.0628397	-0.0646481	-0.0646072	-0.0618318	-0.0418966	-0.0448855	-0.0392465	-0.0430323	-0.025781	-0.0328143	0.0118365	-0.0114647	-0.000872595	0	0.386233	0.382112	0.345041	0.375745
P2047726_AACCTGACATGTACGT.1	Primary_ccRCC_early	-0.626743	-0.64201	-0.557361	-0.531079	-0.61424	-0.59175	-0.668073	-0.669906	-0.672796	-0.65751	-0.653592	-0.66419	-0.660952	-0.473314	-0.469521	-0.462362	-0.411373	-0.424173	-0.449281	-0.437414	-0.325978	-0.303709	-0.299201	-0.38461	-0.399894	-0.368027	-0.348245	-0.497956	-0.496639	-0.511769	-0.474744	-0.476934	-0.483539	-0.494825	-0.529403	-0.549389	-0.581176	-0.567803	-0.614522	-0.598135	-0.658053	-0.628444	-0.643822	0	0.879517	0.883632	0.907044	0.888156
P2047726_AACCTTTTCCATCCGT.1	Primary_ccRCC_early	-0.684704	-0.75134	-0.478522	-0.456349	-0.618693	-0.548993	-1.03473	-1.12641	-1.08162	-0.870754	-0.812491	-0.929192	-0.984199	-1.61071	-1.62977	-1.64814	-1.71401	-1.69855	-1.66599	-1.68279	-1.76339	-1.77533	-1.78747	-1.73201	-1.72276	-1.74208	-1.75231	-1.51707	-1.49599	-1.47202	-1.59235	-1.57544	-1.55715	-1.53769	-1.44494	-1.41725	-1.35661	-1.38764	-1.28921	-1.32342	-1.17056	-1.25438	-1.21387	0	-1.9177	-1.87741	-1.74002	-1.83463
P2047726_AACCTTTTCTCAACCC.1	Primary_ccRCC_early	0.0119925	-0.00127469	0.0462666	0.0400829	0.0222779	0.0344527	-0.0542573	-0.0645846	-0.0589745	-0.018327	-0.0095287	-0.032592	-0.0461659	-0.0441959	-0.0161121	0.0141559	0.136316	0.104268	0.0436256	0.0729654	0.202677	0.204846	0.193786	0.168232	0.158403	0.17715	0.189445	-0.161076	-0.151164	-0.1407	-0.0734523	-0.0995682	-0.1245	-0.160812	-0.131466	-0.125215	-0.113228	-0.118915	-0.0910427	-0.103522	-0.0705288	-0.0835154	-0.0771412	0	-0.367446	-0.404624	-0.508412	-0.43663
P2047726_AACGAAACACGTGAGA.1	Primary_ccRCC_early	1.17917	1.22361	1.08852	1.05129	1.14397	1.10889	1.44022	1.53206	1.48643	1.31532	1.2704	1.35554	1.39571	1.71155	1.70279	1.6923	1.6725	1.6681	1.68225	1.67382	1.65109	1.65498	1.67179	1.64939	1.6609	1.64568	1.64873	1.76274	1.77682	1.79973	1.72003	1.72652	1.73507	1.74772	1.80884	1.79834	1.77537	1.78661	1.73679	1.76657	1.59225	1.70554	1.64921	0	0.865773	0.836227	0.736096	0.803224
P2047726_AACGAAACAGAAGCGT.1	Primary_ccRCC_early	0.0119925	-0.00127469	0.0462666	0.0562135	0.0222779	0.0344527	-0.0542573	-0.0645846	-0.0589745	-0.018327	-0.0095287	-0.032592	-0.0461659	-0.000867839	0.0125895	0.0286836	0.0790917	0.0688453	0.0443312	0.0598029	0.177262	0.200149	0.212739	0.112733	0.0959927	0.132272	0.15501	-0.0541241	-0.0620506	-0.0793534	-0.0150525	-0.0240144	-0.0360287	-0.0455463	-0.0937396	-0.101686	-0.113228	-0.111348	-0.0910427	-0.103522	-0.0705288	-0.0835154	-0.0771412	0	0.328947	0.315695	0.246373	0.300225
P2047726_AACGAAACATGGCCAC.1	Primary_ccRCC_early	-0.583156	-0.601547	-0.556674	-0.541279	-0.554438	-0.553865	-0.641174	-0.640415	-0.640976	-0.631094	-0.616667	-0.635825	-0.639807	-0.764045	-0.778617	-0.790466	-0.793411	-0.793477	-0.793161	-0.793898	-0.772236	-0.762012	-0.750962	-0.784165	-0.788526	-0.780874	-0.7755	-0.686294	-0.667893	-0.663487	-0.749937	-0.736705	-0.721831	-0.705003	-0.65434	-0.646762	-0.626957	-0.63718	-0.637665	-0.632543	-0.641294	-0.643789	-0.643229	0	-0.694178	-0.681051	-0.635371	-0.668383
P2047726_AACGAAATCGCGCCAA.1	Primary_ccRCC_early	0.348326	0.370471	0.315388	0.307521	0.333639	0.320116	0.455988	0.481628	0.472483	0.396996	0.381394	0.41907	0.443083	0.541903	0.542013	0.536965	0.55107	0.542178	0.535322	0.537368	0.621175	0.62741	0.635179	0.579507	0.563956	0.596361	0.608396	0.558244	0.559952	0.561711	0.544381	0.547918	0.553799	0.557017	0.559312	0.553156	0.543078	0.545883	0.522242	0.532661	0.490424	0.515866	0.502399	0	0.27485	0.258234	0.204269	0.242678
P2047726_AACGGGAAGAGTCAGC.1	Primary_ccRCC_early	2.74331	2.7013	2.86887	2.88336	2.78047	2.82389	2.34436	2.1698	2.25401	2.548	2.62253	2.47227	2.40266	1.27832	1.23358	1.1949	1.05328	1.08626	1.15681	1.1201	0.997962	1.00208	1.00881	1.01654	1.0289	1.00303	0.9947	1.43327	1.45744	1.4899	1.32344	1.36713	1.3859	1.4085	1.53017	1.56944	1.65024	1.60881	1.777	1.7118	2.05587	1.84411	1.94657	0	0.49117	0.445201	0.32534	0.39642
P2047726_AACGGGACACTGTTCC.1	Primary_ccRCC_early	0.784324	0.820186	0.704404	0.670394	0.751667	0.731318	0.998131	1.03477	1.01646	0.902122	0.865056	0.942019	0.97267	1.29992	1.31025	1.32084	1.38542	1.37351	1.33549	1.35145	1.48104	1.49695	1.50417	1.41537	1.39627	1.43793	1.46684	1.24897	1.2412	1.22638	1.28531	1.2743	1.26535	1.26017	1.20384	1.1796	1.12914	1.15395	1.10061	1.11433	1.05366	1.09061	1.07604	0	0.917981	0.888664	0.776625	0.855785
P2047726_AACGGGACATCTTTCA.1	Primary_ccRCC_early	-0.283922	-0.25591	-0.375358	-0.409494	-0.313193	-0.334565	-0.0788059	-0.0645846	-0.0589745	-0.187783	-0.221165	-0.153021	-0.114448	0.250861	0.307115	0.361505	0.549103	0.510861	0.413827	0.465923	0.736619	0.781209	0.819168	0.618705	0.58274	0.657432	0.69574	0.000172574	-0.0462603	-0.0828216	0.197763	0.14613	0.0953517	0.0463309	-0.124547	-0.125215	-0.113228	-0.118915	-0.0910427	-0.103522	-0.0705288	-0.0835154	-0.0771412	0	1.10252	1.06049	0.912667	1.01444
P2047726_AACGGGATCCTTCTAA.1	Primary_ccRCC_early	0.0119925	-0.00127469	0.0462666	0.0562135	0.0222779	0.0344527	-0.021894	0.0257125	0.0025151	-0.018327	-0.0095287	-0.032592	-0.0447991	0.377945	0.402384	0.4292	0.531215	0.505351	0.454664	0.479331	0.676056	0.687303	0.700423	0.599235	0.56586	0.630477	0.665081	0.233294	0.202943	0.195007	0.351659	0.321281	0.291199	0.262435	0.18997	0.184704	0.16968	0.176919	0.157172	0.163775	0.0695378	0.150014	0.11039	0	1.17107	1.15546	1.09584	1.13589
P2047726_AACGTCACAAGAATGT.1	Primary_ccRCC_early	0.450696	0.467363	0.328603	0.278146	0.412285	0.372555	0.498824	0.488887	0.493348	0.505764	0.486835	0.522851	0.508085	0.536032	0.556571	0.580313	0.763504	0.70607	0.614529	0.659546	1.12443	1.20981	1.29732	0.90235	0.82834	0.974007	1.04974	0.469899	0.460426	0.456633	0.514178	0.500838	0.488687	0.478922	0.45698	0.457209	0.45538	0.455722	0.459388	0.457212	0.485387	0.47891	0.481464	0	3.31797	3.34832	3.40763	3.36797
P2047726_AACGTCACACAATTCG.1	Primary_ccRCC_early	0.0119925	-0.00127469	0.0462666	0.0562135	0.0222779	0.0344527	0.131786	0.194358	0.163507	-0.0158188	-0.0095287	0.0437157	0.101882	0.487072	0.483307	0.483136	0.486272	0.483864	0.482577	0.482129	0.541596	0.555106	0.551307	0.507103	0.496922	0.515968	0.528662	0.456694	0.438555	0.425824	0.490142	0.490381	0.492202	0.474185	0.416878	0.4076	0.385822	0.396282	0.317411	0.352116	0.224707	0.281585	0.253199	0	0.0340039	0.0441382	0.111964	0.0664852
P2047726_AAGAACACATTGCTGA.1	Primary_ccRCC_early	0.0119925	-0.0249893	0.0462666	0.0562135	0.0222779	0.0344527	-0.2467	-0.299332	-0.273884	-0.128855	-0.078158	-0.181721	-0.216586	-0.734469	-0.761052	-0.784694	-0.865121	-0.846219	-0.80715	-0.827382	-0.979467	-1.00265	-1.02487	-0.91115	-0.888093	-0.934806	-0.956368	-0.602922	-0.592386	-0.577642	-0.698402	-0.652344	-0.623962	-0.614233	-0.557698	-0.539274	-0.485803	-0.518525	-0.412952	-0.450419	-0.32532	-0.375062	-0.35141	0	-0.697274	-0.663664	-0.522811	-0.619423
P2047726_AAGAACATCAATCCAG.1	Primary_ccRCC_early	0.675449	0.695256	0.620903	0.613457	0.657611	0.635574	0.751325	0.757073	0.749741	0.708649	0.699831	0.722851	0.739888	0.885294	0.895527	0.907303	0.971789	0.961059	0.923348	0.945312	1.08554	1.11359	1.14718	1.01074	0.989019	1.03463	1.05743	0.861728	0.856509	0.846885	0.881689	0.877425	0.870408	0.866873	0.832038	0.819471	0.802628	0.810305	0.778481	0.791714	0.757578	0.76965	0.761001	0	1.41569	1.39404	1.31578	1.36787
P2047726_AAGACAACAATCCTAG.1	Primary_ccRCC_early	0.535139	0.547963	0.515325	0.510498	0.52412	0.515843	0.583865	0.583969	0.581291	0.561269	0.551922	0.575742	0.585659	0.734242	0.748617	0.768724	0.876908	0.847358	0.792529	0.81952	1.02608	1.05366	1.07907	0.93968	0.908146	0.970722	0.999792	0.68096	0.672783	0.669137	0.719692	0.707851	0.699574	0.689267	0.664779	0.660915	0.650402	0.656133	0.627287	0.640674	0.593426	0.615693	0.604827	0	1.12739	1.109	1.0344	1.08953
P2047726_AAGACAATCTGCTTTA.1	Primary_ccRCC_early	0.0740827	0.0723081	0.150645	0.170379	0.0849424	0.112764	-0.0288097	-0.0645846	-0.0565063	0.0257999	0.0477948	0.00581873	-0.0107573	-0.20287	-0.211263	-0.217901	-0.258818	-0.242579	-0.224619	-0.232313	-0.3103	-0.32022	-0.336587	-0.280526	-0.269649	-0.292112	-0.300043	-0.161076	-0.151164	-0.1407	-0.195064	-0.189729	-0.182196	-0.172235	-0.131466	-0.125215	-0.113228	-0.118915	-0.0910427	-0.103522	-0.0705288	-0.0835154	-0.0771412	0	-0.68566	-0.676997	-0.634532	-0.66886
P2047726_AAGACAATCTTCGTAT.1	Primary_ccRCC_early	0.0445896	0.022824	0.104047	0.133052	0.0647575	0.0808104	-0.0542573	-0.0645846	-0.0589745	-0.0145942	0.006472	-0.0220087	-0.0338887	0.0245787	0.0315678	0.0414725	0.0751141	0.0635444	0.0454446	0.0532572	0.173709	0.188031	0.204522	0.110066	0.0910281	0.132837	0.152994	-0.0176635	-0.0229235	-0.0392538	0.0171284	0.00547301	-0.0044087	-0.011604	-0.0524235	-0.0600607	-0.0816401	-0.0692634	-0.0910427	-0.100293	-0.0705288	-0.0835154	-0.0771412	0	0.657536	0.646686	0.599043	0.63297
P2047726_AAGACTCAGCCTAGGA.1	Primary_ccRCC_early	0.0119925	-0.00127469	0.0462666	0.0562135	0.0222779	0.0344527	-0.0542573	-0.0645846	-0.0589745	-0.018327	-0.0095287	-0.032592	-0.0461659	-0.071286	-0.0614571	-0.0496413	-0.00419297	-0.0167509	-0.0387837	-0.0286535	0.0857822	0.105093	0.137251	0.0317534	0.0141446	0.0478995	0.0665733	-0.134207	-0.14586	-0.1407	-0.0823449	-0.0969856	-0.110651	-0.122533	-0.131466	-0.125215	-0.113228	-0.118915	-0.0910427	-0.103522	-0.0705288	-0.0835154	-0.0771412	0	0.362873	0.373	0.397411	0.381081
P2047726_AAGATAGCATATCTGG.1	Primary_ccRCC_early	-0.596791	-0.571272	-0.680392	-0.679238	-0.628978	-0.663913	-0.470066	-0.435497	-0.452297	-0.522052	-0.545575	-0.504358	-0.487785	-0.265793	-0.260423	-0.252087	-0.244551	-0.238454	-0.243314	-0.232615	-0.285714	-0.293753	-0.299201	-0.258259	-0.251096	-0.266481	-0.276034	-0.248275	-0.268906	-0.286119	-0.256876	-0.249193	-0.240459	-0.23009	-0.298903	-0.315365	-0.347499	-0.33097	-0.379809	-0.363537	-0.421587	-0.398218	-0.410045	0	-0.885642	-0.919489	-1.0164	-0.953877
P2047726_AAGATAGTCCTGCTAC.1	Primary_ccRCC_early	0.292785	0.347232	0.140933	0.0979173	0.232404	0.180066	0.560807	0.632361	0.590465	0.43945	0.403117	0.482415	0.533826	1.05696	1.08242	1.10294	1.16558	1.14538	1.1138	1.12561	1.27282	1.29652	1.32343	1.20085	1.18074	1.22759	1.25041	0.9598	0.947208	0.924065	1.03624	1.01278	0.99081	0.971838	0.906066	0.886922	0.846288	0.866162	0.784351	0.815304	0.673682	0.75273	0.713138	0	1.11096	1.09765	1.04546	1.08053
P2047726_AAGATAGTCTGCTTTA.1	Primary_ccRCC_early	0.0119925	-0.00127469	0.0462666	0.0562135	0.0222779	0.0344527	-0.0542573	-0.0645846	-0.0589745	-0.018327	-0.0095287	-0.032592	-0.0461659	-0.20287	-0.211263	-0.217901	-0.244551	-0.238454	-0.224619	-0.232313	-0.285714	-0.293753	-0.299201	-0.258259	-0.251096	-0.266481	-0.276034	-0.161076	-0.151164	-0.1407	-0.195064	-0.189729	-0.182196	-0.172235	-0.131466	-0.125215	-0.113228	-0.118915	-0.0910427	-0.103522	-0.0705288	-0.0835154	-0.0771412	0	-0.988655	-1.02565	-1.13153	-1.063
P2047726_AAGCCATAGGCAGGGA.1	Primary_ccRCC_early	0.0119925	-0.00127469	0.0462666	0.0562135	0.0222779	0.0344527	0.143298	0.195782	0.169746	0.0222885	-0.0095287	0.0710175	0.119156	0.349046	0.345882	0.329582	0.272085	0.284168	0.313318	0.297458	0.248065	0.246614	0.230382	0.26021	0.266159	0.253438	0.250291	0.363284	0.369337	0.356403	0.351648	0.35151	0.353093	0.357541	0.34726	0.338103	0.317103	0.327063	0.301282	0.309153	0.221733	0.293485	0.257722	0	-0.238294	-0.238619	-0.237138	-0.240505
P2047726_AAGCGAGCACCTGCGA.1	Primary_ccRCC_early	0.0119925	0.0582428	0.0462666	0.0562135	0.0222779	0.0344527	0.297761	0.414583	0.357031	0.15181	0.10579	0.195693	0.239308	1.01766	1.0652	1.10089	1.27195	1.22616	1.13597	1.18014	1.52013	1.57219	1.63565	1.36999	1.3214	1.41667	1.46894	0.867787	0.84994	0.818699	0.977305	0.944981	0.913657	0.884769	0.791801	0.763415	0.702423	0.732762	0.602232	0.652848	0.461468	0.550044	0.505982	0	1.70008	1.67253	1.54805	1.63984
P2047726_AAGCGAGTCGTAACAC.1	Primary_ccRCC_early	0.82777	0.859941	0.773867	0.765222	0.800613	0.782281	1.00446	1.03153	1.01744	0.929909	0.895267	0.968563	0.995173	0.970771	0.970694	0.975651	1.00382	1.0005	0.985312	0.995854	1.06815	1.08311	1.09269	1.02559	1.01471	1.04096	1.0545	0.989375	0.989355	0.986629	0.974945	0.976987	0.981218	0.989201	0.989922	0.997974	1.01474	1.00543	1.02064	1.01697	1.03669	1.02487	1.02962	0	0.459447	0.457023	0.435985	0.452221
P2047726_AAGCGTTGTTCTCTCG.1	Primary_ccRCC_early	0.307489	0.323774	0.261588	0.280461	0.286509	0.264978	0.284228	0.292217	0.28803	0.293272	0.298984	0.287424	0.283578	0.318849	0.305968	0.296427	0.253683	0.267013	0.298045	0.281351	0.279431	0.28922	0.300789	0.255487	0.24854	0.261152	0.27004	0.331173	0.320596	0.315366	0.331177	0.340772	0.352109	0.341355	0.313819	0.312321	0.306563	0.30891	0.305909	0.306204	0.296961	0.305668	0.300872	0	0.783875	0.801953	0.887575	0.830255
P2047726_AAGTACCTCTCGTCAC.1	Primary_ccRCC_early	0.890871	0.88805	0.909889	0.913505	0.894799	0.901656	0.873353	0.843731	0.853123	0.862606	0.871507	0.86413	0.874173	0.734799	0.747941	0.765443	0.83944	0.823678	0.78874	0.808721	0.973256	0.997995	1.0236	0.888103	0.860717	0.917488	0.945568	0.700877	0.699136	0.708948	0.728851	0.720527	0.710038	0.702782	0.724662	0.743674	0.78374	0.762469	0.798567	0.790382	0.836178	0.814196	0.829087	0	1.46897	1.46286	1.42649	1.45227
P2047726_AAGTCGTTCAGGAAAT.1	Primary_ccRCC_early	0.911062	0.906826	0.908148	0.902035	0.910305	0.910401	0.904116	0.916036	0.910008	0.905586	0.906318	0.902569	0.900923	1.14677	1.13278	1.12359	0.966547	1.00368	1.08201	1.04153	0.772548	0.737854	0.721186	0.885687	0.926055	0.8445	0.808361	1.17629	1.15317	1.13601	1.15995	1.1704	1.18232	1.1974	1.12371	1.10897	1.07455	1.09183	1.04219	1.05854	0.946762	1.02446	0.974879	0	0.841083	0.877197	0.97824	0.910583
P2047726_AAGTGAAGTGTTCGAT.1	Primary_ccRCC_early	0.0119925	-0.00127469	0.0462666	0.0562135	0.0222779	0.0344527	0.0155262	0.00417639	0.00567294	0.0089541	0.000280538	0.0255708	0.0299126	0.412515	0.44434	0.486381	0.635757	0.601895	0.527681	0.568537	0.832532	0.873186	0.906867	0.717019	0.676663	0.760043	0.799153	0.264464	0.237326	0.215465	0.379556	0.348609	0.318854	0.291357	0.181973	0.154076	0.0997313	0.123896	0.0570485	0.0831076	0.0106791	0.0361649	0.0228926	0	2.19651	2.22851	2.30113	2.25492
P2047726_AATAGAGGTGGTCTCG.1	Primary_ccRCC_early	2.20565	2.23939	2.09683	2.02993	2.18096	2.15833	2.48118	2.61208	2.54706	2.32838	2.27703	2.37245	2.41636	2.55661	2.53681	2.52368	2.472	2.48632	2.51053	2.49794	2.37823	2.3592	2.34492	2.43754	2.45558	2.4169	2.39968	2.65446	2.6723	2.69372	2.57519	2.59156	2.60955	2.63104	2.71916	2.7343	2.76244	2.74995	2.74009	2.76039	2.64887	2.71814	2.68319	0	2.15093	2.08066	1.91573	2.01535
P2047726_AATCACGAGACTCGAG.1	Primary_ccRCC_early	-0.0607646	-0.0588553	-0.0587512	-0.0695549	-0.0591532	-0.0622523	-0.0542573	-0.0645846	-0.0589745	-0.0437593	-0.0536137	-0.032592	-0.0461659	-0.0840865	-0.063547	-0.0405509	0.0330732	0.0186204	-0.0180281	0.00427316	0.0912169	0.106068	0.123018	0.0565978	0.0433768	0.0733068	0.080199	-0.161076	-0.151164	-0.1407	-0.102185	-0.123318	-0.142909	-0.160153	-0.131466	-0.125215	-0.113228	-0.118915	-0.0910427	-0.103522	-0.0705288	-0.0835154	-0.0771412	0	-0.00386727	-0.0374912	-0.139269	-0.0734762
P2047726_AATCACGTCAAGTGTC.1	Primary_ccRCC_early	0.215574	0.237267	0.187288	0.187571	0.198163	0.190628	0.304432	0.324202	0.310918	0.263466	0.254147	0.283393	0.302	0.554102	0.5627	0.565551	0.58063	0.575174	0.566449	0.570628	0.620469	0.634602	0.643852	0.594365	0.587611	0.600423	0.611128	0.476633	0.462564	0.454761	0.540034	0.527339	0.511653	0.493538	0.443412	0.432313	0.417333	0.425671	0.380969	0.398063	0.339566	0.368329	0.350592	0	1.00794	1.00195	0.975673	0.99525
P2047726_AATCGACTCGACCCAG.1	Primary_ccRCC_early	1.97097	1.97753	1.99606	2.01419	1.96718	1.97668	1.95622	1.97295	1.97025	1.95625	1.96612	1.95175	1.94613	1.80187	1.77011	1.74587	1.63394	1.65759	1.71021	1.6822	1.56453	1.55936	1.5496	1.60161	1.61524	1.5873	1.5716	1.89448	1.90838	1.91432	1.82353	1.84964	1.86802	1.87986	1.92883	1.94129	1.95548	1.95376	1.968	1.96056	1.9718	1.97566	1.97948	0	0.746058	0.714372	0.624411	0.685
P2047726_AATCGTGAGGTTGAGC.1	Primary_ccRCC_early	0.0119925	-0.00127469	0.0462666	0.0562135	0.0222779	0.0344527	-0.0542573	-0.0645846	-0.0589745	-0.018327	-0.0095287	-0.032592	-0.0461659	-0.0395829	-0.00168867	0.0383948	0.166575	0.132703	0.0692318	0.104824	0.327022	0.354196	0.383551	0.228756	0.197827	0.258569	0.291801	-0.161076	-0.151164	-0.1407	-0.0787018	-0.115899	-0.152019	-0.172235	-0.131466	-0.125215	-0.113228	-0.118915	-0.0910427	-0.103522	-0.0705288	-0.0835154	-0.0771412	0	1.0323	1.00851	0.912569	0.98096
P2047726_AATCGTGAGTACAGCG.1	Primary_ccRCC_early	0.0119925	-0.00127469	0.0462666	0.0562135	0.0222779	0.0344527	-0.0542573	-0.0645846	-0.0589745	-0.018327	-0.0095287	-0.032592	-0.0461659	0.404288	0.429561	0.463015	0.593088	0.569211	0.500836	0.538606	0.748022	0.782276	0.809829	0.649034	0.621212	0.679662	0.714632	0.29505	0.275366	0.25596	0.382819	0.358341	0.335276	0.314724	0.220318	0.184402	0.115573	0.146026	0.0601726	0.0925239	-0.0345542	0.027522	-0.00366999	0	0.666132	0.628932	0.51182	0.588621
P2047726_AATCGTGGTGATCGTT.1	Primary_ccRCC_early	-0.344986	-0.319704	-0.409825	-0.411536	-0.376951	-0.391037	-0.215333	-0.177251	-0.195992	-0.269504	-0.293638	-0.251516	-0.234334	-0.20287	-0.211263	-0.217901	-0.165627	-0.193837	-0.224619	-0.221486	-0.0462186	-0.0212568	-0.0190536	-0.117623	-0.141239	-0.0954861	-0.0711843	-0.161076	-0.151164	-0.1407	-0.195064	-0.189729	-0.182196	-0.172235	-0.131466	-0.125215	-0.139728	-0.129065	-0.158525	-0.149359	-0.17389	-0.169412	-0.172193	0	0.19167	0.17467	0.117189	0.1557
P2047726_AATGAAGCATTGCAAC.1	Primary_ccRCC_early	0.920501	0.952839	0.82303	0.800895	0.881103	0.840295	1.01887	1.00435	1.01115	1.01928	0.98705	1.0473	1.03012	0.959396	0.956357	0.957541	0.964226	0.961541	0.95812	0.958882	0.959096	0.931995	0.907649	0.960816	0.962823	0.957256	0.958379	0.96713	0.969981	0.979344	0.961384	0.960314	0.960443	0.963278	0.994163	1.00786	1.03344	1.02016	0.989556	1.01175	0.997939	0.98461	0.990661	0	-0.171562	-0.221081	-0.370192	-0.272729
P2047726_AATGAAGGTACTTCCC.1	Primary_ccRCC_early	-0.357466	-0.384521	-0.221655	-0.205535	-0.314428	-0.268036	-0.545764	-0.589257	-0.573688	-0.474451	-0.437991	-0.501167	-0.514538	-0.637973	-0.638855	-0.636896	-0.61676	-0.622611	-0.633981	-0.6289	-0.610632	-0.610054	-0.608229	-0.614249	-0.615337	-0.614088	-0.61128	-0.631937	-0.628746	-0.621357	-0.637764	-0.638619	-0.638084	-0.635818	-0.625152	-0.630896	-0.638656	-0.634933	-0.642212	-0.640814	-0.605343	-0.635623	-0.621594	0	-1.14944	-1.167	-1.20463	-1.1844
P2047726_AATGACCCAAGACCGA.1	Primary_ccRCC_early	-1.31115	-1.33198	-1.23671	-1.20596	-1.29196	-1.2721	-1.44035	-1.47964	-1.46432	-1.36619	-1.34977	-1.38322	-1.41336	-1.65904	-1.65935	-1.65902	-1.629	-1.63751	-1.65291	-1.64575	-1.58758	-1.57191	-1.54955	-1.61568	-1.62445	-1.60767	-1.59939	-1.62835	-1.62453	-1.62381	-1.65229	-1.64686	-1.63987	-1.6316	-1.62066	-1.61685	-1.59944	-1.61154	-1.55835	-1.57934	-1.49492	-1.53649	-1.51005	0	0.255625	0.315554	0.518625	0.380443
P2047726_AATGACCCAGACCTGC.1	Primary_ccRCC_early	0.492539	0.51429	0.410478	0.372095	0.465915	0.436013	0.682506	0.728819	0.700565	0.570051	0.53956	0.607426	0.651119	1.10367	1.1102	1.11923	1.12313	1.12139	1.12257	1.12053	1.18424	1.20184	1.22273	1.14386	1.13091	1.15585	1.16752	1.0317	1.01725	0.994498	1.08886	1.07982	1.06107	1.0456	0.969086	0.94688	0.90031	0.923139	0.840705	0.875872	0.757227	0.812572	0.78448	0	0.871822	0.847475	0.758046	0.8197
P2047726_AATGACCGTATCGTTG.1	Primary_ccRCC_early	0.0119925	0.00814142	0.0462666	0.0562135	0.0222779	0.0344527	0.198225	0.24084	0.219607	0.0589239	0.0263945	0.104943	0.150518	0.204465	0.221179	0.240633	0.347721	0.317351	0.259385	0.287446	0.566016	0.621575	0.679002	0.420829	0.384646	0.464053	0.510665	0.161954	0.155684	0.154883	0.19645	0.185355	0.175665	0.168395	0.157814	0.172962	0.214126	0.187009	0.255052	0.244592	0.262192	0.277871	0.282279	0	1.70353	1.70709	1.70259	1.70578
P2047726_AATGACCTCCAACTGA.1	Primary_ccRCC_early	2.99945	2.98564	3.01635	3.02039	3.00365	3.01112	2.89833	2.86952	2.88428	2.96692	2.97799	2.94132	2.91526	2.55661	2.53681	2.52368	2.472	2.48632	2.51053	2.49794	2.37823	2.3592	2.34492	2.43754	2.45558	2.4169	2.39968	2.65446	2.6723	2.69372	2.57519	2.59156	2.60955	2.63104	2.71916	2.7343	2.76244	2.74995	2.79951	2.77886	2.85185	2.81173	2.83175	0	1.60778	1.58329	1.49373	1.55386
P2047726_AATGGAAAGAGCAACC.1	Primary_ccRCC_early	0.413982	0.445495	0.365177	0.341847	0.398829	0.383477	0.639223	0.740768	0.690845	0.51059	0.478774	0.539658	0.588339	0.936022	0.948956	0.940872	0.817666	0.846203	0.907749	0.875632	0.667643	0.641864	0.618696	0.754324	0.785901	0.722019	0.694562	0.860562	0.846055	0.852779	0.921853	0.904413	0.887955	0.873908	0.864804	0.876118	0.897368	0.886135	0.895272	0.911161	0.788918	0.878431	0.834094	0	-0.638314	-0.699487	-0.881106	-0.761904
P2047726_AATGGAAGTACGTACT.1	Primary_ccRCC_early	0.0119925	-0.00127469	0.0462666	0.0562135	0.0222779	0.0344527	-0.0542573	-0.0645846	-0.0589745	-0.018327	-0.0095287	-0.032592	-0.0461659	-0.0877416	-0.0835984	-0.0772347	-0.0114237	-0.0291733	-0.0613711	-0.0461927	-0.0163529	-0.0185549	-0.019062	-0.0031099	0.00271435	-0.00982478	-0.0136356	-0.117374	-0.121283	-0.136318	-0.0928133	-0.10115	-0.10818	-0.113072	-0.131466	-0.125215	-0.113228	-0.118915	-0.0910427	-0.103522	-0.0705288	-0.0835154	-0.0771412	0	0.107676	0.0821691	0.0457254	0.0547859
P2047726_ACAAAGATCTCATAGG.1	Primary_ccRCC_early	0.681603	0.655756	0.744417	0.763611	0.715181	0.724452	0.521614	0.461227	0.489939	0.581579	0.616997	0.55682	0.535934	-0.168176	-0.190988	-0.210759	-0.244551	-0.238454	-0.224619	-0.232313	-0.285714	-0.293753	-0.299201	-0.258259	-0.251096	-0.266481	-0.276034	-0.00943625	0.0278398	0.0592008	-0.13956	-0.112854	-0.0777005	-0.0447169	0.0955786	0.127127	0.192935	0.158503	0.271966	0.231351	0.422187	0.32146	0.369701	0	-0.599116	-0.57351	-0.533117	-0.554806
P2047726_ACAACCACATGGGATG.1	Primary_ccRCC_early	0.557571	0.552515	0.646068	0.67916	0.569768	0.599706	0.495044	0.446137	0.464895	0.513425	0.531865	0.505302	0.512232	0.310076	0.296542	0.286788	0.285557	0.279235	0.277121	0.273991	0.368269	0.386488	0.395322	0.312232	0.29898	0.329707	0.350792	0.347885	0.348793	0.355947	0.32353	0.334742	0.348215	0.347372	0.367833	0.380656	0.391999	0.392632	0.396756	0.393986	0.429558	0.400219	0.413693	0	-0.598129	-0.640922	-0.74043	-0.676164
P2047726_ACAACCAGTGGCAACA.1	Primary_ccRCC_early	2.99945	2.98564	3.01635	3.02039	3.00365	3.01112	2.89833	2.86952	2.88428	2.96692	2.97799	2.94132	2.91526	2.55661	2.53681	2.52368	2.472	2.48632	2.51053	2.49794	2.24125	2.19275	2.14869	2.40012	2.45558	2.34166	2.29198	2.65446	2.6723	2.69372	2.57519	2.59156	2.60955	2.63104	2.71916	2.7343	2.76244	2.74995	2.79951	2.77886	2.85185	2.81173	2.83175	0	0.248974	0.22381	0.141033	0.196485
P2047726_ACAAGCTAGAGCACTG.1	Primary_ccRCC_early	0.0119925	-0.00127469	0.0462666	0.0562135	0.0222779	0.0344527	-0.0542573	-0.0645846	-0.0589745	-0.018327	-0.0095287	-0.032592	-0.0461659	0.00554766	0.00530515	0.00214565	-0.00916494	-0.00600086	-0.000876082	-0.00113529	0.0247121	0.0329331	0.0409862	0.000201408	-0.00628379	0.00786424	0.0143355	0.0110186	0.0156	0.0123482	0.00788172	0.0105766	0.0130564	0.0102744	0.0129734	0.0152133	0.0105519	0.0164119	-0.0187119	-0.00081576	-0.0705288	-0.0320395	-0.0554436	0	-0.0717986	-0.0720453	-0.0645191	-0.0698729
P2047726_ACAAGCTCAATTGAGA.1	Primary_ccRCC_early	0.0995598	0.153815	0.0462666	0.0562135	0.045805	0.0344527	0.330318	0.376469	0.353216	0.245306	0.209471	0.279811	0.298767	0.765392	0.783279	0.799276	0.877675	0.864204	0.822263	0.845802	0.945379	0.955785	0.969268	0.90383	0.888139	0.918523	0.928584	0.711983	0.702564	0.686862	0.753803	0.745972	0.732075	0.721299	0.665733	0.64395	0.597947	0.620452	0.522816	0.563922	0.407759	0.487379	0.444859	0	0.872607	0.870523	0.849163	0.865211
P2047726_ACAAGCTGTAACAGTA.1	Primary_ccRCC_early	0.0119925	-0.00127469	0.0462666	0.0562135	0.0222779	0.0344527	0.0386259	0.094573	0.0649776	-0.018327	-0.0095287	-0.0201505	0.0152992	0.548873	0.56387	0.577096	0.640469	0.628105	0.595206	0.613864	0.724331	0.739599	0.757736	0.670735	0.653933	0.684023	0.702083	0.457109	0.436989	0.409248	0.533412	0.519493	0.502987	0.481335	0.375544	0.34712	0.282237	0.316788	0.216379	0.249272	0.124641	0.188418	0.153748	0	0.786341	0.757049	0.666873	0.72869
P2047726_ACACAGTGTCCACTTC.1	Primary_ccRCC_early	-0.916141	-0.903555	-0.959774	-0.986121	-0.92674	-0.944797	-0.780534	-0.71636	-0.748108	-0.862618	-0.882818	-0.8374	-0.812504	-0.20287	-0.211263	-0.217901	-0.0343205	-0.0832717	-0.196702	-0.137176	0.185526	0.22048	0.257391	0.062693	0.0200572	0.101572	0.143405	-0.391635	-0.440334	-0.481253	-0.197252	-0.245495	-0.28942	-0.340805	-0.506466	-0.525477	-0.560169	-0.542875	-0.609606	-0.58503	-0.686931	-0.631366	-0.659424	0	0.433169	0.389606	0.246633	0.347867
P2047726_ACACAGTTCGGACTTA.1	Primary_ccRCC_early	-0.135129	-0.112743	-0.210748	-0.233718	-0.164415	-0.195342	-0.0542573	-0.0645846	-0.0589745	-0.0676938	-0.0892683	-0.0526608	-0.0461659	-0.164878	-0.156507	-0.14629	-0.107044	-0.118149	-0.137003	-0.12848	-0.0694286	-0.0601663	-0.0495252	-0.0925024	-0.0995173	-0.0867072	-0.0785048	-0.158304	-0.151164	-0.1407	-0.162792	-0.163941	-0.163724	-0.161339	-0.131466	-0.125215	-0.113228	-0.118915	-0.0910427	-0.103522	-0.0705288	-0.0835154	-0.0771412	0	-1.08985	-1.12307	-1.2168	-1.15641
P2047726_ACACCAAAGAGCTTTC.1	Primary_ccRCC_early	0.53347	0.54215	0.510189	0.504752	0.515564	0.507307	0.53442	0.481483	0.506555	0.546613	0.554932	0.548928	0.553619	0.256736	0.251683	0.250212	0.247905	0.249448	0.248745	0.252323	0.305106	0.325887	0.355071	0.263736	0.253738	0.278579	0.289348	0.277513	0.283066	0.284278	0.261585	0.269187	0.269384	0.272677	0.28995	0.296613	0.326214	0.307778	0.371576	0.348076	0.459015	0.401909	0.437667	0	0.770333	0.770056	0.759064	0.76678
P2047726_ACACCAATCAGAGCAG.1	Primary_ccRCC_early	0.699005	0.660892	0.804236	0.832186	0.748229	0.775713	0.579173	0.532606	0.565073	0.617946	0.63823	0.606535	0.598191	0.205704	0.189985	0.177919	0.15357	0.15594	0.165997	0.159658	0.198154	0.216329	0.226754	0.163889	0.156417	0.17055	0.180668	0.296462	0.317502	0.334614	0.221445	0.244047	0.258563	0.276538	0.356829	0.380453	0.429513	0.403681	0.465221	0.446632	0.515427	0.485163	0.499042	0	0.300335	0.296447	0.270331	0.290494
P2047726_ACACGCGAGGATATAC.1	Primary_ccRCC_early	0.0119925	-0.00127469	0.0462666	0.0539826	0.0222779	0.0344527	-0.0542573	-0.0645846	-0.0589745	-0.018327	-0.0095287	-0.032592	-0.0461659	0.56399	0.580544	0.600148	0.584402	0.576315	0.591482	0.582878	0.683233	0.714827	0.748199	0.618405	0.601844	0.633225	0.651758	0.464777	0.444649	0.429532	0.54592	0.524171	0.50309	0.483856	0.385317	0.339294	0.239274	0.289652	0.136583	0.188967	-0.0170741	0.0821704	0.0332905	0	1.65313	1.67377	1.72186	1.68981
P2047726_ACACTGAGTAGTACGG.1	Primary_ccRCC_early	-1.73672	-1.68766	-1.85902	-1.89495	-1.77271	-1.81267	-1.47802	-1.4062	-1.44109	-1.59547	-1.64029	-1.55458	-1.51571	-0.910208	-0.884535	-0.857484	-0.723598	-0.762248	-0.830391	-0.802111	-0.514984	-0.476611	-0.437632	-0.637179	-0.679703	-0.596598	-0.554245	-1.055	-1.08563	-1.11421	-0.9376	-0.967276	-0.996727	-1.0259	-1.14057	-1.16888	-1.22576	-1.19699	-1.28423	-1.25441	-1.37417	-1.31582	-1.34475	0	0.0277033	0.039646	0.174214	0.0780375
P2047726_ACACTGATCGCCATAA.1	Primary_ccRCC_early	1.48427	1.42525	1.61303	1.65694	1.52262	1.56665	1.18667	1.10191	1.13765	1.32849	1.375	1.29279	1.24269	0.398293	0.372221	0.339433	0.167458	0.209959	0.29641	0.254571	0.0427543	0.0140968	-0.0120845	0.103843	0.132455	0.080443	0.0607895	0.550359	0.594424	0.646622	0.424679	0.449271	0.476567	0.507857	0.705998	0.751014	0.845494	0.796606	0.92969	0.886207	1.06896	0.975298	1.02003	0	0.0819322	0.0956326	0.132861	0.107905
P2047726_ACAGCCGTCCTCTTTC.1	Primary_ccRCC_early	0.0119925	0.00275002	0.0462666	0.0562135	0.0222779	0.0344527	0.118644	0.171753	0.145605	0.0495083	0.0265147	0.0713225	0.0935738	0.914992	0.955713	1.00001	1.17487	1.13078	1.04321	1.08622	1.3713	1.38805	1.40769	1.25285	1.21438	1.28929	1.33084	0.608727	0.547721	0.505326	0.872453	0.826004	0.753214	0.681408	0.465811	0.424704	0.33574	0.380403	0.276483	0.306618	0.197473	0.245273	0.221402	0	0.987827	0.931151	0.775702	0.870581
P2047726_ACAGGGACATAATCCG.1	Primary_ccRCC_early	0.8987	0.931935	0.796099	0.757795	0.860062	0.828411	1.02262	1.05962	1.03537	0.958036	0.950801	0.976894	0.997437	1.45714	1.46864	1.48611	1.52865	1.52615	1.49821	1.51551	1.50768	1.49434	1.47794	1.52445	1.52638	1.51482	1.51216	1.37201	1.35398	1.32849	1.43385	1.4141	1.39974	1.38906	1.29747	1.27076	1.21222	1.24253	1.1565	1.18405	1.0841	1.13215	1.10756	0	0.947057	0.938096	0.872979	0.925689
P2047726_ACATCCCCACCGGTCA.1	Primary_ccRCC_early	2.05248	2.00827	2.18748	2.2374	2.09311	2.13944	1.80287	1.69088	1.74475	1.93727	1.97174	1.90068	1.86797	0.0310965	-0.0849621	-0.195583	-0.41974	-0.315871	-0.224619	-0.232313	-0.91953	-1.00581	-1.08009	-0.630184	-0.525898	-0.73322	-0.831989	0.575605	0.686061	0.775809	0.149873	0.269339	0.366039	0.468541	0.87406	0.975196	1.18735	1.07875	1.36498	1.27393	1.60996	1.45942	1.5321	0	-1.27092	-1.19026	-0.903806	-1.10782
P2047726_ACATCGACAAACCATC.1	Primary_ccRCC_early	2.99945	2.98564	3.01494	2.97855	3.00365	3.01112	2.89833	2.86952	2.88428	2.96692	2.97799	2.94132	2.91526	2.55661	2.53681	2.52368	2.472	2.48632	2.51053	2.49794	2.37823	2.3592	2.34492	2.43754	2.45558	2.4169	2.39968	2.65446	2.6723	2.69372	2.57519	2.59156	2.60955	2.63104	2.71916	2.7343	2.76244	2.74995	2.79951	2.77886	2.85185	2.81173	2.83175	0	2.10769	2.02567	1.75839	1.93736
P2047726_ACATGCACAAGCCATT.1	Primary_ccRCC_early	0.0119925	0.00110762	0.0462666	0.0562135	0.0222779	0.0344527	0.0559373	0.0684491	0.0593098	0.0238475	0.0174149	0.0413414	0.0566817	0.360151	0.366725	0.372207	0.433728	0.412524	0.38455	0.39727	0.535777	0.554137	0.578234	0.469184	0.451464	0.488539	0.512069	0.29533	0.2795	0.258407	0.353228	0.343784	0.326193	0.311393	0.233227	0.212113	0.170737	0.189186	0.133256	0.154502	0.0790916	0.115758	0.0968871	0	0.280161	0.236245	0.109927	0.189958
P2047726_ACATGCACATCGATAC.1	Primary_ccRCC_early	0.0303568	0.062218	0.0462666	0.0562135	0.0222779	0.0344527	0.146834	0.161452	0.158043	0.100934	0.0812975	0.127773	0.139358	0.13231	0.132001	0.127341	0.121996	0.121944	0.127606	0.123399	0.139272	0.142018	0.138227	0.122475	0.119152	0.125246	0.131603	0.134732	0.133509	0.128978	0.132416	0.133487	0.133559	0.136768	0.128484	0.129255	0.133627	0.128911	0.15019	0.141363	0.157295	0.152033	0.153638	0	-0.507472	-0.515146	-0.547235	-0.523897
P2047726_ACATGCAGTAATTAGG.1	Primary_ccRCC_early	1.10117	1.06892	1.22534	1.28065	1.13876	1.17319	0.906133	0.833	0.864531	1.00656	1.03624	0.977438	0.940766	0.325326	0.30932	0.281311	0.153474	0.181008	0.243137	0.210462	0.0978159	0.101001	0.106379	0.122245	0.134251	0.109894	0.101259	0.442212	0.466656	0.498472	0.347766	0.368385	0.391697	0.418937	0.527104	0.564701	0.643777	0.602636	0.706846	0.674155	0.804317	0.741469	0.777044	0	0.559677	0.570904	0.597391	0.579691
P2047726_ACATGCATCCTCTCTT.1	Primary_ccRCC_early	2.81691	2.83155	2.82358	2.82546	2.81695	2.82086	2.77282	2.71253	2.74101	2.826	2.85122	2.81701	2.81027	1.68932	1.62559	1.56924	1.36195	1.41089	1.51399	1.46082	1.11648	1.04938	0.98606	1.2587	1.31001	1.20696	1.16155	2.03602	2.11387	2.17263	1.754	1.818	1.88547	1.95866	2.24182	2.30963	2.45121	2.37896	2.5806	2.52891	2.68507	2.63316	2.65764	0	-0.526392	-0.532156	-0.545498	-0.53894
P2047726_ACATGCATCGGTCAGC.1	Primary_ccRCC_early	0.771032	0.802443	0.671788	0.641549	0.744353	0.702967	0.909788	0.93895	0.932694	0.844173	0.823243	0.863212	0.890101	1.05819	1.07469	1.08938	1.09696	1.10244	1.09743	1.10262	1.08601	1.08114	1.06581	1.09092	1.09102	1.09003	1.08811	0.980777	0.969072	0.954805	1.03847	1.02077	1.00476	0.991998	0.946125	0.936612	0.93081	0.930791	0.918249	0.923995	0.937328	0.919759	0.924469	0	0.083554	0.0438249	-0.0205958	0.0413965
P2047726_ACCAAACTCACCGACG.1	Primary_ccRCC_early	0.0119925	0.0383149	0.0462666	0.0562135	0.0222779	0.0344527	0.148683	0.190405	0.164902	0.0825805	0.0565529	0.117734	0.135905	0.714335	0.75005	0.793183	0.955085	0.92083	0.835842	0.8823	1.16737	1.21739	1.25672	1.0396	0.995205	1.07877	1.1232	0.565436	0.533706	0.497524	0.68474	0.656001	0.628716	0.596656	0.460128	0.422022	0.347339	0.381625	0.294096	0.320748	0.216412	0.267355	0.2415	0	1.69007	1.67763	1.62796	1.66418
P2047726_ACCAAACTCTTTGCAT.1	Primary_ccRCC_early	-0.480343	-0.464278	-0.552834	-0.567355	-0.502024	-0.524958	-0.3461	-0.357033	-0.351948	-0.430442	-0.44678	-0.402043	-0.374747	-0.234928	-0.222844	-0.217901	-0.244551	-0.238454	-0.224619	-0.232313	-0.150041	-0.100162	-0.0667092	-0.258259	-0.251096	-0.23225	-0.191525	-0.30004	-0.312925	-0.332268	-0.248153	-0.262777	-0.276532	-0.288887	-0.346907	-0.364708	-0.371404	-0.368057	-0.374418	-0.373303	-0.363494	-0.376586	-0.370872	0	0.0461207	0.039646	0.00750966	0.0413965
P2047726_ACCAACATCGCATGAT.1	Primary_ccRCC_early	0.0119925	-0.00127469	0.0462666	0.0562135	0.0222779	0.0344527	0.0532773	0.0650002	0.0647965	-0.000744054	-0.0095287	0.0294794	0.0454278	0.0470797	0.0474893	0.0441349	0.0378287	0.0408836	0.0437292	0.0422507	0.00180902	-0.00760679	-0.0221429	0.0234507	0.0285621	0.0199201	0.010937	0.0531566	0.052248	0.0572823	0.0489661	0.0550655	0.0581199	0.0549624	0.0574784	0.0590923	0.0647288	0.059572	0.064991	0.0683999	0.0669303	0.0660107	0.0690784	0	-0.288308	-0.287689	-0.277051	-0.283765
P2047726_ACCAACATCTGCGGAC.1	Primary_ccRCC_early	0.40162	0.419703	0.374148	0.349489	0.395405	0.390532	0.534583	0.586525	0.566533	0.462596	0.441138	0.492712	0.505127	1.18738	1.22779	1.27288	1.44837	1.39753	1.306	1.3465	1.7239	1.78451	1.84209	1.56518	1.50414	1.61167	1.66438	0.994612	0.944824	0.900857	1.15233	1.11421	1.07718	1.04278	0.86126	0.819843	0.732294	0.776012	0.662534	0.69754	0.600504	0.636693	0.613783	0	2.26667	2.20995	2.01821	2.14673
P2047726_ACCACAAAGCTAAACA.1	Primary_ccRCC_early	0.410727	0.459042	0.315505	0.311345	0.367703	0.334102	0.599208	0.6448	0.619046	0.522134	0.49705	0.554406	0.582659	0.958323	0.966659	0.974003	1.00476	0.995599	0.98151	0.987212	1.05831	1.07342	1.07612	1.0228	1.01375	1.03092	1.04454	0.887991	0.871526	0.848991	0.945395	0.93415	0.924777	0.903947	0.831521	0.813161	0.774382	0.793258	0.730904	0.75565	0.66313	0.705833	0.685176	0	0.529536	0.500874	0.419414	0.476908
P2047726_ACCACAAAGTATGAAC.1	Primary_ccRCC_early	1.75635	1.72612	1.84256	1.87272	1.78229	1.8123	1.6176	1.47393	1.568	1.67958	1.70226	1.65447	1.63235	0.176245	0.10463	0.0373479	-0.217529	-0.157236	-0.0291406	-0.0947847	-0.285714	-0.324927	-0.365023	-0.258259	-0.251096	-0.266481	-0.276034	0.493248	0.544416	0.603199	0.248907	0.320518	0.395685	0.443288	0.668625	0.751429	0.923918	0.835608	1.11622	1.01786	1.38468	1.21827	1.2988	0	0.200147	0.273696	0.545187	0.362983
P2047726_ACCATTTTCGGTCTGG.1	Primary_ccRCC_early	0.0119925	-0.00127469	0.0462666	0.0562135	0.0222779	0.0344527	-0.0542573	-0.0645846	-0.0589745	-0.018327	-0.0095287	-0.032592	-0.0461659	-0.0550263	-0.0454099	-0.0330761	0.0631021	0.0382697	-0.0150979	0.00855511	0.196128	0.223759	0.257361	0.125148	0.0942631	0.150651	0.172881	-0.10717	-0.105261	-0.106833	-0.0651519	-0.0799348	-0.0930117	-0.103532	-0.117452	-0.125215	-0.113228	-0.118915	-0.0910427	-0.103522	-0.0705288	-0.0835154	-0.0771412	0	0.442263	0.429271	0.376122	0.413832
P2047726_ACCCAAAAGCATTTGC.1	Primary_ccRCC_early	0.836782	0.865356	0.741603	0.728932	0.797891	0.770932	0.908632	0.882769	0.902214	0.88017	0.872339	0.893754	0.906063	0.685621	0.67438	0.667816	0.652177	0.653616	0.661564	0.656192	0.663219	0.674461	0.676357	0.654468	0.657593	0.654352	0.658992	0.76466	0.770113	0.777768	0.703332	0.719228	0.742182	0.759447	0.777332	0.776704	0.779926	0.775107	0.797312	0.787864	0.855823	0.807689	0.830177	0	0.0571546	0.0426686	0.0457254	0.0413965
P2047726_ACCCTCAGTACCCGAC.1	Primary_ccRCC_early	-0.43957	-0.38492	-0.611931	-0.659371	-0.501441	-0.557768	-0.0542573	-0.0645846	-0.0589745	-0.263108	-0.322574	-0.197046	-0.123707	0.567815	0.601333	0.638398	0.763534	0.732886	0.674927	0.702781	0.945809	0.980791	1.00212	0.836885	0.800423	0.876015	0.911804	0.363335	0.317792	0.271886	0.527975	0.490025	0.453177	0.40812	0.214411	0.161633	0.0502142	0.105876	-0.0834057	-0.0157076	-0.0705288	-0.0835154	-0.0771412	0	0.539293	0.505228	0.398517	0.473715
P2047726_ACCCTCAGTTACCTTT.1	Primary_ccRCC_early	0.0119925	0.00304928	0.0462666	0.0562135	0.0222779	0.0344527	0.179882	0.202756	0.191126	0.0955404	0.050022	0.13909	0.171809	0.196805	0.202862	0.211902	0.25115	0.239621	0.220478	0.228955	0.337107	0.35685	0.358638	0.28418	0.26785	0.299335	0.317927	0.186809	0.183907	0.195427	0.199699	0.199858	0.20179	0.190008	0.211278	0.228369	0.262827	0.24452	0.259494	0.260989	0.215029	0.238928	0.226529	0	0.0340039	0.013596	-0.0579018	-0.0123789
P2047726_ACCCTCATCAAGTGGG.1	Primary_ccRCC_early	0.890326	0.881907	0.917138	0.936861	0.902908	0.903176	0.835758	0.803008	0.820077	0.847981	0.863864	0.844005	0.842794	0.860301	0.882972	0.910013	1.00057	0.985507	0.936795	0.964131	1.10898	1.12524	1.14904	1.04163	1.02118	1.06092	1.08558	0.786992	0.776158	0.772054	0.841306	0.824574	0.809516	0.797545	0.764352	0.761621	0.766333	0.76311	0.758467	0.761905	0.788042	0.760365	0.773783	0	1.34388	1.3108	1.18603	1.27327
P2047726_ACCCTCATCCCGGTAG.1	Primary_ccRCC_early	-0.464496	-0.453403	-0.473042	-0.466197	-0.466664	-0.468333	-0.471773	-0.491266	-0.482176	-0.472558	-0.463363	-0.47394	-0.474382	-0.20287	-0.211263	-0.197028	-0.0240122	-0.0724013	-0.155542	-0.114876	0.146922	0.181388	0.217653	0.0549666	0.015761	0.0892811	0.11768	-0.216617	-0.24922	-0.277933	-0.195064	-0.189729	-0.182196	-0.18607	-0.312898	-0.351445	-0.415184	-0.383015	-0.460219	-0.440516	-0.49012	-0.475513	-0.483498	0	0.794259	0.773702	0.681153	0.749911
P2047726_ACCGTTCTCTTACGGA.1	Primary_ccRCC_early	2.32462	2.33006	2.25187	2.22547	2.31265	2.27571	2.30003	2.24797	2.26602	2.35208	2.34116	2.35791	2.34023	1.61815	1.56796	1.52503	1.36126	1.40003	1.48326	1.43994	1.22152	1.19923	1.18831	1.30048	1.33061	1.26981	1.24555	1.90425	1.95831	1.9983	1.67794	1.73726	1.80031	1.85042	2.02881	2.05733	2.09597	2.08619	2.12473	2.10912	2.21013	2.14045	2.17343	0	-0.0366917	-0.0517978	-0.0611455	-0.0600973
P2047726_ACCTACCCAAGTGGCA.1	Primary_ccRCC_early	-1.20884	-1.18188	-1.25022	-1.27635	-1.21988	-1.23272	-1.00824	-0.942143	-0.974365	-1.11365	-1.15498	-1.07726	-1.04262	-0.263897	-0.217216	-0.217901	-0.216078	-0.238454	-0.224619	-0.232313	-0.122941	-0.103059	-0.0819491	-0.178777	-0.197088	-0.161835	-0.142798	-0.459256	-0.500831	-0.539698	-0.301461	-0.34122	-0.38093	-0.420185	-0.575214	-0.614268	-0.693203	-0.653107	-0.774704	-0.733401	-0.898499	-0.818494	-0.858097	0	0.0768363	0.0882169	0.118367	0.0981584
P2047726_ACCTGAACAACCACAT.1	Primary_ccRCC_early	2.2733	2.26619	2.30648	2.36944	2.27395	2.27772	2.20835	2.13589	2.17049	2.263	2.26467	2.25647	2.25195	1.47792	1.43581	1.40006	1.30938	1.32678	1.36482	1.34454	1.08631	1.04706	1.01105	1.21552	1.26221	1.16829	1.12716	1.70416	1.75534	1.81616	1.52028	1.56114	1.60467	1.65287	1.85536	1.89277	1.96954	1.93026	2.02674	2.01274	2.10279	2.0403	2.07007	0	-0.559219	-0.593076	-0.692064	-0.628144
P2047726_ACCTGAACACGGGTAA.1	Primary_ccRCC_early	0.0119925	-0.00127469	0.0462666	0.0562135	0.0222779	0.0344527	0.0569296	0.177079	0.112218	-0.018327	-0.0095287	-0.032592	0.00263192	0.830583	0.854687	0.891159	0.981012	0.957171	0.91219	0.933604	1.02733	1.03455	1.0447	0.999867	0.99055	1.01525	1.02128	0.647937	0.604463	0.566223	0.805384	0.777013	0.732571	0.690134	0.531532	0.495672	0.418976	0.45722	0.363745	0.391587	0.221012	0.3241	0.272951	0	1.00645	0.980674	0.909233	0.951179
P2047726_ACCTGAAGTGTATACC.1	Primary_ccRCC_early	0.248996	0.265701	0.197868	0.173781	0.228525	0.218125	0.383647	0.415083	0.399079	0.305897	0.285715	0.338382	0.371528	0.39565	0.392849	0.393839	0.436351	0.421204	0.400241	0.406951	0.554752	0.568852	0.585439	0.486938	0.458442	0.518706	0.54161	0.451612	0.467618	0.471109	0.405554	0.41321	0.423086	0.436401	0.473817	0.476968	0.482896	0.479036	0.473727	0.483203	0.431716	0.464499	0.447592	0	0.904939	0.912801	0.926695	0.917475
P2047726_ACCTGAATCTCTCAAT.1	Primary_ccRCC_early	0.153321	0.150776	0.161812	0.161114	0.169742	0.159429	0.102006	0.0868882	0.0938022	0.129548	0.139361	0.120671	0.114413	-0.182555	-0.181727	-0.1786	-0.140718	-0.15389	-0.175953	-0.165973	-0.0418347	-0.019932	0.0108129	-0.102017	-0.121169	-0.0839828	-0.0634057	-0.138975	-0.126241	-0.107819	-0.174165	-0.168491	-0.160908	-0.150575	-0.0765853	-0.0428958	0.00782279	-0.00962678	0.049781	0.0282835	0.0815608	0.0727395	0.0763323	0	0.373121	0.369476	0.351634	0.363616
P2047726_ACCTGTCGTAAGTAGT.1	Primary_ccRCC_early	0.0119925	-0.00127469	0.0462666	0.0562135	0.0222779	0.0344527	-0.0542573	-0.0645846	-0.0589745	-0.018327	-0.0095287	-0.032592	-0.0461659	-0.0139035	0.014274	0.0443901	0.126895	0.101463	0.0734157	0.0864832	0.269923	0.300027	0.33178	0.183895	0.155764	0.210513	0.240036	-0.161076	-0.151164	-0.1407	-0.0540782	-0.0877526	-0.12076	-0.152327	-0.131466	-0.125215	-0.113228	-0.118915	-0.0910427	-0.103522	-0.0705288	-0.0835154	-0.0771412	0	1.08368	1.08155	1.04004	1.07576
P2047726_ACCTGTCGTATGAAAC.1	Primary_ccRCC_early	1.64497	1.58725	1.82612	1.89276	1.70047	1.762	1.09526	0.949868	1.02022	1.37259	1.49705	1.27148	1.17797	0.19724	0.167566	0.141302	0.053874	0.0649674	0.114946	0.0887298	-0.00348909	-0.0039672	-0.00288964	0.0250585	0.039529	0.0097229	-0.00265697	0.350659	0.386185	0.428597	0.226762	0.253949	0.283334	0.316066	0.476668	0.52627	0.628396	0.575885	0.74426	0.685029	0.899597	0.805702	0.850924	0	0.0434263	0.0457095	0.0481787	0.0465166
P2047726_ACCTGTCTCCTGCCAT.1	Primary_ccRCC_early	0.0209319	0.0554458	0.0462666	0.0562135	0.0222779	0.0344527	0.254273	0.313936	0.286073	0.128945	0.0923889	0.172748	0.216857	0.724082	0.728184	0.735797	0.784894	0.771976	0.745294	0.759965	0.873206	0.88756	0.904919	0.819234	0.802069	0.839036	0.854627	0.662166	0.636151	0.603897	0.718285	0.713271	0.704811	0.687737	0.574995	0.550656	0.502052	0.5277	0.442664	0.475904	0.345733	0.413713	0.379493	0	1.25392	1.23622	1.19045	1.22059
P2047726_ACGATCAAGCAGATAT.1	Primary_ccRCC_early	0.611603	0.639786	0.566273	0.56685	0.588006	0.577787	0.687658	0.659165	0.677698	0.677051	0.658252	0.694477	0.70251	0.655616	0.652076	0.643171	0.618723	0.622267	0.634635	0.627026	0.595798	0.60127	0.609478	0.606681	0.612534	0.605116	0.598589	0.681635	0.68282	0.67527	0.667403	0.677218	0.681459	0.68068	0.672891	0.675196	0.674617	0.676615	0.647306	0.666344	0.6481	0.637186	0.637654	0	0.319582	0.304883	0.275022	0.292315
P2047726_ACGATCATCGGAGATG.1	Primary_ccRCC_early	0.230954	0.28323	0.0960013	0.0750824	0.1729	0.127276	0.523911	0.581932	0.552913	0.38908	0.336941	0.447761	0.497563	0.420999	0.39353	0.370429	0.289622	0.307003	0.347773	0.325924	0.246623	0.23639	0.228596	0.269242	0.279284	0.258682	0.252053	0.529086	0.554266	0.573213	0.448824	0.464639	0.482903	0.504892	0.577568	0.582203	0.591279	0.585843	0.60932	0.599675	0.610918	0.619873	0.622501	0	-0.930946	-0.931551	-0.921303	-0.932276
P2047726_ACGATGTAGTAGACAT.1	Primary_ccRCC_early	0.0119925	-0.00127469	0.0462666	0.0562135	0.0222779	0.0344527	-0.0542573	-0.0645846	-0.0589745	-0.018327	-0.0095287	-0.032592	-0.0461659	0.400659	0.43461	0.475469	0.617999	0.591018	0.515675	0.555831	0.781959	0.819982	0.847783	0.675153	0.644228	0.707772	0.744788	0.238476	0.208046	0.182834	0.364695	0.331383	0.302845	0.268683	0.149223	0.115566	0.0478888	0.079509	-0.0206297	0.0142148	-0.0705288	-0.0497295	-0.0771412	0	0.744506	0.710898	0.583647	0.678211
P2047726_ACGATGTCACATGACT.1	Primary_ccRCC_early	0.230921	0.207303	0.335464	0.355768	0.253217	0.293448	0.0928475	0.0567413	0.0737731	0.142663	0.168794	0.118606	0.0982767	-0.20287	-0.211263	-0.217901	-0.244551	-0.238454	-0.224619	-0.232313	-0.285714	-0.293753	-0.299201	-0.258259	-0.251096	-0.266481	-0.276034	-0.161076	-0.151164	-0.1407	-0.195064	-0.189729	-0.182196	-0.172235	-0.131466	-0.125215	-0.113228	-0.118915	-0.0647866	-0.0965294	0.0279563	-0.0238511	0.000625928	0	-0.712694	-0.732073	-0.765531	-0.745496
P2047726_ACGATGTTCAATGTCG.1	Primary_ccRCC_early	1.46154	1.5023	1.35426	1.30387	1.42195	1.3831	1.69199	1.71854	1.71482	1.58907	1.54635	1.63805	1.67252	1.8117	1.80588	1.7985	1.78028	1.79713	1.79708	1.80264	1.71429	1.70061	1.68023	1.75626	1.76808	1.74368	1.73008	1.8407	1.85034	1.85739	1.8175	1.81879	1.82233	1.83022	1.85429	1.84862	1.83689	1.84225	1.78923	1.82247	1.73253	1.76035	1.74563	0	-0.0652285	-0.101105	-0.216268	-0.139229
P2047726_ACGCACGTCGCTTTAT.1	Primary_ccRCC_early	0.256783	0.289121	0.0960505	0.0562135	0.210147	0.151921	0.439056	0.484795	0.46176	0.334207	0.311614	0.361716	0.398701	0.852252	0.864406	0.881087	0.958726	0.934611	0.897673	0.914923	1.08993	1.11451	1.1272	1.01154	0.982666	1.04402	1.07186	0.775104	0.763653	0.754597	0.831559	0.814345	0.798773	0.786249	0.738366	0.721424	0.685382	0.70288	0.616131	0.656507	0.510729	0.574865	0.542582	0	0.447193	0.417473	0.306393	0.385148
P2047726_ACGCACGTCTTACGGA.1	Primary_ccRCC_early	-0.489402	-0.528598	-0.407093	-0.368055	-0.452114	-0.434241	-0.617937	-0.634443	-0.626701	-0.576291	-0.553164	-0.592406	-0.606895	-0.746912	-0.746033	-0.742564	-0.71695	-0.724179	-0.738195	-0.731784	-0.675569	-0.661148	-0.656874	-0.711374	-0.716667	-0.701989	-0.69029	-0.751335	-0.750603	-0.745927	-0.742578	-0.739226	-0.746671	-0.752667	-0.736527	-0.728314	-0.706662	-0.717937	-0.678534	-0.693268	-0.644614	-0.663799	-0.655192	0	0.13598	0.148576	0.195591	0.159618
P2047726_ACGGAAGTCGAGTTGT.1	Primary_ccRCC_early	-0.35444	-0.385615	-0.246565	-0.222583	-0.304152	-0.250957	-0.523279	-0.567367	-0.54583	-0.440044	-0.413192	-0.470074	-0.498476	-0.755947	-0.748027	-0.738208	-0.693361	-0.704502	-0.728131	-0.716616	-0.611397	-0.597775	-0.58353	-0.658268	-0.675259	-0.64295	-0.625763	-0.73637	-0.731899	-0.723933	-0.752041	-0.749686	-0.746394	-0.741913	-0.711673	-0.701167	-0.676578	-0.689027	-0.647918	-0.662609	-0.589829	-0.633924	-0.612821	0	-0.628379	-0.620818	-0.578176	-0.613914
P2047726_ACGGAAGTCGATCCCT.1	Primary_ccRCC_early	-1.31774	-1.33133	-1.29262	-1.29476	-1.30739	-1.29813	-1.39442	-1.41578	-1.40503	-1.35533	-1.34335	-1.3692	-1.38248	-1.30928	-1.30319	-1.29648	-1.26695	-1.27432	-1.28978	-1.2823	-1.1974	-1.18685	-1.17638	-1.23608	-1.25094	-1.2228	-1.20905	-1.35414	-1.36391	-1.37175	-1.31689	-1.32675	-1.33615	-1.34523	-1.3776	-1.38444	-1.39727	-1.3908	-1.40996	-1.40322	-1.42762	-1.41787	-1.42287	0	-0.856828	-0.861436	-0.869118	-0.866358
P2047726_ACGGAAGTCTCATGCC.1	Primary_ccRCC_early	0.0119925	-0.00127469	0.0462666	0.0562135	0.0222779	0.0344527	0.0839309	0.209073	0.143427	-0.018327	-0.0095287	-0.0313908	0.025427	0.706548	0.715649	0.72893	0.759145	0.760663	0.742018	0.75559	0.808639	0.822169	0.838431	0.771495	0.765338	0.781458	0.796186	0.660158	0.64743	0.623447	0.696834	0.690583	0.68615	0.672566	0.603767	0.583425	0.521363	0.561194	0.425263	0.46958	0.26802	0.379896	0.324348	0	0.524034	0.503103	0.437433	0.485752
P2047726_ACGGTCGCAGGTCAAG.1	Primary_ccRCC_early	0.858191	0.880792	0.85051	0.856798	0.849509	0.842085	1.00365	1.06278	1.03329	0.931431	0.906492	0.95347	0.976322	0.877216	0.854119	0.835975	0.736872	0.768309	0.818055	0.80101	0.607807	0.588093	0.571082	0.694293	0.711114	0.659024	0.628766	1.00241	1.03255	1.04435	0.900285	0.931616	0.96559	0.982993	1.06241	1.07988	1.09213	1.09671	1.08865	1.08995	1.06284	1.08719	1.0745	0	1.65428	1.70261	1.84652	1.75762
P2047726_ACGTAACCACTGGATT.1	Primary_ccRCC_early	0.161198	0.0852093	0.409745	0.491358	0.254842	0.330504	-0.0542573	-0.0645846	-0.0589745	-0.018327	0.0170779	-0.032592	-0.0461659	-0.591103	-0.614015	-0.633752	-0.698613	-0.683464	-0.652316	-0.668565	-0.738865	-0.741368	-0.742944	-0.717714	-0.707985	-0.728364	-0.736677	-0.418235	-0.389816	-0.356261	-0.559153	-0.517626	-0.473696	-0.447083	-0.316231	-0.277495	-0.191954	-0.235497	-0.09569	-0.145232	-0.0705288	-0.0835154	-0.0771412	0	0.178807	0.217806	0.342712	0.266226
P2047726_ACGTACATCTTACGTT.1	Primary_ccRCC_early	0.0119925	-0.00127469	0.0462666	0.0562135	0.0222779	0.0344527	-0.0542573	-0.0645846	-0.0589745	-0.018327	-0.0095287	-0.032592	-0.0461659	-0.490266	-0.523184	-0.552762	-0.657404	-0.632181	-0.5812	-0.607325	-0.753551	-0.773906	-0.793357	-0.695347	-0.676154	-0.715546	-0.733472	-0.317476	-0.279649	-0.236514	-0.457686	-0.425726	-0.391965	-0.355865	-0.18657	-0.138168	-0.113228	-0.118915	-0.0910427	-0.103522	-0.0705288	-0.0835154	-0.0771412	0	-1.35182	-1.33277	-1.26464	-1.31273
P2047726_ACGTAGTAGTGAGGTC.1	Primary_ccRCC_early	1.72615	1.74125	1.7977	1.82484	1.72538	1.74987	1.77047	1.75782	1.76327	1.78472	1.78387	1.80095	1.78187	1.58377	1.57366	1.56959	1.56196	1.56233	1.56558	1.56275	1.59274	1.60249	1.6155	1.57164	1.567	1.57478	1.58421	1.62456	1.62481	1.63297	1.606	1.62634	1.62288	1.62288	1.64849	1.66194	1.68855	1.67467	1.72435	1.70549	1.75283	1.74332	1.74717	0	1.21373	1.18205	1.09977	1.14618
P2047726_ACGTAGTCAAATCGTC.1	Primary_ccRCC_early	1.01476	0.992985	1.00054	0.979119	1.03334	1.01813	0.89235	0.837935	0.856773	0.962051	0.976821	0.946413	0.933593	0.631914	0.626113	0.624331	0.508616	0.538668	0.60434	0.570051	0.388392	0.368625	0.333106	0.457202	0.482763	0.43108	0.40925	0.66982	0.667399	0.671326	0.647207	0.660141	0.67511	0.671887	0.680289	0.689095	0.705813	0.696706	0.730514	0.717632	0.796307	0.743936	0.768785	0	-0.910702	-0.960251	-1.06343	-1.00004
P2047726_ACGTCCTAGCTGACTT.1	Primary_ccRCC_early	0.0119925	-0.00127469	0.0462666	0.0562135	0.0222779	0.0344527	-0.0542573	-0.0645846	-0.0589745	-0.018327	-0.0095287	-0.032592	-0.0461659	-0.211058	-0.211263	-0.217901	-0.244551	-0.238454	-0.224619	-0.232313	-0.285714	-0.283763	-0.272897	-0.258259	-0.251096	-0.266481	-0.276034	-0.170096	-0.151164	-0.1407	-0.211938	-0.21386	-0.204683	-0.193381	-0.131466	-0.125215	-0.113228	-0.118915	-0.0910427	-0.103522	-0.0705288	-0.0835154	-0.0771412	0	-0.209381	-0.254646	-0.431941	-0.301933
P2047726_ACGTCCTGTGATATAG.1	Primary_ccRCC_early	0.0119925	-0.00127469	0.0462666	0.0562135	0.0222779	0.0344527	-0.0542573	-0.0645846	-0.0589745	-0.018327	-0.0095287	-0.032592	-0.0461659	-0.149171	-0.141758	-0.132601	-0.0952271	-0.108422	-0.124503	-0.117694	-0.0128012	0.00899426	0.022974	-0.0708609	-0.083052	-0.0538674	-0.0339612	-0.161076	-0.151164	-0.1407	-0.150638	-0.154758	-0.161837	-0.171719	-0.131466	-0.125215	-0.113228	-0.118915	-0.0910427	-0.103522	-0.0705288	-0.0835154	-0.0771412	0	0.229974	0.224337	0.217735	0.219613
P2047726_ACTATCTAGGACAACC.1	Primary_ccRCC_early	-0.609944	-0.669444	-0.496114	-0.474021	-0.551261	-0.522844	-0.944596	-1.07087	-1.00942	-0.774677	-0.723459	-0.826385	-0.874742	-1.58156	-1.59863	-1.61479	-1.67003	-1.65745	-1.63024	-1.64445	-1.71548	-1.72606	-1.75272	-1.68706	-1.67839	-1.69638	-1.70556	-1.49506	-1.47482	-1.45145	-1.56501	-1.54973	-1.53288	-1.51465	-1.42468	-1.39711	-1.3359	-1.36734	-1.26676	-1.30201	-1.13053	-1.23059	-1.18829	0	-1.00377	-0.965207	-0.839172	-0.926111
P2047726_ACTATCTAGGCAGCTA.1	Primary_ccRCC_early	-0.951057	-0.92829	-1.03877	-1.0521	-0.978521	-1.01354	-0.799788	-0.747843	-0.778562	-0.88134	-0.904385	-0.854273	-0.820158	-0.300853	-0.268707	-0.233461	-0.244551	-0.238454	-0.224619	-0.232313	-0.0637459	-0.0178056	0.0296094	-0.17842	-0.221641	-0.136506	-0.104735	-0.453428	-0.482018	-0.512753	-0.334298	-0.369358	-0.398539	-0.426487	-0.539262	-0.568537	-0.612987	-0.59068	-0.64979	-0.634197	-0.719519	-0.666419	-0.693197	0	0.734574	0.723492	0.657596	0.70938
P2047726_ACTATCTCAAGTACCT.1	Primary_ccRCC_early	1.23869	1.26011	1.19241	1.1829	1.21962	1.20239	1.24205	1.16814	1.20526	1.25995	1.25944	1.27117	1.27073	0.852542	0.836745	0.826086	0.812122	0.814488	0.815889	0.811542	0.800287	0.806702	0.816055	0.80464	0.805202	0.803362	0.799468	0.886163	0.893529	0.913945	0.863362	0.872246	0.873791	0.87897	0.941085	0.968715	1.03826	1.00205	1.07919	1.05763	1.14034	1.10202	1.11967	0	0.794652	0.784315	0.75342	0.770832
P2047726_ACTATCTCATGACGTT.1	Primary_ccRCC_early	1.58234	1.57326	1.62353	1.6418	1.58447	1.60372	1.44848	1.34558	1.39101	1.55069	1.57012	1.52981	1.49741	0.981462	0.964164	0.943491	0.857232	0.877456	0.923387	0.898896	0.777632	0.753345	0.732236	0.833317	0.84182	0.824097	0.803578	1.0558	1.06857	1.08916	0.998845	1.01437	1.03235	1.04302	1.10061	1.11145	1.15441	1.12782	1.20514	1.17863	1.30326	1.23285	1.2627	0	0.200256	0.191482	0.183752	0.186431
P2047726_ACTATGGCATGGAATA.1	Primary_ccRCC_early	0.0119925	-0.00127469	0.0462666	0.0562135	0.0222779	0.0344527	-0.0542573	-0.0645846	-0.0589745	-0.018327	-0.0095287	-0.032592	-0.0461659	-0.0960554	-0.0851723	-0.0716611	-0.0167579	-0.029414	-0.0584366	-0.0430588	0.0720841	0.0931443	0.110886	0.0151608	-0.00194914	0.0330197	0.0540178	-0.140548	-0.144537	-0.1407	-0.103931	-0.109488	-0.122579	-0.133111	-0.131466	-0.125215	-0.113228	-0.118915	-0.0910427	-0.103522	-0.0705288	-0.0835154	-0.0771412	0	0.629642	0.623996	0.597513	0.615589
P2047726_ACTATGGGTTTACACG.1	Primary_ccRCC_early	0.654	0.631025	0.718448	0.732103	0.687698	0.702953	0.514016	0.475282	0.493457	0.564384	0.592931	0.54706	0.539852	0.294972	0.301973	0.316834	0.370209	0.355827	0.331378	0.34241	0.476232	0.491052	0.508278	0.402777	0.38657	0.424519	0.4501	0.293792	0.288784	0.294955	0.294966	0.299296	0.305759	0.299162	0.305757	0.322953	0.363163	0.339518	0.398281	0.380006	0.454618	0.417957	0.434954	0	1.31763	1.33128	1.37839	1.34967
P2047726_ACTCCCAAGAAACTCA.1	Primary_ccRCC_early	0.0119925	-0.00127469	0.0462666	0.0562135	0.0222779	0.0344527	-0.0542573	-0.043817	-0.0520203	-0.018327	-0.0095287	-0.032592	-0.0461659	-0.11609	-0.114099	-0.109429	-0.103463	-0.106423	-0.106792	-0.107887	-0.0472736	-0.0296034	-0.0248714	-0.0830257	-0.0932502	-0.0735188	-0.061069	-0.0910468	-0.0838038	-0.0767328	-0.110507	-0.103426	-0.101709	-0.0970833	-0.0735808	-0.0644033	-0.0501336	-0.0520672	-0.0475174	-0.0491046	-0.0416804	-0.0448668	-0.0394096	0	0.644559	0.659539	0.688786	0.671944
P2047726_ACTCCCACACGAGGAT.1	Primary_ccRCC_early	2.01222	1.95568	2.067	2.06465	2.06562	2.06719	1.80297	1.7421	1.7935	1.86101	1.90715	1.8373	1.8164	1.45626	1.43047	1.41053	1.22721	1.27053	1.36177	1.31467	1.02453	0.98656	0.951661	1.1644	1.19578	1.13209	1.07806	1.49037	1.48556	1.48799	1.48174	1.50512	1.49781	1.49348	1.49694	1.50361	1.51495	1.50895	1.57131	1.54219	1.69307	1.60071	1.64517	0	0.573669	0.52522	0.402236	0.47377
P2047726_ACTCCCAGTGATTCTG.1	Primary_ccRCC_early	0.0119925	0.00839826	0.0462666	0.0562135	0.0222779	0.0344527	0.256399	0.354946	0.306492	0.111877	0.0611888	0.159954	0.207234	0.715156	0.714023	0.716904	0.753485	0.737693	0.719409	0.722179	0.761777	0.766493	0.77364	0.7548	0.754298	0.754089	0.75788	0.71726	0.720087	0.704453	0.715533	0.713084	0.712148	0.714085	0.668728	0.631227	0.565179	0.590849	0.515971	0.540844	0.402044	0.490204	0.446495	0	-0.487182	-0.534172	-0.673621	-0.582624
P2047726_ACTGCAAGTACCGGCT.1	Primary_ccRCC_early	0.0119925	-0.00127469	0.0462666	0.0562135	0.0222779	0.0344527	-0.0542573	-0.0645846	-0.0589745	-0.018327	-0.0095287	-0.032592	-0.0461659	-0.20287	-0.211263	-0.217901	-0.244551	-0.238454	-0.224619	-0.232313	-0.251832	-0.235995	-0.224346	-0.258259	-0.251096	-0.266481	-0.273074	-0.161076	-0.151164	-0.1407	-0.195064	-0.189729	-0.182196	-0.172235	-0.131466	-0.125215	-0.113228	-0.118915	-0.0910427	-0.103522	-0.0705288	-0.0835154	-0.0771412	0	0.0340039	0.039646	0.0545201	0.0413965
P2047726_ACTGTCCGTGTAACGG.1	Primary_ccRCC_early	0.510203	0.561288	0.325353	0.273298	0.45213	0.391544	0.759473	0.77688	0.767973	0.663076	0.613349	0.708915	0.754004	1.0466	1.05915	1.07609	1.04167	1.06415	1.07089	1.06638	1.02033	1.02154	1.0146	1.02427	1.02765	1.01961	1.02007	0.975706	0.949431	0.929085	1.03292	1.02862	1.02575	1.00046	0.913377	0.895963	0.857039	0.876362	0.821352	0.839268	0.785919	0.802543	0.793806	0	0.550643	0.555626	0.575582	0.570878
P2047726_ACTGTGACAACGGCCT.1	Primary_ccRCC_early	0.815151	0.808612	0.823098	0.821941	0.81743	0.821091	0.801808	0.814642	0.808017	0.804184	0.806248	0.800519	0.798634	0.340876	0.2856	0.234614	0.0421877	0.0873961	0.184109	0.134298	-0.24418	-0.293753	-0.299201	-0.0765477	-0.0175945	-0.135409	-0.190818	0.635574	0.688201	0.74877	0.396727	0.464191	0.535116	0.584086	0.78857	0.828867	0.881138	0.868901	0.849966	0.865628	0.821379	0.833369	0.826948	0	-0.980655	-0.949303	-0.832857	-0.904605
P2047726_ACTGTGACATCTCAAG.1	Primary_ccRCC_early	2.99945	2.98564	3.01635	3.02039	3.00365	3.01112	2.89833	2.86952	2.88428	2.96692	2.97799	2.94132	2.91526	2.39401	2.32884	2.27318	2.02682	2.08439	2.20646	2.14334	1.7902	1.73995	1.68761	1.92883	1.97726	1.8748	1.8292	2.65446	2.6723	2.69372	2.46842	2.54338	2.60715	2.63104	2.71916	2.7343	2.76244	2.74995	2.79951	2.77886	2.85185	2.81173	2.83175	0	0.0340039	0.0302231	-0.013838	0.00841115
P2047726_ACTTAGGCATCGATGT.1	Primary_ccRCC_early	0.548683	0.576058	0.531652	0.530931	0.530226	0.523905	0.667754	0.738937	0.703525	0.595605	0.585606	0.614272	0.634179	0.781873	0.764836	0.7526	0.689537	0.708899	0.740615	0.7295	0.638431	0.629468	0.623257	0.664485	0.674035	0.659606	0.64865	0.864751	0.884336	0.897009	0.795442	0.813823	0.834648	0.845497	0.8971	0.896525	0.894407	0.89479	0.869132	0.881497	0.77382	0.840246	0.806907	0	0.0522866	0.039646	0.0457254	0.0413965
P2047726_ACTTCCGAGGATATAC.1	Primary_ccRCC_early	0.431559	0.452951	0.412634	0.404941	0.416768	0.41501	0.567529	0.603795	0.581356	0.484566	0.465868	0.510766	0.546337	0.844078	0.854782	0.870184	0.904436	0.90497	0.885665	0.895751	0.956597	0.980733	1.00431	0.917144	0.909088	0.924416	0.937055	0.817589	0.807318	0.799882	0.840342	0.838498	0.831368	0.827717	0.782062	0.767987	0.729871	0.752619	0.685062	0.707238	0.631593	0.666618	0.648449	0	0.998775	0.993141	0.964266	0.983989
P2047726_ACTTCGCAGAAACCCG.1	Primary_ccRCC_early	-0.947984	-0.942035	-0.987411	-0.987746	-0.95855	-0.970643	-0.918685	-0.908697	-0.913521	-0.928482	-0.934871	-0.925703	-0.922942	-0.887343	-0.885495	-0.881781	-0.859643	-0.865477	-0.877621	-0.871951	-0.807936	-0.790746	-0.773069	-0.841846	-0.850332	-0.834714	-0.825905	-0.903468	-0.906303	-0.906001	-0.890344	-0.895009	-0.898807	-0.901581	-0.901987	-0.899438	-0.891291	-0.895503	-0.879851	-0.885757	-0.905685	-0.874669	-0.890286	0	1.43093	1.54101	1.86674	1.64827
P2047726_ACTTCGCGTAACCCTA.1	Primary_ccRCC_early	0.907588	0.900753	0.954183	0.974461	0.922686	0.931973	0.928236	0.925207	0.933058	0.898905	0.899219	0.897654	0.906462	0.806528	0.803638	0.793235	0.756886	0.762387	0.783223	0.76899	0.787497	0.795524	0.796996	0.756264	0.756493	0.761242	0.771092	0.838039	0.840966	0.841029	0.809206	0.815104	0.823259	0.835149	0.841634	0.841894	0.847427	0.841192	0.880131	0.865071	0.918947	0.896235	0.912926	0	1.05661	1.05403	1.02854	1.04784
P2047726_ACTTTCACATGTCAGT.1	Primary_ccRCC_early	0.129661	0.188233	0.0462666	0.0562135	0.0786084	0.0344527	0.436529	0.48483	0.466764	0.292299	0.248024	0.34139	0.390454	0.957334	0.963098	0.978289	1.06504	1.03707	0.993523	1.01406	1.19741	1.21328	1.22395	1.12896	1.09715	1.15948	1.18254	0.811127	0.780994	0.757104	0.942082	0.91731	0.881009	0.847357	0.721857	0.686465	0.616536	0.648947	0.566789	0.591575	0.503563	0.546458	0.521586	0	1.0365	0.996899	0.882443	0.953418
P2047726_ACTTTGTAGAGCCTGA.1	Primary_ccRCC_early	0.413727	0.463133	0.261534	0.215564	0.358702	0.308813	0.662637	0.706075	0.68403	0.564707	0.514547	0.612158	0.644554	0.915182	0.913479	0.920438	0.897745	0.909667	0.918596	0.917874	0.883022	0.884364	0.888847	0.879122	0.886685	0.876574	0.879386	0.867416	0.862752	0.857097	0.910935	0.899393	0.886006	0.875903	0.849071	0.840507	0.822531	0.830806	0.789817	0.808773	0.733223	0.774426	0.759276	0	0.377028	0.367756	0.322272	0.356205
P2047726_AGAACAATCGCCAACG.1	Primary_ccRCC_early	0.84628	0.884414	0.770388	0.760957	0.814838	0.786874	0.949567	0.911645	0.933328	0.917651	0.905639	0.935649	0.9528	0.840233	0.84505	0.851889	0.897588	0.88665	0.864573	0.874251	0.944242	0.953341	0.960167	0.910438	0.902721	0.917394	0.929719	0.83433	0.839464	0.843987	0.838813	0.831725	0.828805	0.829495	0.848932	0.856623	0.871567	0.866395	0.879339	0.874475	0.899765	0.885077	0.891143	0	0.817013	0.808238	0.760595	0.796285
P2047726_AGAACCTTCATGTCTT.1	Primary_ccRCC_early	0.29823	0.35371	0.140094	0.0748626	0.243025	0.193498	0.622752	0.731593	0.677636	0.450752	0.397649	0.507329	0.56944	1.72881	1.77152	1.8073	1.9626	1.9212	1.84081	1.88385	2.12518	2.15518	2.17386	2.02579	1.99568	2.05446	2.09071	1.45668	1.38902	1.33455	1.68042	1.62902	1.5786	1.52193	1.27676	1.22076	1.09909	1.1628	0.980544	1.03632	0.795733	0.923223	0.857118	0	2.22792	2.18667	2.05641	2.14383
P2047726_AGAAGCGAGGCCACCT.1	Primary_ccRCC_early	-1.28046	-1.26536	-1.34551	-1.36547	-1.29948	-1.32023	-1.19381	-1.16432	-1.17887	-1.23358	-1.24921	-1.2207	-1.20781	-0.870093	-0.866961	-0.874352	-0.88272	-0.874804	-0.871581	-0.866885	-0.914778	-0.928898	-0.941879	-0.88562	-0.88404	-0.887986	-0.900624	-0.932883	-0.950787	-0.96564	-0.874003	-0.879183	-0.898054	-0.915899	-0.992713	-1.02167	-1.07846	-1.04992	-1.11039	-1.09437	-1.15137	-1.12732	-1.13975	0	-1.40123	-1.42037	-1.45352	-1.43883
P2047726_AGAAGCGCACCGCTAG.1	Primary_ccRCC_early	-0.375281	-0.365489	-0.405003	-0.408023	-0.391299	-0.408914	-0.33283	-0.321472	-0.32694	-0.345208	-0.354568	-0.341441	-0.338126	-0.369175	-0.375447	-0.378797	-0.383747	-0.382547	-0.381581	-0.382436	-0.419595	-0.428545	-0.436479	-0.39693	-0.389943	-0.405325	-0.411028	-0.278277	-0.255423	-0.26481	-0.364061	-0.344983	-0.324582	-0.302311	-0.269508	-0.277735	-0.292719	-0.284865	-0.306867	-0.299833	-0.318507	-0.315807	-0.317515	0	-0.20413	-0.156428	-0.040925	-0.109758
P2047726_AGACAAACACTGGATT.1	Primary_ccRCC_early	0.314272	0.32306	0.286472	0.281702	0.308834	0.304941	0.360766	0.368263	0.366874	0.322816	0.322208	0.330243	0.346071	0.530176	0.551259	0.565709	0.628365	0.614711	0.580056	0.601994	0.719706	0.74723	0.773379	0.661095	0.648836	0.677606	0.698712	0.431232	0.416184	0.391055	0.514344	0.49387	0.466491	0.446326	0.374325	0.362668	0.354161	0.354324	0.364614	0.356841	0.371142	0.373521	0.37407	0	1.43061	1.409	1.30673	1.37299
P2047726_AGACAAAGTCTCGGGT.1	Primary_ccRCC_early	0.0389945	0.0503961	0.0661642	0.0853692	0.0414703	0.0447782	0.0967048	0.0536002	0.074277	0.0788477	0.0646298	0.0925479	0.0925201	-0.20287	-0.211263	-0.228752	-0.294851	-0.279397	-0.247992	-0.264422	-0.313482	-0.314377	-0.304365	-0.313265	-0.303891	-0.31455	-0.312655	-0.161076	-0.151164	-0.1407	-0.195064	-0.189729	-0.182196	-0.172235	-0.131466	-0.125215	-0.113228	-0.118915	-0.0596923	-0.0915768	0.034958	-0.0260712	0.0168366	0	0.390202	0.43327	0.558751	0.474641
P2047726_AGACACTAGAAGTGTT.1	Primary_ccRCC_early	0.0119925	-0.00127469	0.0462666	0.0513589	0.0222779	0.0344527	-0.0559344	-0.0680312	-0.0623692	-0.018327	-0.0095287	-0.032592	-0.0477055	-0.20287	-0.211263	-0.217901	-0.100062	-0.130635	-0.189119	-0.160664	-0.0531454	-0.0529436	-0.039619	-0.0667201	-0.0830926	-0.0516637	-0.0529337	-0.161076	-0.151164	-0.1407	-0.195064	-0.189729	-0.182196	-0.172235	-0.131466	-0.125215	-0.113228	-0.118915	-0.0910427	-0.103522	-0.075361	-0.0835154	-0.0771412	0	0.305848	0.302589	0.273476	0.297262
P2047726_AGACACTTCCTTCGAC.1	Primary_ccRCC_early	0.0119925	-0.00127469	0.0462666	0.0562135	0.0222779	0.0344527	-0.0542573	-0.0645846	-0.0589745	-0.018327	-0.0095287	-0.032592	-0.0461659	0.214625	0.23175	0.244736	0.290222	0.279166	0.256545	0.269328	0.341697	0.348139	0.354275	0.305411	0.297746	0.314564	0.327629	0.153951	0.140403	0.125738	0.201275	0.191187	0.182992	0.167935	0.102878	0.0765392	0.0268429	0.0481381	-0.0172	0.00488949	-0.0705288	-0.0355318	-0.0542251	0	-0.16878	-0.196506	-0.276911	-0.221248
P2047726_AGACCATAGATGACCG.1	Primary_ccRCC_early	0.673917	0.713652	0.568954	0.535327	0.636859	0.599706	0.857961	0.881093	0.868982	0.764014	0.738913	0.795149	0.834918	1.26985	1.31153	1.34272	1.43666	1.42023	1.37373	1.39575	1.54692	1.56141	1.57953	1.48284	1.45986	1.50452	1.52364	1.06783	1.03621	1.01113	1.22697	1.18092	1.14115	1.10405	0.990403	0.968282	0.929564	0.944504	0.900544	0.914703	0.882267	0.88629	0.883339	0	0.718962	0.631004	0.333063	0.539551
P2047726_AGACCATAGGCACTAG.1	Primary_ccRCC_early	0.0119925	-0.00127469	0.0462666	0.0562135	0.0222779	0.0344527	0.217032	0.291613	0.254606	0.0818598	0.0339223	0.127993	0.181567	0.929892	0.982934	1.03113	1.18381	1.15055	1.06997	1.10922	1.37693	1.40516	1.43663	1.26078	1.22256	1.30185	1.33968	0.730359	0.6961	0.655897	0.882587	0.839648	0.797639	0.76366	0.621877	0.586856	0.524698	0.555486	0.456207	0.495555	0.328322	0.415991	0.372273	0	1.25557	1.2138	1.02106	1.15573
P2047726_AGACCATTCTTAAGGC.1	Primary_ccRCC_early	2.20739	2.19045	2.3034	2.3343	2.23451	2.26788	2.02722	1.93659	1.97951	2.13061	2.15913	2.10027	2.0683	1.04322	0.991123	0.949991	0.810988	0.851399	0.914665	0.88558	0.646142	0.609978	0.568914	0.743695	0.776868	0.710531	0.675777	1.28317	1.32715	1.38598	1.09663	1.14954	1.19709	1.24016	1.43755	1.49506	1.60874	1.55422	1.74524	1.67462	1.89297	1.8022	1.85135	0	-0.0162561	-0.03616	-0.0722795	-0.0534865
P2047726_AGACCCGCAGACACAG.1	Primary_ccRCC_early	1.0224	1.05728	0.901751	0.881454	0.98795	0.939466	1.25054	1.26072	1.25187	1.14567	1.10203	1.19645	1.23596	1.57903	1.59451	1.60766	1.61779	1.62599	1.62115	1.62905	1.62185	1.62279	1.62769	1.61308	1.6126	1.61773	1.62283	1.49383	1.4737	1.45203	1.5618	1.54875	1.53334	1.51275	1.42415	1.39384	1.33456	1.36659	1.29324	1.31154	1.26482	1.27459	1.26872	0	1.08057	1.04235	0.906559	1.00461
P2047726_AGACCCGCAGGAAGTC.1	Primary_ccRCC_early	0.0119925	-0.00127469	0.0462666	0.0562135	0.0222779	0.0344527	-0.0542573	-0.0645846	-0.0589745	-0.018327	-0.0095287	-0.032592	-0.0461659	0.113024	0.128619	0.146846	0.155902	0.151694	0.147701	0.148541	0.193379	0.194186	0.197067	0.182342	0.169272	0.194329	0.193348	0.0256762	0.00991561	-0.000824517	0.0964496	0.0766056	0.058001	0.0415562	-0.0181711	-0.0349731	-0.0719917	-0.0540046	-0.0910427	-0.0968068	-0.0705288	-0.0835154	-0.0771412	0	0.0991786	0.0794675	0.0457254	0.0579508
P2047726_AGACTCATCTCATGGA.1	Primary_ccRCC_early	0.128591	0.141529	0.0924843	0.0708732	0.109707	0.103732	0.211737	0.235171	0.22312	0.165476	0.157862	0.183958	0.20383	0.60926	0.637473	0.669348	0.800125	0.766005	0.700727	0.732296	0.978445	1.00584	1.03606	0.871319	0.840927	0.904636	0.942722	0.456578	0.423981	0.39682	0.585028	0.554916	0.526037	0.488584	0.373371	0.355641	0.317573	0.336057	0.284756	0.301121	0.248106	0.274009	0.260492	0	0.813557	0.780776	0.681002	0.750323
P2047726_AGAGAGCTCATTTCCA.1	Primary_ccRCC_early	0.0119925	-0.00127469	0.0462666	0.0562135	0.0222779	0.0344527	0.0276689	0.0526211	0.040033	-0.018327	-0.0095287	-0.0267619	-0.00747714	0.158642	0.153071	0.150618	0.145523	0.144805	0.147887	0.145175	0.138137	0.13985	0.127432	0.140503	0.143038	0.137145	0.137125	0.185719	0.194706	0.183225	0.163738	0.166121	0.170317	0.177363	0.175211	0.167627	0.149986	0.158182	0.137789	0.143858	0.0799723	0.132	0.105883	0	-1.13068	-1.17072	-1.28495	-1.21083
P2047726_AGAGAGCTCTCTATGT.1	Primary_ccRCC_early	0.435104	0.471397	0.355249	0.329842	0.401019	0.375145	0.635764	0.68503	0.660219	0.548257	0.510222	0.584082	0.614297	0.941586	0.939733	0.935206	0.928046	0.927507	0.931004	0.92787	0.925304	0.923448	0.92917	0.92635	0.92711	0.92481	0.928622	0.892465	0.873589	0.856113	0.943225	0.942666	0.930191	0.910703	0.843822	0.830732	0.807792	0.816221	0.770689	0.791005	0.708842	0.755181	0.731572	0	0.0340039	0.00716703	-0.0942716	-0.0333789
P2047726_AGATAGATCACCTTAT.1	Primary_ccRCC_early	0.0119925	-0.00127469	0.0462666	0.0562135	0.0222779	0.0344527	-0.0542573	-0.0610199	-0.0589745	-0.018327	-0.0095287	-0.032592	-0.0461659	0.0820765	0.0924288	0.109171	0.162486	0.148601	0.125536	0.135864	0.283426	0.305574	0.317956	0.200007	0.179019	0.22433	0.252047	0.0552001	0.0446079	0.0357354	0.0773574	0.0786505	0.0820293	0.0719269	0.0226053	0.0103857	-0.0213902	-0.00357712	-0.0530131	-0.0371666	-0.0651224	-0.0627921	-0.0647882	0	0.914422	0.923615	0.952548	0.938404
P2047726_AGATCCAAGTATTAGG.1	Primary_ccRCC_early	1.10521	1.11654	1.09669	1.09278	1.09347	1.09631	1.11067	1.08796	1.09806	1.10286	1.10681	1.10701	1.11415	0.900193	0.893979	0.895918	0.910871	0.912752	0.9013	0.9085	0.899444	0.899649	0.903044	0.904371	0.90745	0.900669	0.897735	0.966568	0.986464	1.00116	0.909283	0.922857	0.933032	0.94722	1.00809	1.01834	1.03601	1.02821	1.05576	1.04721	1.07798	1.06516	1.07431	0	0.767618	0.760675	0.725957	0.750669
P2047726_AGATCCAGTTGTAAAG.1	Primary_ccRCC_early	-0.562735	-0.569005	-0.529956	-0.518276	-0.553596	-0.543068	-0.586859	-0.616878	-0.606286	-0.571105	-0.571979	-0.573949	-0.571786	-0.551872	-0.536207	-0.520888	-0.446749	-0.465241	-0.501881	-0.484214	-0.352034	-0.345505	-0.342403	-0.403084	-0.424702	-0.382541	-0.363274	-0.604135	-0.615448	-0.622672	-0.563458	-0.573288	-0.581669	-0.59366	-0.631137	-0.636665	-0.631331	-0.635578	-0.625356	-0.627136	-0.622636	-0.623778	-0.625858	0	0.0709476	0.0803602	0.111304	0.0912038
P2047726_AGATCCAGTTTGTTCT.1	Primary_ccRCC_early	-0.275583	-0.280426	-0.300571	-0.306493	-0.275437	-0.285946	-0.264409	-0.245001	-0.254744	-0.284737	-0.282502	-0.278916	-0.272969	-0.20287	-0.211263	-0.217901	-0.244551	-0.238454	-0.224619	-0.232313	-0.285714	-0.293753	-0.299201	-0.258259	-0.251096	-0.266481	-0.276034	-0.161076	-0.151164	-0.1407	-0.195064	-0.189729	-0.182196	-0.172235	-0.135944	-0.142732	-0.152886	-0.147735	-0.19918	-0.176126	-0.237373	-0.224207	-0.231345	0	-0.459326	-0.456729	-0.444875	-0.455202
P2047726_AGATCGTGTGAGCAGT.1	Primary_ccRCC_early	0.0119925	-0.00127469	0.0462666	0.0562135	0.0222779	0.0344527	-0.0542573	-0.0645846	-0.0589745	-0.018327	-0.0095287	-0.032592	-0.0461659	0.248477	0.269503	0.286623	0.341033	0.328435	0.303599	0.317071	0.386738	0.396591	0.409016	0.362671	0.351773	0.37043	0.378039	0.152601	0.140626	0.122037	0.23013	0.210397	0.188337	0.168908	0.0961498	0.07078	0.0239073	0.0457821	-0.0190791	0.00243139	-0.0705288	-0.0355113	-0.0546335	0	0.028952	-0.0126915	-0.141683	-0.0568195
P2047726_AGATCGTTCCTTGAAG.1	Primary_ccRCC_early	1.22153	1.26002	1.10159	1.0881	1.17599	1.12991	1.37622	1.40584	1.40485	1.30887	1.30111	1.329	1.35004	1.34937	1.34504	1.32815	1.31079	1.3133	1.32161	1.31619	1.2478	1.2487	1.23433	1.28193	1.29632	1.26658	1.25726	1.40555	1.41609	1.40494	1.36538	1.37937	1.38498	1.39427	1.40008	1.39311	1.38839	1.38475	1.40263	1.39479	1.40733	1.41048	1.40811	0	1.21161	1.22662	1.23939	1.23789
P2047726_AGATGAAGTCACCGAC.1	Primary_ccRCC_early	-0.380619	-0.363432	-0.415113	-0.440607	-0.390983	-0.401254	-0.375918	-0.392203	-0.384703	-0.360624	-0.362089	-0.363147	-0.364666	-0.388482	-0.376338	-0.36094	-0.28423	-0.302412	-0.339108	-0.321345	-0.285714	-0.27108	-0.235863	-0.258259	-0.262902	-0.266481	-0.276034	-0.405099	-0.406473	-0.409352	-0.393006	-0.398472	-0.40253	-0.404689	-0.406817	-0.406362	-0.400456	-0.403704	-0.414619	-0.407992	-0.400557	-0.416047	-0.409347	0	0.133703	0.139179	0.156715	0.143032
P2047726_AGATGCTAGATCCGAG.1	Primary_ccRCC_early	0.0877781	0.118983	0.0462666	0.0562135	0.0641342	0.0344527	0.315352	0.380799	0.355861	0.185683	0.152581	0.225735	0.276885	0.79529	0.815488	0.830752	0.869535	0.867551	0.84588	0.855462	0.877489	0.879055	0.888751	0.873795	0.869199	0.87749	0.877268	0.72437	0.709179	0.688121	0.781726	0.765461	0.750815	0.739161	0.660131	0.631146	0.562631	0.600072	0.503069	0.532943	0.40598	0.472679	0.439188	0	0.617338	0.58602	0.482094	0.551736
P2047726_AGCATCATCCATTGCC.1	Primary_ccRCC_early	0.0119925	0.00882948	0.0462666	0.0562135	0.0222779	0.0344527	0.294761	0.426564	0.361578	0.114334	0.0623696	0.171854	0.228629	0.920195	0.924558	0.921011	0.888407	0.89657	0.91766	0.905706	0.850721	0.849396	0.841339	0.873767	0.885963	0.860915	0.853356	0.844303	0.820135	0.789257	0.915347	0.908009	0.891915	0.867623	0.762838	0.735435	0.682494	0.705965	0.615107	0.648955	0.479656	0.580457	0.530309	0	-0.330005	-0.381009	-0.506709	-0.428381
P2047726_AGCCAATTCTCTTGCG.1	Primary_ccRCC_early	0.0119925	-0.00127469	-0.00501918	-0.02396	0.0121102	0.000827517	-0.0542573	-0.0645846	-0.0589745	-0.018327	-0.0095287	-0.032592	-0.0461659	0.0175797	0.0416401	0.0682051	0.210026	0.171896	0.0991039	0.1345	0.354304	0.384234	0.406019	0.260112	0.235205	0.290861	0.325045	-0.091551	-0.115955	-0.1407	0.000473013	-0.014439	-0.0417153	-0.0668873	-0.131466	-0.125215	-0.113228	-0.118915	-0.0910427	-0.103522	-0.0705288	-0.0835154	-0.0771412	0	0.654857	0.638952	0.585352	0.62014
P2047726_AGCCACGAGGCCTAAG.1	Primary_ccRCC_early	0.253191	0.268821	0.245903	0.253239	0.250319	0.248697	0.230803	0.176375	0.197537	0.26372	0.265634	0.262156	0.243574	0.211808	0.207491	0.194742	0.151877	0.160142	0.182076	0.169785	0.128779	0.120691	0.114814	0.143732	0.14775	0.139044	0.137845	0.204781	0.197746	0.196425	0.215758	0.217129	0.220433	0.212101	0.184476	0.172958	0.154977	0.159605	0.150824	0.152708	0.166494	0.149539	0.15703	0	-0.72001	-0.754649	-0.833114	-0.782935
P2047726_AGCGATTAGTAGTCCT.1	Primary_ccRCC_early	0.121532	0.12245	0.145811	0.176807	0.117301	0.1319	0.15237	0.178167	0.165251	0.131554	0.126787	0.136141	0.142299	0.432883	0.451059	0.453564	0.467051	0.462085	0.455644	0.457783	0.522741	0.543637	0.566553	0.484239	0.475851	0.491372	0.502329	0.384299	0.376264	0.346293	0.423809	0.411584	0.400623	0.392071	0.319372	0.291736	0.2673	0.273379	0.259116	0.263195	0.204899	0.255108	0.229969	0	0.854679	0.838357	0.778622	0.81871
P2047726_AGCGTATAGGTCCCGT.1	Primary_ccRCC_early	-0.224412	-0.296188	-0.00359223	0.0141683	-0.153958	-0.0792117	-0.60569	-0.706946	-0.657487	-0.425075	-0.362013	-0.489371	-0.550138	-1.25223	-1.27432	-1.29503	-1.35608	-1.35183	-1.31516	-1.33398	-1.3344	-1.33298	-1.33164	-1.34481	-1.34997	-1.341	-1.33682	-1.14294	-1.11904	-1.09172	-1.23088	-1.2109	-1.18958	-1.16692	-1.06038	-1.02936	-0.961936	-0.996229	-0.88767	-0.925456	-0.755968	-0.84958	-0.804253	0	-0.604946	-0.546674	-0.362386	-0.488426
P2047726_AGCTACACAGACTGCC.1	Primary_ccRCC_early	0.685081	0.686318	0.664744	0.660906	0.680491	0.66763	0.680868	0.661936	0.673006	0.679017	0.680932	0.682605	0.683047	0.550811	0.547969	0.54155	0.502367	0.511291	0.530305	0.521769	0.503566	0.510998	0.51784	0.495351	0.49632	0.497809	0.498109	0.543138	0.547316	0.555222	0.549561	0.549123	0.546993	0.54254	0.559971	0.564514	0.576971	0.570061	0.60226	0.589186	0.653052	0.620378	0.637675	0	0.436457	0.420534	0.368945	0.405117
P2047726_AGCTACAGTGTCCATA.1	Primary_ccRCC_early	-0.00622324	-0.0204839	0.0340684	0.0379339	0.0145092	0.0214056	-0.0761761	-0.0839472	-0.0774874	-0.0624091	-0.0452728	-0.0715635	-0.0727247	-0.20287	-0.211263	-0.207524	-0.0870297	-0.116055	-0.17865	-0.144109	0.0950439	0.130942	0.168573	-0.014105	-0.0522461	0.0293383	0.0595251	-0.161076	-0.151164	-0.1407	-0.195064	-0.189729	-0.182196	-0.172235	-0.131466	-0.125215	-0.129662	-0.124075	-0.124343	-0.127759	-0.0914671	-0.116808	-0.099541	0	1.59465	1.61881	1.67808	1.63853
P2047726_AGCTCAAAGTAGACAT.1	Primary_ccRCC_early	-0.906815	-0.953824	-0.787259	-0.766291	-0.861227	-0.813495	-1.1533	-1.21705	-1.18587	-1.03739	-0.996604	-1.07886	-1.11782	-1.13457	-1.10256	-1.06981	-0.937203	-0.969991	-1.03722	-1.00378	-0.719446	-0.67471	-0.629675	-0.861606	-0.89875	-0.814021	-0.765279	-1.25208	-1.27684	-1.28448	-1.15656	-1.18083	-1.20477	-1.22847	-1.28963	-1.29568	-1.2924	-1.30087	-1.27248	-1.28254	-1.23247	-1.26272	-1.24837	0	1.58517	1.60248	1.6408	1.61528
P2047726_AGGAAATAGCGTGAGT.1	Primary_ccRCC_early	-0.247858	-0.214947	-0.325206	-0.322268	-0.287528	-0.313092	-0.090103	-0.0645846	-0.0712831	-0.149115	-0.181082	-0.123551	-0.108094	-0.20287	-0.205245	-0.194973	-0.190554	-0.190471	-0.185337	-0.189061	-0.150146	-0.137295	-0.1229	-0.182648	-0.186531	-0.173863	-0.162612	-0.161076	-0.151164	-0.1407	-0.195064	-0.189729	-0.182196	-0.172235	-0.131466	-0.125215	-0.113228	-0.118915	-0.0910427	-0.103522	-0.0705288	-0.0835154	-0.0771412	0	-0.305028	-0.294608	-0.2525	-0.277999
P2047726_AGGAAATCATGTAACC.1	Primary_ccRCC_early	0.132369	0.15086	0.0462666	0.0562135	0.121551	0.0782719	0.218791	0.246122	0.227216	0.170999	0.172265	0.181011	0.1927	0.649127	0.673281	0.701135	0.865003	0.821197	0.735717	0.777513	1.11087	1.14854	1.16787	0.962313	0.914046	1.00885	1.06012	0.519307	0.494581	0.475501	0.623923	0.595534	0.568302	0.543456	0.450717	0.425329	0.37079	0.397728	0.319798	0.345465	0.265436	0.30187	0.292572	0	1.01075	0.970241	0.835803	0.925899
P2047726_AGGAAATGTGCATGAG.1	Primary_ccRCC_early	0.128591	0.142389	0.0888197	0.0792589	0.121629	0.113083	0.176297	0.130247	0.152039	0.177414	0.159665	0.194891	0.192891	-0.0107208	-0.00574709	-0.00854308	-9.11015e-05	-0.00561608	-0.0113801	-0.00975951	0.0268474	0.0281005	0.023314	0.014191	0.00513578	0.0145453	0.0181773	-0.0171104	-0.0134123	0.00116336	-0.016154	-0.0196216	-0.0211404	-0.0197977	0.0117298	0.0199281	0.0365231	0.0270989	0.0625099	0.0489853	0.111085	0.0774995	0.0930088	0	-0.266854	-0.27978	-0.326677	-0.294335
P2047726_AGGAAATTCGATACAC.1	Primary_ccRCC_early	0.0119925	-0.00127469	0.0462666	0.0562135	0.0222779	0.0344527	0.00390302	0.0224279	0.0127525	-0.018327	-0.0095287	-0.032592	-0.0169975	0.0503256	0.0484843	0.0444204	0.046266	0.0425	0.0403933	0.0401485	0.0675194	0.0719577	0.0819145	0.0505132	0.0483008	0.0521397	0.0571377	0.0749397	0.0811624	0.0815303	0.0553149	0.0578894	0.066042	0.0697397	0.0859152	0.0877352	0.0827303	0.0883696	0.0643137	0.073373	0.0333257	0.0558763	0.0439615	0	-0.538128	-0.5493	-0.581507	-0.557662
P2047726_AGGAATACATTAGGAA.1	Primary_ccRCC_early	0.0119925	-0.00127469	0.0462666	0.0562135	0.0222779	0.0344527	-0.240473	-0.344473	-0.293999	-0.0496164	-0.0095287	-0.118219	-0.182562	-1.30109	-1.33963	-1.37618	-1.50825	-1.47695	-1.41152	-1.44502	-1.68098	-1.71566	-1.74995	-1.57769	-1.54307	-1.61249	-1.64653	-1.02345	-0.961427	-0.921209	-1.24882	-1.19665	-1.14178	-1.08408	-0.875685	-0.829959	-0.73009	-0.781059	-0.618862	-0.675809	-0.41966	-0.560542	-0.492448	0	-0.595282	-0.488835	-0.155015	-0.381595
P2047726_AGGAATAGTAATGCGG.1	Primary_ccRCC_early	-0.669901	-0.642915	-0.757143	-0.784536	-0.702737	-0.737638	-0.475978	-0.386647	-0.430515	-0.588969	-0.615166	-0.55487	-0.522103	-0.0879941	-0.0752496	-0.0603257	-0.000288266	-0.0168154	-0.0461416	-0.0324745	0.104642	0.127613	0.136012	0.0409621	0.0205868	0.0600909	0.0819953	-0.161076	-0.151164	-0.1407	-0.101752	-0.118868	-0.134776	-0.148673	-0.131466	-0.125215	-0.113228	-0.118915	-0.196744	-0.145785	-0.346298	-0.250608	-0.298113	0	-0.230861	-0.223665	-0.199169	-0.217962
P2047726_AGGAATAGTCTACGAT.1	Primary_ccRCC_early	0.0119925	-0.00127469	0.0462666	0.0562135	0.0222779	0.0344527	-0.0542573	-0.0645846	-0.0589745	-0.018327	-0.0095287	-0.032592	-0.0461659	-0.360981	-0.377075	-0.390015	-0.431565	-0.42148	-0.402198	-0.412293	-0.509409	-0.526371	-0.542297	-0.461954	-0.446452	-0.478681	-0.492736	-0.28106	-0.263888	-0.242176	-0.345778	-0.331739	-0.316523	-0.299589	-0.214596	-0.189473	-0.134066	-0.162011	-0.0910427	-0.104013	-0.0705288	-0.0835154	-0.0771412	0	-0.918389	-0.909477	-0.875292	-0.900603
P2047726_AGGACTTAGCACTCGC.1	Primary_ccRCC_early	-2.04752	-2.03353	-2.05004	-2.05094	-2.05556	-2.05601	-1.96141	-1.93124	-1.94602	-2.0042	-2.01889	-1.99009	-1.9758	-1.48537	-1.46553	-1.44496	-1.3751	-1.3998	-1.4328	-1.41934	-1.24236	-1.20934	-1.17106	-1.3223	-1.3484	-1.29724	-1.27133	-1.63776	-1.67058	-1.70179	-1.51706	-1.54525	-1.57268	-1.59963	-1.73175	-1.76182	-1.81542	-1.79152	-1.86253	-1.84123	-1.91743	-1.88429	-1.90458	0	0.272288	0.316937	0.440918	0.360159
P2047726_AGGACTTAGGTTCCAT.1	Primary_ccRCC_early	-0.194207	-0.190205	-0.22883	-0.225396	-0.203924	-0.214142	-0.160178	-0.183251	-0.17216	-0.179072	-0.184167	-0.162269	-0.146236	-0.208352	-0.211263	-0.217901	-0.244551	-0.238454	-0.224619	-0.232313	-0.2021	-0.175532	-0.147919	-0.258259	-0.251096	-0.254687	-0.228795	-0.203947	-0.199864	-0.191258	-0.217417	-0.216109	-0.213697	-0.209592	-0.176833	-0.165139	-0.137099	-0.151265	-0.158466	-0.147984	-0.178238	-0.170737	-0.174986	0	0.699493	0.717303	0.73673	0.732459
P2047726_AGGACTTAGGTTGCCC.1	Primary_ccRCC_early	2.93152	2.98564	2.82717	2.80515	2.8885	2.84673	2.89833	2.86952	2.88428	2.96692	2.97799	2.94132	2.91526	2.55661	2.53681	2.52368	2.45361	2.48317	2.51053	2.49794	2.2402	2.19202	2.16135	2.37388	2.40609	2.34054	2.29079	2.65446	2.6723	2.69372	2.57519	2.59156	2.60955	2.63104	2.71916	2.7343	2.76244	2.74995	2.79951	2.77886	2.85185	2.81173	2.83175	0	1.48825	1.50751	1.55247	1.52249
P2047726_AGGAGGTGTGAACTAA.1	Primary_ccRCC_early	1.41643	1.38439	1.51111	1.54446	1.44508	1.47778	1.23406	1.14419	1.18744	1.33461	1.3587	1.30913	1.28685	0.195494	0.107631	0.0247213	-0.244551	-0.238454	-0.0568528	-0.153007	-0.555009	-0.634531	-0.711688	-0.310208	-0.251096	-0.394491	-0.474219	0.530637	0.587278	0.62772	0.263307	0.330056	0.400344	0.475494	0.674289	0.721988	0.820405	0.769786	0.932761	0.875208	1.09119	0.992433	1.03995	0	-1.26309	-1.20121	-1.00137	-1.1379
P2047726_AGGAGGTTCCTCTCGA.1	Primary_ccRCC_early	0.136767	0.195203	0.0462666	0.0562135	0.0803254	0.0344527	0.409302	0.508972	0.456011	0.281847	0.238943	0.323001	0.364547	0.996911	0.996915	0.99378	0.959699	0.980681	0.991056	0.989233	0.87359	0.867056	0.868448	0.913692	0.936349	0.894875	0.881714	0.93452	0.916021	0.888612	0.986355	0.972697	0.960886	0.952441	0.851214	0.820434	0.761022	0.787752	0.700313	0.730612	0.561073	0.65695	0.611009	0	0.38499	0.357913	0.257133	0.328381
P2047726_AGGATAAGTGATACAA.1	Primary_ccRCC_early	0.12779	0.159431	0.0462666	0.0562135	0.0900885	0.049827	0.308159	0.368659	0.339136	0.222655	0.191994	0.250731	0.278319	1.04152	1.0476	1.05774	1.09757	1.08706	1.06699	1.07621	1.19791	1.18619	1.17713	1.13762	1.11817	1.15497	1.17698	0.920201	0.871067	0.826606	1.03401	1.02305	1.01287	0.966798	0.785253	0.741104	0.644447	0.693325	0.544687	0.595553	0.396974	0.491353	0.44493	0	0.989599	0.951944	0.885177	0.929985
P2047726_AGGATAAGTTGTTGAC.1	Primary_ccRCC_early	0.507637	0.531845	0.469749	0.463645	0.491388	0.476275	0.603435	0.601971	0.604578	0.563082	0.547182	0.586578	0.606606	0.614696	0.609684	0.603375	0.589783	0.594178	0.601213	0.599844	0.60903	0.616849	0.627411	0.594367	0.591973	0.596077	0.602422	0.602914	0.599739	0.588179	0.619629	0.626535	0.625599	0.613565	0.581468	0.57925	0.574414	0.575968	0.578204	0.57574	0.590641	0.585356	0.584417	0	0.32275	0.28728	0.191173	0.25675
P2047726_AGGCATTCAGGTTACT.1	Primary_ccRCC_early	-0.388305	-0.345064	-0.560275	-0.602037	-0.451289	-0.508628	-0.153684	-0.109689	-0.131716	-0.25921	-0.30114	-0.216256	-0.174633	0.0216485	0.0331634	0.0474332	0.146357	0.120631	0.0680752	0.0932809	0.282045	0.307625	0.322666	0.192634	0.169616	0.218583	0.24787	-0.0703054	-0.0903369	-0.120455	0.00948584	-0.0056163	-0.0288775	-0.0499118	-0.131466	-0.125215	-0.113228	-0.118915	-0.0910427	-0.103522	-0.0899408	-0.0835154	-0.0771412	0	-0.688457	-0.717252	-0.789987	-0.74695
P2047726_AGGCATTTCACGTAGT.1	Primary_ccRCC_early	0.612461	0.635934	0.557189	0.552828	0.58977	0.574262	0.683694	0.695684	0.688983	0.656884	0.645991	0.669615	0.682551	0.769426	0.768833	0.767794	0.767222	0.766658	0.767227	0.767193	0.823493	0.830451	0.833809	0.783369	0.773772	0.794786	0.811162	0.765873	0.767952	0.772687	0.767899	0.769805	0.76704	0.767769	0.775239	0.777769	0.78308	0.783474	0.758998	0.77342	0.710392	0.744688	0.724569	0	0.521497	0.493106	0.393982	0.461968
P2047726_AGGCTGCTCATCCTAT.1	Primary_ccRCC_early	1.80994	1.75171	1.88316	1.88971	1.86555	1.87494	1.52517	1.38831	1.45447	1.65389	1.70148	1.6053	1.56102	0.581861	0.525994	0.474887	0.282413	0.327745	0.424296	0.374572	0.0522997	-0.0138374	-0.0652303	0.186817	0.234366	0.138974	0.0949096	0.879231	0.946067	0.990354	0.638279	0.693242	0.751207	0.813687	1.01059	1.03005	1.08441	1.04849	1.1653	1.1238	1.3255	1.2079	1.26468	0	-0.613891	-0.577245	-0.459693	-0.540921
P2047726_AGGGCTCTCTTCACAT.1	Primary_ccRCC_early	0.0119925	-0.00127469	0.0462666	0.0562135	0.0222779	0.0344527	-0.0542573	-0.0645846	-0.0589745	-0.018327	-0.0095287	-0.032592	-0.0461659	0.107538	0.140026	0.171331	0.300119	0.273872	0.208354	0.245161	0.416242	0.436463	0.448962	0.349892	0.325371	0.374816	0.396528	-0.0444087	-0.0717266	-0.0987693	0.0767564	0.045929	0.0134793	-0.0167524	-0.129861	-0.125215	-0.113228	-0.118915	-0.0910427	-0.103522	-0.0705288	-0.0835154	-0.0771412	0	0.673744	0.649451	0.563021	0.622139
P2047726_AGGGTGAGTGAGATTA.1	Primary_ccRCC_early	2.28256	2.2713	2.22346	2.21148	2.2881	2.25733	1.97651	1.91097	1.94206	2.15732	2.23058	2.08396	2.01686	0.985646	0.952498	0.92472	0.825244	0.847691	0.897373	0.871132	0.743405	0.731228	0.721758	0.78926	0.807187	0.770539	0.756744	1.23782	1.29567	1.33439	1.03268	1.07845	1.12727	1.1809	1.38102	1.42747	1.52411	1.47445	1.63598	1.5783	1.85509	1.69558	1.7725	0	-0.132188	-0.141874	-0.169735	-0.15344
P2047726_AGGGTTTAGGCACTCC.1	Primary_ccRCC_early	0.319714	0.324615	0.303422	0.303183	0.318602	0.311298	0.319559	0.294023	0.304832	0.319639	0.322006	0.32523	0.330451	0.232047	0.231742	0.226808	0.207739	0.211422	0.221048	0.215164	0.217287	0.225379	0.231875	0.208471	0.20769	0.210325	0.211599	0.260819	0.264623	0.272863	0.237549	0.243946	0.251595	0.257957	0.274606	0.276139	0.278777	0.276776	0.275432	0.277063	0.287395	0.277908	0.28149	0	0.0340039	0.039646	0.0457254	0.0413965
P2047726_AGGGTTTGTCTCTCTG.1	Primary_ccRCC_early	0.0119925	-0.00127469	0.0462666	0.0562135	0.0222779	0.0344527	-0.0542573	-0.0645846	-0.0589745	-0.018327	-0.0095287	-0.032592	-0.0461659	-0.20287	-0.211263	-0.217901	-0.15802	-0.180931	-0.223206	-0.20299	-0.0608583	-0.0395615	-0.0347671	-0.119741	-0.138638	-0.102038	-0.081916	-0.161076	-0.151164	-0.1407	-0.195064	-0.189729	-0.182196	-0.172235	-0.131466	-0.125215	-0.113228	-0.118915	-0.0910427	-0.103522	-0.0705288	-0.0835154	-0.0771412	0	-0.574611	-0.585097	-0.634318	-0.596549
P2047726_AGGTCATAGGCACTAG.1	Primary_ccRCC_early	2.99945	2.98564	3.01635	3.02039	3.00365	3.01112	2.89833	2.86952	2.88428	2.96692	2.97799	2.94132	2.91526	2.52441	2.4205	2.32715	1.99636	2.06756	2.23649	2.14979	1.74594	1.71152	1.68132	1.88075	1.93364	1.82764	1.7826	2.65446	2.6723	2.69372	2.57519	2.59156	2.60955	2.63104	2.71916	2.7343	2.76244	2.74995	2.79951	2.77886	2.85185	2.81173	2.83175	0	0.0340039	0.039646	0.0457254	0.0413965
P2047726_AGGTCATCACTCCTTG.1	Primary_ccRCC_early	-0.527564	-0.506212	-0.604237	-0.612473	-0.554384	-0.582432	-0.465738	-0.486882	-0.476938	-0.491318	-0.503114	-0.48386	-0.476055	-0.361608	-0.333757	-0.317405	-0.244551	-0.260001	-0.300179	-0.28063	-0.283393	-0.250735	-0.21681	-0.258259	-0.251096	-0.266481	-0.276034	-0.466402	-0.480383	-0.490397	-0.382695	-0.405217	-0.426857	-0.447185	-0.50856	-0.522256	-0.539878	-0.534393	-0.532381	-0.536684	-0.497603	-0.517754	-0.508718	0	0.146423	0.113142	0.0457254	0.0778433
P2047726_AGGTGTTCAATGAAAC.1	Primary_ccRCC_early	0.0490628	0.0976133	0.0462666	0.0562135	0.0222779	0.0344527	0.330581	0.397759	0.378354	0.194552	0.147021	0.239526	0.283943	0.406261	0.424016	0.444802	0.48253	0.481727	0.464823	0.481664	0.473666	0.474985	0.460506	0.476972	0.479849	0.473052	0.4731	0.348682	0.340924	0.349806	0.387308	0.375301	0.36457	0.356238	0.363092	0.376999	0.404175	0.389708	0.392079	0.39809	0.393553	0.38601	0.38906	0	0.183836	0.174401	0.1182	0.163079
P2047726_AGGTTACAGGTTCTAC.1	Primary_ccRCC_early	1.40754	1.41855	1.38392	1.37215	1.39122	1.38809	1.43525	1.41352	1.42768	1.44974	1.43416	1.46192	1.44749	1.23019	1.20981	1.1953	1.11591	1.12706	1.16639	1.14522	1.10287	1.10211	1.10455	1.11235	1.11028	1.11858	1.11061	1.30701	1.33003	1.34756	1.25074	1.259	1.2695	1.28398	1.35919	1.36964	1.39113	1.37958	1.39303	1.39133	1.41211	1.39481	1.41042	0	0.843472	0.830425	0.786271	0.814105
P2047726_AGGTTACAGTGATCGG.1	Primary_ccRCC_early	0.0119925	-0.00127469	0.0462666	0.0562135	0.0222779	0.0344527	-0.0542573	-0.0645846	-0.0589745	-0.018327	-0.0095287	-0.032592	-0.0461659	-0.48232	-0.483959	-0.482541	-0.46512	-0.470077	-0.480223	-0.475704	-0.452277	-0.459096	-0.47976	-0.448028	-0.45627	-0.441017	-0.44545	-0.429941	-0.417146	-0.399659	-0.473205	-0.46498	-0.455242	-0.443527	-0.376296	-0.344847	-0.274402	-0.310333	-0.194019	-0.235486	-0.0831143	-0.151955	-0.119098	0	-0.674032	-0.651477	-0.576937	-0.629306
P2047726_AGGTTGTAGAATCGAT.1	Primary_ccRCC_early	0.0119925	-0.00127469	0.0462666	0.0562135	0.0222779	0.0344527	0.0998214	0.164184	0.132328	0.0149972	-0.0095287	0.0418763	0.06937	0.48784	0.492356	0.5005	0.537397	0.526484	0.508293	0.516268	0.498665	0.487346	0.478574	0.526669	0.528023	0.524385	0.511106	0.461769	0.459196	0.438393	0.482624	0.474565	0.468068	0.464341	0.402175	0.364964	0.295046	0.325019	0.237192	0.266442	0.174988	0.207314	0.185077	0	-0.240828	-0.25219	-0.284486	-0.265221
P2047726_AGGTTGTTCCAGCACG.1	Primary_ccRCC_early	-0.734372	-0.717276	-0.773106	-0.783306	-0.745649	-0.757455	-0.638006	-0.614124	-0.621418	-0.680866	-0.698679	-0.667242	-0.653598	-0.547013	-0.544699	-0.539355	-0.549551	-0.54809	-0.544376	-0.546936	-0.555125	-0.549861	-0.549399	-0.561168	-0.555281	-0.562228	-0.560453	-0.557024	-0.557159	-0.567879	-0.55002	-0.554078	-0.556769	-0.557707	-0.573937	-0.582075	-0.587399	-0.588496	-0.594156	-0.584482	-0.610818	-0.604786	-0.60852	0	-0.140901	-0.112425	-0.023126	-0.0853749
P2047726_AGTACCACAGTCACGC.1	Primary_ccRCC_early	-0.648056	-0.653691	-0.644327	-0.642651	-0.645922	-0.643197	-0.714575	-0.722293	-0.7189	-0.686956	-0.670962	-0.698267	-0.708037	-1.02518	-1.03637	-1.0452	-1.06668	-1.0627	-1.05289	-1.05853	-1.05078	-1.05014	-1.04451	-1.06889	-1.06963	-1.06528	-1.05998	-0.931432	-0.911283	-0.896681	-1.00698	-0.984597	-0.968974	-0.951239	-0.877221	-0.858097	-0.82351	-0.836339	-0.791779	-0.808378	-0.746089	-0.774866	-0.761647	0	-0.768076	-0.728816	-0.60299	-0.689514
P2047726_AGTACCATCCCATACC.1	Primary_ccRCC_early	-1.36311	-1.34715	-1.36998	-1.38381	-1.36298	-1.36438	-1.28226	-1.2598	-1.27055	-1.31617	-1.33103	-1.30457	-1.29361	-0.886405	-0.865695	-0.84359	-0.751865	-0.774487	-0.821471	-0.798195	-0.609783	-0.584591	-0.582161	-0.692214	-0.721397	-0.664871	-0.635857	-1.00634	-1.03202	-1.05557	-0.908841	-0.933561	-0.958054	-0.982248	-1.07671	-1.09993	-1.14651	-1.12288	-1.19451	-1.16998	-1.25107	-1.22085	-1.2441	0	0.334211	0.364443	0.450792	0.39293
P2047726_AGTACCATCTGCCTCA.1	Primary_ccRCC_early	0.0119925	-0.00127469	0.0462666	0.0562135	0.0222779	0.0344527	-0.0348729	-0.0209869	-0.0269852	-0.018327	-0.0095287	-0.032592	-0.0388767	0.119951	0.128833	0.140321	0.199042	0.184293	0.155491	0.17078	0.295613	0.308769	0.322072	0.238647	0.218864	0.257587	0.274292	0.0789578	0.0713483	0.0610657	0.111394	0.104296	0.0968251	0.0872836	0.0512715	0.044199	0.0328978	0.0357265	0.0105223	0.0229444	-0.0134546	0.00622082	-0.00589827	0	0.341121	0.316828	0.230956	0.292772
P2047726_AGTACTGAGAAGGTAG.1	Primary_ccRCC_early	1.59353	1.65069	1.47054	1.42163	1.54149	1.5003	1.86105	1.93636	1.90705	1.73029	1.6911	1.77367	1.81728	2.4797	2.49593	2.49876	2.472	2.48632	2.49209	2.48804	2.37823	2.3592	2.34492	2.43754	2.45558	2.4169	2.39968	2.35295	2.32768	2.2926	2.45036	2.4253	2.40187	2.38246	2.25261	2.21005	2.12109	2.16577	2.05023	2.0852	1.96512	2.02047	1.99226	0	1.90891	1.84498	1.62015	1.77525
P2047726_AGTAGCTGTGTACGCC.1	Primary_ccRCC_early	0.0119925	-0.00127469	0.0462666	0.0562135	0.0222779	0.0344527	-0.0601528	-0.170168	-0.116642	-0.018327	-0.0095287	-0.032592	-0.0461659	-0.792147	-0.79704	-0.799849	-0.803468	-0.80284	-0.802168	-0.802905	-0.775418	-0.763046	-0.750214	-0.795069	-0.798838	-0.792697	-0.788596	-0.636966	-0.599916	-0.572642	-0.77347	-0.74228	-0.709299	-0.674183	-0.539972	-0.508675	-0.440005	-0.474853	-0.363546	-0.402714	-0.223245	-0.324244	-0.275447	0	1.65215	1.75199	2.01183	1.84835
P2047726_AGTAGTCAGAAGGATG.1	Primary_ccRCC_early	0.627309	0.657544	0.550026	0.524218	0.59191	0.566898	0.703828	0.7147	0.704507	0.6734	0.665131	0.689578	0.707271	1.01732	1.00741	0.992741	0.969652	0.973093	0.984514	0.977412	1.013	1.0277	1.03431	0.977938	0.973785	0.98608	0.999498	0.961834	0.942926	0.912684	1.00818	0.996528	0.986607	0.979955	0.887261	0.860422	0.81227	0.831638	0.764058	0.788074	0.720169	0.739564	0.725287	0	0.663334	0.628668	0.514241	0.590915
P2047726_AGTAGTCAGATGGTCG.1	Primary_ccRCC_early	-0.372674	-0.361511	-0.408534	-0.418242	-0.385054	-0.397882	-0.355897	-0.372613	-0.365786	-0.353846	-0.357835	-0.34896	-0.343181	-0.20287	-0.211263	-0.217901	-0.23232	-0.238454	-0.224619	-0.232313	-0.0894126	-0.0618323	-0.0360249	-0.174957	-0.203073	-0.146472	-0.120051	-0.267057	-0.289316	-0.303652	-0.199566	-0.213162	-0.228735	-0.2463	-0.320787	-0.337005	-0.362429	-0.349338	-0.385353	-0.375614	-0.380066	-0.39071	-0.387742	0	0.617634	0.611749	0.583307	0.605202
P2047726_AGTAGTCAGGCAGGTT.1	Primary_ccRCC_early	0.683705	0.683957	0.642401	0.619479	0.680343	0.667245	0.741598	0.769348	0.75722	0.695463	0.689138	0.708617	0.720074	0.705242	0.705078	0.701007	0.701699	0.707906	0.700557	0.705837	0.720599	0.730459	0.73714	0.705061	0.701919	0.709919	0.714906	0.717429	0.723052	0.722501	0.712585	0.717935	0.719352	0.717488	0.719824	0.720889	0.728401	0.72114	0.751245	0.738973	0.773036	0.764705	0.771872	0	0.0807897	0.039646	-0.00831344	0.0413965
P2047726_AGTCAACGTACTAACC.1	Primary_ccRCC_early	0.0119925	-0.00127469	0.0462666	0.0562135	0.0222779	0.0344527	-0.0542573	-0.022635	-0.0440584	-0.018327	-0.0095287	-0.032592	-0.0461659	0.272376	0.292952	0.316717	0.389994	0.38094	0.340104	0.36357	0.414994	0.420023	0.427598	0.409972	0.397849	0.412347	0.411091	0.146788	0.129059	0.116831	0.241208	0.214008	0.188199	0.164784	0.108273	0.100659	0.0841323	0.0915472	0.0726826	0.0849745	0.00571082	0.0608967	0.0330266	0	0.0836421	0.060071	0.0392911	0.0413965
P2047726_AGTCACAAGCCATTTG.1	Primary_ccRCC_early	-1.10918	-1.10563	-1.14045	-1.13618	-1.117	-1.12644	-1.07136	-1.02567	-1.04786	-1.09689	-1.10094	-1.09595	-1.09497	-0.828775	-0.832235	-0.833628	-0.831127	-0.832124	-0.834485	-0.833734	-0.853708	-0.859886	-0.865364	-0.839013	-0.834758	-0.844418	-0.847998	-0.816393	-0.81316	-0.833733	-0.826364	-0.825481	-0.823608	-0.820538	-0.851183	-0.871018	-0.910098	-0.890266	-0.949559	-0.92951	-1.00608	-0.971325	-0.988732	0	-1.86612	-1.90842	-2.02494	-1.9493
P2047726_AGTCTCCTCATCCTAT.1	Primary_ccRCC_early	0.890673	0.886599	0.906913	0.92515	0.889834	0.891606	0.939291	0.947602	0.942627	0.896496	0.887817	0.913717	0.926755	0.855128	0.853026	0.848645	0.855524	0.85449	0.851086	0.854489	0.883018	0.891533	0.898857	0.872146	0.863781	0.871353	0.875873	0.865728	0.87358	0.878827	0.854229	0.856018	0.860068	0.85814	0.883508	0.89334	0.91877	0.907876	0.928098	0.922664	0.944146	0.934301	0.940923	0	1.66186	1.66463	1.66753	1.66773
P2047726_AGTGACTGTTACCTGA.1	Primary_ccRCC_early	2.46158	2.43233	2.54495	2.57589	2.48571	2.515	2.12635	2.00621	2.06395	2.30023	2.36439	2.23491	2.19608	1.19399	1.12507	1.06271	0.831721	0.886177	1.00152	0.942161	0.498078	0.417187	0.339786	0.692324	0.761443	0.62344	0.560023	1.51737	1.57475	1.61523	1.26409	1.3336	1.40683	1.46044	1.63806	1.6591	1.70168	1.67968	1.78874	1.74374	1.95136	1.84909	1.89819	0	-1.14662	-1.18952	-1.27719	-1.22086
P2047726_AGTGATCCAGCGCGTT.1	Primary_ccRCC_early	-0.144057	-0.0939677	-0.270783	-0.298636	-0.191409	-0.232433	-0.0542573	-0.0645846	-0.0589745	-0.018327	-0.0577547	-0.032592	-0.0461659	0.156735	0.160524	0.167518	0.182986	0.186681	0.174332	0.181412	0.139543	0.115005	0.0930577	0.171011	0.176856	0.164658	0.151359	0.0440031	0.0163373	-0.0163988	0.143345	0.120923	0.0999393	0.0717123	-0.0438283	-0.0654838	-0.11182	-0.0892479	-0.0910427	-0.103522	-0.0705288	-0.0835154	-0.0771412	0	-0.741212	-0.760491	-0.803645	-0.775681
P2047726_AGTGATCTCCGCGAGT.1	Primary_ccRCC_early	0.398373	0.408029	0.342053	0.330807	0.391218	0.364374	0.48657	0.510785	0.494114	0.448051	0.427935	0.473101	0.482842	0.988489	1.00807	1.03235	1.10516	1.09378	1.05645	1.07735	1.15653	1.164	1.17476	1.12936	1.11556	1.14208	1.15053	0.903224	0.885728	0.86599	0.974014	0.961299	0.94237	0.926513	0.830358	0.797851	0.724009	0.763284	0.634294	0.677575	0.540013	0.59652	0.567963	0	0.854594	0.803824	0.642346	0.74947
P2047726_AGTGATCTCGGATTAC.1	Primary_ccRCC_early	0.677384	0.730516	0.488213	0.435778	0.617347	0.555368	0.864816	0.883628	0.873821	0.785011	0.758126	0.822068	0.859232	1.21991	1.25323	1.2912	1.4314	1.40624	1.32858	1.36643	1.55497	1.58066	1.60962	1.48837	1.46018	1.50635	1.53046	1.04159	1.006	0.976475	1.18528	1.14735	1.11028	1.07563	0.951696	0.925141	0.879893	0.896426	0.871324	0.875262	0.873939	0.877079	0.874744	0	1.38979	1.33751	1.16487	1.28055
P2047726_AGTGTTGCACCAGCTG.1	Primary_ccRCC_early	0.0119925	-0.00127469	0.0462666	0.0562135	0.0222779	0.0344527	-0.0542573	-0.0645846	-0.0589745	-0.018327	-0.0095287	-0.032592	-0.0461659	0.0818523	0.100602	0.122135	0.205746	0.187487	0.14323	0.164226	0.304829	0.326727	0.350833	0.247299	0.226602	0.267033	0.283721	0.0143615	0.00171864	-0.0190217	0.0682616	0.0582163	0.0416195	0.0275264	-0.0452744	-0.066041	-0.106159	-0.088854	-0.0910427	-0.103522	-0.0705288	-0.0835154	-0.0771412	0	0.305226	0.297079	0.267241	0.286809
P2047726_AGTGTTGCATGGCCCA.1	Primary_ccRCC_early	0.0119925	-0.00127469	0.0462666	0.0562135	0.0222779	0.0344527	0.012023	0.0159861	0.0100428	-0.018327	-0.0095287	-0.0181164	0.00759184	0.359315	0.370404	0.382441	0.440905	0.423375	0.393334	0.406943	0.544433	0.560966	0.582367	0.479511	0.45863	0.50239	0.521901	0.274259	0.248768	0.218428	0.351344	0.340886	0.321376	0.299805	0.186008	0.158019	0.109055	0.130511	0.0785933	0.0944545	0.0282168	0.0632561	0.04272	0	0.157511	0.11192	0.0457254	0.0666663
P2047726_AGTGTTGGTTCTCGTC.1	Primary_ccRCC_early	0.0119925	-0.00127469	0.0462666	0.0562135	0.0222779	0.0344527	0.0853308	0.140314	0.113304	0.0120793	-0.0095287	0.0354573	0.0590927	0.685859	0.69865	0.727515	0.841178	0.812117	0.755366	0.782928	1.01112	1.04653	1.08418	0.908939	0.875568	0.940359	0.976091	0.528855	0.513352	0.503264	0.645931	0.615281	0.585231	0.556997	0.497034	0.467236	0.401757	0.434542	0.308682	0.369826	0.183103	0.262609	0.223272	0	1.49167	1.4623	1.32956	1.42819
P2047726_AGTGTTGGTTGTTGTG.1	Primary_ccRCC_early	-0.630116	-0.595618	-0.659143	-0.673034	-0.649537	-0.65243	-0.449142	-0.396323	-0.422268	-0.528354	-0.560923	-0.501585	-0.475949	-0.30832	-0.302564	-0.29362	-0.247586	-0.259322	-0.283947	-0.272092	-0.285714	-0.293753	-0.280344	-0.258259	-0.251096	-0.266481	-0.276034	-0.340792	-0.346844	-0.348803	-0.315149	-0.323325	-0.330548	-0.336311	-0.345587	-0.344996	-0.340088	-0.342594	-0.330993	-0.336014	-0.380529	-0.35242	-0.366781	0	-0.660957	-0.68191	-0.740865	-0.703751
P2047726_AGTTAGCAGGGATCTG.1	Primary_ccRCC_early	-0.177674	-0.145888	-0.305409	-0.340667	-0.216712	-0.257907	-0.0542573	-0.0645846	-0.0589745	-0.0832396	-0.113438	-0.0598986	-0.0461659	0.217007	0.21747	0.220823	0.235946	0.230657	0.223579	0.226095	0.206153	0.191137	0.167616	0.223194	0.224371	0.220933	0.221967	0.0444584	0.0038748	-0.0327088	0.191974	0.163225	0.13522	0.0841941	-0.0674346	-0.102403	-0.113228	-0.118915	-0.0910427	-0.103522	-0.0705288	-0.0835154	-0.0771412	0	0.319986	0.320028	0.352658	0.330811
P2047726_AGTTAGCTCCGTCCTA.1	Primary_ccRCC_early	1.05249	1.10213	0.918226	0.893317	1.00038	0.957647	1.26847	1.30039	1.28375	1.17122	1.14287	1.20224	1.23246	1.37085	1.37164	1.37311	1.38747	1.38857	1.37881	1.38562	1.40959	1.42376	1.43151	1.38653	1.38394	1.38835	1.3967	1.36848	1.35786	1.34472	1.37526	1.38188	1.38384	1.37838	1.3383	1.33473	1.33576	1.33051	1.33872	1.33632	1.31758	1.33812	1.32449	0	1.05016	1.01038	0.894635	0.97251
P2047726_AGTTCCCCATACTGAC.1	Primary_ccRCC_early	0.393732	0.386984	0.429317	0.455269	0.405234	0.4132	0.315359	0.272753	0.292776	0.352313	0.375872	0.337338	0.330056	0.242945	0.235833	0.231346	0.25106	0.240945	0.231524	0.234926	0.337269	0.356153	0.377368	0.277717	0.264378	0.293865	0.313752	0.266605	0.27237	0.279687	0.244232	0.251112	0.254751	0.261688	0.276729	0.275837	0.263196	0.273809	0.253262	0.255061	0.265157	0.257093	0.258158	0	0.822319	0.817661	0.78522	0.809853
P2047726_ATACCGAGTTCAGGTT.1	Primary_ccRCC_early	0.586204	0.607395	0.511681	0.490869	0.559598	0.531422	0.745017	0.779079	0.761604	0.657009	0.632189	0.691042	0.73197	0.988023	1.00561	1.028	1.09952	1.08915	1.05033	1.07346	1.08373	1.07057	1.06094	1.09894	1.0991	1.09803	1.09066	0.94468	0.940213	0.929783	0.975786	0.968807	0.963848	0.95345	0.916478	0.903035	0.86477	0.888294	0.833461	0.848758	0.788609	0.818168	0.802696	0	0.441081	0.391402	0.230359	0.343476
P2047726_ATACCTTCATGACACT.1	Primary_ccRCC_early	1.20191	1.19737	1.18433	1.19316	1.19549	1.19031	1.21208	1.19926	1.20717	1.20065	1.19843	1.2114	1.21081	1.18577	1.18667	1.18171	1.1821	1.18022	1.18099	1.17916	1.25592	1.27683	1.28716	1.20204	1.18961	1.2163	1.23642	1.16067	1.15615	1.15102	1.18471	1.18033	1.17076	1.16477	1.15398	1.1626	1.17605	1.1708	1.18494	1.18262	1.19444	1.19147	1.19414	0	1.20882	1.1791	1.07813	1.14522
P2047726_ATACTTCCAACACAGG.1	Primary_ccRCC_early	0.483871	0.474524	0.498937	0.517929	0.505502	0.497703	0.354852	0.288044	0.31998	0.431078	0.451607	0.411647	0.395671	0.377383	0.38068	0.378016	0.421146	0.401346	0.381052	0.390009	0.512146	0.539035	0.557538	0.447934	0.434617	0.464987	0.485989	0.342603	0.328346	0.307102	0.373601	0.365877	0.359914	0.356853	0.289511	0.272002	0.240306	0.252566	0.239646	0.236788	0.27184	0.243311	0.256401	0	1.61444	1.65431	1.74856	1.6899
P2047726_ATACTTCCAAGGCCTC.1	Primary_ccRCC_early	0.0119925	-0.00110267	0.0462666	0.0562135	0.0222779	0.0344527	0.168468	0.220577	0.189749	0.0769872	0.0460979	0.120188	0.150242	0.667666	0.699704	0.727606	0.858318	0.822915	0.755176	0.787942	1.08787	1.13165	1.17829	0.949472	0.901083	0.99632	1.04005	0.508316	0.482767	0.457704	0.631399	0.597138	0.564093	0.533484	0.436648	0.421034	0.387703	0.403749	0.337683	0.362731	0.251539	0.317643	0.281242	0	1.77343	1.74661	1.63731	1.7145
P2047726_ATAGACCTCGCCTTGT.1	Primary_ccRCC_early	0.865872	0.866096	0.855613	0.819881	0.861654	0.859253	0.86708	0.827494	0.838894	0.862262	0.870866	0.868524	0.876661	0.836086	0.814432	0.805823	0.806724	0.814708	0.807543	0.809899	0.809088	0.80669	0.807111	0.811694	0.80559	0.816724	0.812701	0.866597	0.849383	0.838585	0.857822	0.877659	0.878667	0.883024	0.832922	0.826473	0.811807	0.818584	0.803809	0.807434	0.817614	0.800279	0.807903	0	0.179346	0.14833	0.0697942	0.115245
P2047726_ATATCCTAGAATGTTG.1	Primary_ccRCC_early	-1.13315	-1.10564	-1.12768	-1.11709	-1.14657	-1.14426	-0.936849	-0.864155	-0.899693	-1.0519	-1.07799	-1.01231	-0.974501	-0.370966	-0.348599	-0.323482	-0.244551	-0.242308	-0.297929	-0.270463	-0.167529	-0.120629	-0.0727209	-0.258259	-0.251096	-0.261148	-0.214669	-0.493336	-0.518795	-0.552003	-0.394802	-0.420438	-0.445567	-0.469793	-0.581587	-0.614374	-0.668661	-0.64662	-0.711743	-0.690064	-0.818771	-0.735117	-0.776584	0	0.785779	0.749359	0.628804	0.70959
P2047726_ATCACAGGTGCCCGTA.1	Primary_ccRCC_early	0.0119925	-0.00127469	0.0367981	0.00974868	0.0222779	0.0344527	-0.0542573	-0.0645846	-0.0589745	-0.018327	-0.0095287	-0.032592	-0.0461659	0.202001	0.235813	0.25938	0.313856	0.302025	0.28225	0.291031	0.305373	0.307131	0.311079	0.308097	0.310981	0.30439	0.304441	0.0169047	-0.0199655	-0.0524713	0.166795	0.127903	0.0897818	0.0533347	-0.0827337	-0.112751	-0.113228	-0.118915	-0.0910427	-0.103522	-0.0705288	-0.0835154	-0.0771412	0	-0.399507	-0.434012	-0.535987	-0.470067
P2047726_ATCACAGTCAAAGAAC.1	Primary_ccRCC_early	1.60431	1.61963	1.53682	1.5084	1.58225	1.56108	1.7048	1.67814	1.69053	1.65679	1.63873	1.67031	1.68475	1.19464	1.13411	1.07981	0.878307	0.925796	1.02639	0.974534	0.68516	0.65127	0.620135	0.797141	0.837532	0.756201	0.720348	1.46481	1.50854	1.532	1.25599	1.31635	1.38001	1.42104	1.56299	1.58385	1.62562	1.60408	1.64754	1.65033	1.66642	1.6439	1.65419	0	-0.684898	-0.696431	-0.686707	-0.695613
P2047726_ATCACTTAGGGCATGT.1	Primary_ccRCC_early	1.44846	1.46307	1.424	1.41953	1.43939	1.42927	1.5002	1.52327	1.51586	1.47747	1.4745	1.48757	1.4886	1.68136	1.68149	1.67866	1.67754	1.67759	1.68142	1.6821	1.67427	1.66471	1.65038	1.6752	1.67411	1.67556	1.6757	1.65808	1.65229	1.64946	1.6773	1.67402	1.66883	1.66306	1.64056	1.62803	1.59957	1.61478	1.56939	1.58729	1.53438	1.55622	1.54754	0	0.701692	0.658539	0.524397	0.614542
P2047726_ATCAGGTCAGAGGGTT.1	Primary_ccRCC_early	0.0119925	-0.00127469	0.0462666	0.0044755	0.0222779	0.0344527	-0.0542573	-0.0645846	-0.0589745	-0.018327	-0.0095287	-0.032592	-0.0461659	0.400836	0.439629	0.481361	0.613273	0.593125	0.522267	0.562958	0.743107	0.771972	0.791064	0.663483	0.638578	0.687101	0.715033	0.236484	0.204406	0.158203	0.36921	0.33417	0.300123	0.268119	0.114426	0.0776559	0.00611679	0.0381821	-0.0409318	-0.0171425	-0.0705288	-0.0648455	-0.0771412	0	0.588633	0.55981	0.470522	0.528101
P2047726_ATCAGGTTCTTCTCAA.1	Primary_ccRCC_early	0.177358	0.188195	0.162407	0.137937	0.171922	0.167716	0.388366	0.495445	0.438571	0.248532	0.214573	0.294157	0.339829	0.968232	0.988556	1.00419	1.04558	1.03678	1.01981	1.03624	1.06466	1.06196	1.06257	1.05659	1.04761	1.0646	1.06894	0.841142	0.822141	0.809701	0.947165	0.909852	0.879222	0.859569	0.790785	0.770967	0.73486	0.749489	0.67395	0.709699	0.539058	0.629662	0.580777	0	0.409871	0.366529	0.161802	0.304006
P2047726_ATCATTCCAGTCAGCC.1	Primary_ccRCC_early	-1.7016	-1.68149	-1.72744	-1.73268	-1.70774	-1.7156	-1.59047	-1.55628	-1.57292	-1.64171	-1.66119	-1.62438	-1.60748	-1.19777	-1.18197	-1.16501	-1.06054	-1.08684	-1.13993	-1.11373	-0.982019	-0.968278	-0.953971	-1.02757	-1.0437	-1.01265	-0.99635	-1.28686	-1.30463	-1.3376	-1.21484	-1.23384	-1.2521	-1.26973	-1.36879	-1.40131	-1.4577	-1.43363	-1.49716	-1.48128	-1.5413	-1.51387	-1.52781	0	-0.585497	-0.557677	-0.467507	-0.530358
P2047726_ATCATTCGTAATCAAG.1	Primary_ccRCC_early	-0.050437	-0.0400584	-0.0710782	-0.0532887	-0.067397	-0.0731907	-0.0613361	-0.0748434	-0.0688521	-0.0405282	-0.0404271	-0.0451673	-0.0512146	-0.20287	-0.211263	-0.217901	-0.244551	-0.238454	-0.224619	-0.232313	-0.285714	-0.293753	-0.292336	-0.258259	-0.251096	-0.266481	-0.276034	-0.173968	-0.173307	-0.17622	-0.195064	-0.189729	-0.182196	-0.1757	-0.16571	-0.152552	-0.11929	-0.136457	-0.105817	-0.113452	-0.0763985	-0.0941956	-0.0786742	0	0.293389	0.289107	0.274213	0.287436
P2047726_ATCATTCGTGGTACAG.1	Primary_ccRCC_early	1.35499	1.37973	1.24211	1.227	1.3226	1.27552	1.50861	1.50079	1.50356	1.43702	1.40859	1.47402	1.49831	1.52708	1.53655	1.55212	1.63388	1.6094	1.56792	1.5851	1.69999	1.70817	1.72027	1.67066	1.65022	1.68483	1.69059	1.47916	1.47663	1.46702	1.51537	1.50141	1.48932	1.48094	1.45734	1.44663	1.44025	1.44277	1.44786	1.44079	1.48902	1.4631	1.47768	0	1.61275	1.58261	1.47584	1.54749
P2047726_ATCCACCAGCCTGAAG.1	Primary_ccRCC_early	0.0119925	-0.00127469	0.0462666	0.0562135	0.0222779	0.0344527	-0.0542573	-0.0645846	-0.0589745	-0.018327	-0.0095287	-0.032592	-0.0461659	-0.0386533	-0.0251091	-0.00899079	0.0491549	0.0350733	0.00668472	0.0221721	0.0871462	0.0985733	0.112036	0.0805617	0.0666665	0.0841815	0.0828165	-0.0840967	-0.0848128	-0.0913657	-0.052909	-0.0647271	-0.0748682	-0.0824674	-0.112138	-0.125215	-0.113228	-0.118915	-0.0910427	-0.103522	-0.0705288	-0.0835154	-0.0771412	0	0.243041	0.228354	0.165788	0.211611
P2047726_ATCCACCCACCCAACG.1	Primary_ccRCC_early	-0.49138	-0.443818	-0.61229	-0.642237	-0.528018	-0.567058	-0.194733	-0.0953472	-0.144076	-0.352454	-0.39669	-0.298164	-0.246525	0.349205	0.399591	0.452247	0.657732	0.605997	0.503529	0.554063	0.93353	0.98963	1.04783	0.768439	0.713685	0.821096	0.877663	0.18238	0.151115	0.0988085	0.308325	0.275528	0.243382	0.212893	0.023172	-0.0541594	-0.113228	-0.118915	-0.0910427	-0.103522	-0.0705288	-0.0835154	-0.0771412	0	1.7535	1.75422	1.7134	1.74993
P2047726_ATCCATTGTGGTTTGT.1	Primary_ccRCC_early	-0.0937316	-0.0589236	-0.171663	-0.174579	-0.123227	-0.153681	-0.0542573	-0.0645846	-0.0589745	-0.018327	-0.0230618	-0.032592	-0.0461659	-0.20287	-0.211263	-0.217901	-0.244551	-0.238454	-0.224619	-0.232313	-0.259973	-0.2512	-0.234031	-0.258259	-0.251096	-0.266481	-0.268336	-0.161076	-0.151164	-0.1407	-0.195064	-0.189729	-0.182196	-0.172235	-0.131466	-0.125215	-0.113228	-0.118915	-0.0910427	-0.103522	-0.0705288	-0.0835154	-0.0771412	0	0.0543125	0.0803967	0.189526	0.113671
P2047726_ATCCGTCAGATTACCC.1	Primary_ccRCC_early	0.600688	0.632955	0.542971	0.515825	0.578527	0.557072	0.657326	0.638022	0.654144	0.652666	0.651113	0.653701	0.66491	0.758846	0.767086	0.779711	0.834095	0.816109	0.788911	0.798783	0.959388	0.992432	1.02327	0.884832	0.859607	0.91318	0.933966	0.705808	0.685983	0.672437	0.750105	0.746578	0.734328	0.725151	0.652685	0.638417	0.613457	0.62258	0.606294	0.606824	0.623983	0.61205	0.616941	0	1.24138	1.24244	1.22788	1.23954
P2047726_ATCCGTCGTACTTGTG.1	Primary_ccRCC_early	0.276542	0.290896	0.248293	0.245471	0.259393	0.250646	0.322815	0.302361	0.307309	0.301484	0.292639	0.321255	0.33089	0.291402	0.311559	0.322487	0.324422	0.327207	0.326733	0.331395	0.354281	0.366312	0.37286	0.335879	0.327395	0.343632	0.348704	0.24872	0.245342	0.238696	0.276442	0.2663	0.258019	0.252685	0.240702	0.244672	0.252702	0.247643	0.27	0.26078	0.29051	0.280479	0.284423	0	0.315854	0.288771	0.189778	0.259374
P2047726_ATCCGTCGTTACGTAC.1	Primary_ccRCC_early	1.05701	1.08545	1.00357	1.02139	1.02264	1.0048	1.27368	1.32253	1.30774	1.15792	1.11715	1.19472	1.24204	1.25955	1.25024	1.24657	1.20285	1.21702	1.24315	1.232	1.16885	1.16672	1.17423	1.1855	1.1941	1.17602	1.17242	1.32679	1.34682	1.35196	1.26353	1.27502	1.28878	1.30659	1.34904	1.34439	1.33385	1.33862	1.33095	1.33176	1.32479	1.33009	1.32656	0	0.838643	0.86032	0.896706	0.879097
P2047726_ATCCGTCTCAAATGCC.1	Primary_ccRCC_early	-0.713271	-0.728603	-0.675704	-0.677428	-0.69077	-0.689317	-0.772868	-0.760453	-0.766806	-0.751791	-0.740635	-0.765367	-0.777401	-0.866099	-0.850242	-0.832319	-0.751396	-0.772168	-0.81377	-0.793469	-0.64691	-0.627448	-0.612727	-0.708641	-0.729703	-0.688777	-0.666689	-0.917225	-0.919812	-0.911768	-0.883007	-0.894889	-0.905637	-0.915096	-0.899246	-0.887369	-0.857965	-0.873251	-0.82141	-0.840402	-0.774988	-0.802099	-0.789633	0	-0.523175	-0.532269	-0.570224	-0.542422
P2047726_ATCGATGAGGCCACCT.1	Primary_ccRCC_early	-1.22468	-1.17102	-1.35202	-1.37814	-1.27204	-1.31534	-0.970819	-0.91204	-0.941115	-1.07935	-1.11786	-1.03354	-0.999934	-0.248414	-0.211263	-0.217901	-0.134497	-0.188337	-0.224619	-0.232313	0.171729	0.219521	0.261429	-0.0110022	-0.0749806	0.0547033	0.116514	-0.446111	-0.48309	-0.520908	-0.288425	-0.330039	-0.371004	-0.410879	-0.569284	-0.612962	-0.69534	-0.65585	-0.773308	-0.734172	-0.879929	-0.814095	-0.849776	0	0.767199	0.744403	0.665478	0.718406
P2047726_ATCGCCTAGTCGGGAT.1	Primary_ccRCC_early	0.0119925	-0.00127469	-0.00276981	-0.00476836	0.0222779	0.0153681	-0.0542573	-0.0645846	-0.0589745	-0.018327	-0.0095287	-0.032592	-0.0461659	0.328648	0.356631	0.387102	0.541928	0.499709	0.416422	0.45737	0.783586	0.832625	0.88354	0.639207	0.591177	0.685149	0.734658	0.235211	0.216862	0.203372	0.311536	0.290833	0.270965	0.252974	0.161151	0.117833	0.0239164	0.0710603	-0.0717166	-0.0229273	-0.0705288	-0.0835154	-0.0771412	0	1.74241	1.75108	1.76192	1.75484
P2047726_ATCGCCTCAAGCACCC.1	Primary_ccRCC_early	0.0119925	0.0513433	0.0462666	0.0562135	0.0222779	0.0344527	0.239892	0.262784	0.251002	0.118422	0.0789218	0.166061	0.213528	0.666547	0.693282	0.723812	0.782457	0.772081	0.742933	0.762466	0.808225	0.817468	0.829522	0.789708	0.786063	0.792466	0.800152	0.534168	0.502651	0.476715	0.638808	0.616942	0.59651	0.56502	0.46318	0.449519	0.419985	0.434162	0.355773	0.388085	0.283702	0.33262	0.303681	0	0.384901	0.336183	0.182988	0.291819
P2047726_ATCGCCTGTGGGTATG.1	Primary_ccRCC_early	-1.20981	-1.20766	-1.1815	-1.15646	-1.20232	-1.19446	-1.27487	-1.28199	-1.2788	-1.24994	-1.22972	-1.26014	-1.26873	-1.11484	-1.09138	-1.06638	-0.953549	-0.981735	-1.04082	-1.0062	-0.796507	-0.7603	-0.723244	-0.890993	-0.921957	-0.861184	-0.82953	-1.21472	-1.22412	-1.24582	-1.13548	-1.15772	-1.17895	-1.1992	-1.26473	-1.27761	-1.28648	-1.28453	-1.27584	-1.28155	-1.278	-1.26984	-1.27463	0	0.13484	0.124906	0.0893887	0.113185
P2047726_ATCGGATAGCGTTCAT.1	Primary_ccRCC_early	-0.276151	-0.243895	-0.324841	-0.337512	-0.303305	-0.318559	-0.0542573	-0.0645846	-0.0589745	-0.156541	-0.199013	-0.106875	-0.0592046	-0.0124602	0.0119218	0.0385245	0.115861	0.0974067	0.0643056	0.0798169	0.187201	0.199088	0.212925	0.145548	0.13086	0.159154	0.175933	-0.106506	-0.121566	-0.131781	-0.038026	-0.0572713	-0.075258	-0.0911431	-0.131466	-0.125215	-0.113228	-0.118915	-0.0910427	-0.103522	-0.0705288	-0.0835154	-0.0771412	0	-0.065371	-0.0610328	-0.0674365	-0.0585673
P2047726_ATCGTAGGTAGGAGGG.1	Primary_ccRCC_early	-0.171085	-0.151169	-0.243805	-0.254226	-0.19687	-0.22328	-0.144124	-0.134024	-0.139441	-0.144886	-0.147992	-0.146421	-0.147032	-0.20287	-0.211263	-0.217901	-0.244551	-0.238454	-0.224619	-0.232313	-0.136032	-0.118538	-0.113666	-0.215235	-0.232988	-0.190773	-0.163976	-0.161076	-0.151164	-0.1407	-0.195064	-0.189729	-0.182196	-0.172235	-0.131466	-0.125215	-0.139395	-0.132908	-0.134011	-0.137442	-0.133032	-0.131259	-0.13302	0	-0.270395	-0.27262	-0.281926	-0.276356
P2047726_ATCTTCACAACGCCCA.1	Primary_ccRCC_early	-0.0203146	-0.00127469	-0.082454	-0.104526	-0.0407629	-0.0617216	-0.0542573	-0.0645846	-0.0589745	-0.018327	-0.0095287	-0.032592	-0.0461659	-0.00420076	0.00586232	0.0117941	0.0525753	0.0395336	0.0203412	0.0290861	0.144057	0.164408	0.18937	0.0903361	0.0714218	0.106526	0.123259	-0.0578335	-0.0704258	-0.0816588	-0.00987513	-0.0188361	-0.0322538	-0.0429124	-0.100533	-0.119244	-0.113228	-0.118915	-0.0910427	-0.103522	-0.0705288	-0.0835154	-0.0771412	0	-0.0975918	-0.111418	-0.147539	-0.127233
P2047726_ATCTTCATCCTTGAAG.1	Primary_ccRCC_early	0.130625	0.160451	0.0540972	0.0562135	0.0965942	0.0705507	0.196788	0.176174	0.185561	0.189677	0.179175	0.200263	0.212787	-0.114375	-0.116517	-0.129344	-0.201357	-0.186282	-0.149522	-0.169338	-0.219291	-0.210685	-0.20032	-0.214521	-0.210109	-0.219369	-0.221388	-0.0696191	-0.0605137	-0.0506019	-0.108004	-0.0971283	-0.0839157	-0.0775003	-0.036686	-0.0152613	0.0292272	0.00560035	0.0852611	0.0564187	0.15867	0.116176	0.142157	0	0.0397579	0.0715611	0.170284	0.107451
P2047726_ATGAAAGAGGTAGACC.1	Primary_ccRCC_early	-0.116289	-0.070722	-0.223361	-0.252105	-0.148969	-0.183269	-0.0542573	-0.0645846	-0.0589745	-0.018327	-0.0250698	-0.032592	-0.0461659	0.671798	0.724093	0.79027	1.04994	0.984885	0.85505	0.919291	1.34944	1.39905	1.45132	1.18553	1.11839	1.25036	1.30042	0.38624	0.327049	0.271955	0.617531	0.559113	0.500831	0.443801	0.195392	0.129252	0.000243336	0.0591692	-0.0910427	-0.0585641	-0.0705288	-0.0835154	-0.0771412	0	1.64484	1.58619	1.39255	1.52229
P2047726_ATGAAAGAGTTGAAGT.1	Primary_ccRCC_early	0.0119925	-0.00127469	0.0462666	0.0562135	0.0222779	0.0344527	0.0165139	0.0924967	0.0519005	-0.018327	-0.0095287	-0.032592	-0.0164835	0.627042	0.651025	0.672908	0.769648	0.751467	0.70058	0.728626	0.857278	0.871633	0.892822	0.803328	0.786514	0.819163	0.839925	0.493066	0.465489	0.432854	0.602263	0.574562	0.548293	0.524685	0.403983	0.374755	0.313013	0.343456	0.243906	0.280256	0.129877	0.2113	0.170572	0	0.830267	0.807314	0.727506	0.78103
P2047726_ATGAGGGAGGCAGGGA.1	Primary_ccRCC_early	0.835045	0.87057	0.769408	0.762348	0.803447	0.779705	1.07467	1.13721	1.10573	0.952525	0.909193	0.998781	1.03445	1.47775	1.47369	1.47591	1.46736	1.47142	1.47231	1.47039	1.39472	1.37304	1.34203	1.44303	1.45891	1.42664	1.41065	1.45635	1.44597	1.42731	1.47501	1.47061	1.46837	1.46582	1.40685	1.38909	1.34251	1.37013	1.26385	1.30304	1.16804	1.22781	1.1975	0	0.00271575	-0.0312345	-0.151528	-0.0720301
P2047726_ATGAGGGCAAGTATAG.1	Primary_ccRCC_early	-0.900866	-0.927943	-0.842357	-0.824179	-0.876103	-0.865651	-0.990646	-0.979308	-0.98492	-0.97401	-0.951595	-0.985142	-0.995194	-0.921298	-0.904439	-0.885875	-0.804898	-0.825366	-0.866942	-0.846541	-0.664792	-0.652069	-0.638461	-0.755822	-0.77991	-0.7258	-0.693993	-0.978037	-0.987083	-0.993081	-0.939468	-0.950531	-0.96068	-0.969802	-0.995562	-0.999281	-1.00365	-1.00164	-1.00471	-1.00433	-0.995442	-1.00571	-1.00128	0	0.470413	0.511874	0.621022	0.55145
P2047726_ATGAGGGGTTCTAACG.1	Primary_ccRCC_early	-0.334421	-0.316867	-0.387985	-0.411702	-0.344769	-0.366859	-0.209072	-0.170624	-0.192003	-0.274141	-0.296985	-0.249763	-0.232855	-0.0436081	-0.0112624	0.0197144	0.139818	0.116213	0.0530572	0.0904098	0.295258	0.318977	0.33678	0.20234	0.169908	0.233746	0.264062	-0.161076	-0.151164	-0.1407	-0.071717	-0.0983724	-0.121006	-0.147205	-0.131466	-0.125215	-0.113228	-0.118915	-0.0910427	-0.103522	-0.151243	-0.104131	-0.128213	0	0.431213	0.420686	0.369706	0.410867
P2047726_ATGAGTCTCGCTTACC.1	Primary_ccRCC_early	0.154478	0.180268	0.0739363	0.0708872	0.124084	0.0927937	0.318445	0.333829	0.325862	0.235848	0.208377	0.261884	0.288527	0.376907	0.376123	0.378788	0.379075	0.388253	0.381115	0.383554	0.352896	0.358926	0.351008	0.366204	0.372648	0.35892	0.355505	0.383688	0.376472	0.375061	0.377067	0.386955	0.398848	0.390802	0.35883	0.342313	0.318011	0.323664	0.332283	0.324825	0.335854	0.340384	0.337472	0	0.361318	0.342032	0.285655	0.332242
P2047726_ATGATCGAGCGTTACT.1	Primary_ccRCC_early	0.0119925	-0.00127469	0.0462666	0.0562135	0.0222779	0.0344527	-0.0542573	-0.0645846	-0.0589745	-0.018327	-0.0095287	-0.032592	-0.0461659	-0.20287	-0.211263	-0.217901	-0.197864	-0.210617	-0.224619	-0.222076	-0.0725683	-0.0525062	-0.0307308	-0.156846	-0.181316	-0.130769	-0.102214	-0.161076	-0.151164	-0.1407	-0.195064	-0.189729	-0.182196	-0.172235	-0.131466	-0.125215	-0.113228	-0.118915	-0.0910427	-0.103522	-0.0705288	-0.0835154	-0.0771412	0	0.336779	0.335906	0.332424	0.332921
P2047726_ATGATCGCAATTCTCT.1	Primary_ccRCC_early	2.09167	2.07303	2.13608	2.15026	2.10454	2.12077	1.79466	1.65376	1.72191	1.94349	2.00661	1.87943	1.82042	0.883331	0.85132	0.824006	0.721776	0.745502	0.796653	0.76989	0.591721	0.569116	0.548816	0.667296	0.69458	0.639038	0.615185	1.04888	1.08624	1.13146	0.915083	0.944601	0.976212	1.0115	1.18386	1.2362	1.34364	1.2887	1.46482	1.40273	1.61049	1.52855	1.56799	0	-1.24072	-1.31414	-1.52918	-1.38764
P2047726_ATGCATGCAGACCTGC.1	Primary_ccRCC_early	-0.566458	-0.511323	-0.723156	-0.774088	-0.614494	-0.665477	-0.275434	-0.191762	-0.232874	-0.405474	-0.456874	-0.361042	-0.318571	0.212152	0.240401	0.271124	0.428496	0.379255	0.300887	0.339252	0.609322	0.629597	0.630782	0.517658	0.473543	0.559996	0.589645	0.0553778	0.0140386	-0.0437014	0.182489	0.158913	0.136343	0.0959704	-0.100124	-0.125215	-0.113228	-0.118915	-0.0910427	-0.103522	-0.154236	-0.0852855	-0.119697	0	-0.309585	-0.345554	-0.433169	-0.373294
P2047726_ATGCATGTCTCTGCCA.1	Primary_ccRCC_early	0.31525	0.289192	0.361838	0.370222	0.339568	0.351017	0.195803	0.164019	0.179092	0.249613	0.26843	0.231842	0.217072	0.0828515	0.0919562	0.103676	0.116407	0.114414	0.114776	0.113461	0.141943	0.141652	0.127689	0.125038	0.120833	0.12826	0.134653	0.122551	0.119975	0.122916	0.0833609	0.0899768	0.0984659	0.10983	0.129635	0.137351	0.131574	0.143672	0.110945	0.121341	0.130536	0.100617	0.108967	0	0.342955	0.346122	0.32987	0.347206
P2047726_ATGCCTCAGACTGAGC.1	Primary_ccRCC_early	-0.220559	-0.18482	-0.292511	-0.320919	-0.253902	-0.271194	-0.0946917	-0.0782044	-0.0867682	-0.140557	-0.16629	-0.120656	-0.100973	-0.0796977	-0.0571212	-0.0322888	0.0310437	0.0133625	-0.0176397	-0.00324827	0.171136	0.198776	0.217261	0.0800789	0.0532056	0.110571	0.144023	-0.161076	-0.151164	-0.1407	-0.0977131	-0.118943	-0.138813	-0.172235	-0.131466	-0.125215	-0.113228	-0.118915	-0.0910427	-0.103522	-0.0819985	-0.0835154	-0.0796059	0	0.171569	0.142162	0.0727806	0.119258
P2047726_ATGGATCTCGCATAGT.1	Primary_ccRCC_early	1.21527	1.24562	1.1688	1.14486	1.18676	1.17403	1.39747	1.40501	1.39683	1.31289	1.2796	1.35011	1.38792	1.54625	1.54924	1.55039	1.56528	1.5613	1.55203	1.55525	1.55294	1.55424	1.55935	1.55472	1.56463	1.54812	1.5484	1.52968	1.53258	1.52815	1.54302	1.54313	1.53539	1.53148	1.51595	1.50743	1.48966	1.498	1.47094	1.48416	1.42573	1.46273	1.44539	0	1.00206	0.956812	0.807181	0.907718
P2047726_ATGGGAGCAACCCGCA.1	Primary_ccRCC_early	0.206022	0.222169	0.173394	0.160903	0.194795	0.184713	0.271239	0.312735	0.289228	0.229313	0.225054	0.242003	0.256674	0.357334	0.350806	0.343045	0.325463	0.335644	0.339125	0.339282	0.281587	0.269293	0.262962	0.305531	0.315258	0.293334	0.285355	0.361634	0.362332	0.359379	0.360036	0.360464	0.363099	0.361568	0.35004	0.349493	0.351704	0.347892	0.344707	0.350627	0.32245	0.343031	0.331985	0	-0.16637	-0.160443	-0.128737	-0.152364
P2047726_ATGGGAGCAACTGCTA.1	Primary_ccRCC_early	-1.02561	-1.03673	-1.00495	-1.00674	-1.01763	-1.00977	-1.08118	-1.09204	-1.08678	-1.05379	-1.04546	-1.06432	-1.07384	-1.34126	-1.34186	-1.34135	-1.33166	-1.33483	-1.34034	-1.33807	-1.3124	-1.30272	-1.29285	-1.32253	-1.32682	-1.31921	-1.31509	-1.30509	-1.29389	-1.28908	-1.34159	-1.33445	-1.32594	-1.31614	-1.28113	-1.2734	-1.25393	-1.2641	-1.20882	-1.23186	-1.12437	-1.18536	-1.15615	0	-0.192767	-0.141527	-0.00238044	-0.0912902
P2047726_ATGGGAGCAGCAATTC.1	Primary_ccRCC_early	-0.196901	-0.176941	-0.22095	-0.207563	-0.212709	-0.220743	-0.0916194	-0.0686539	-0.0855515	-0.133695	-0.154874	-0.108712	-0.0958071	-0.0925244	-0.0797936	-0.0645583	-0.00355219	-0.0178751	-0.0497408	-0.0309625	0.0721492	0.084601	0.0990881	0.029614	0.0171383	0.0412968	0.056135	-0.161076	-0.151164	-0.1407	-0.107366	-0.125246	-0.141586	-0.155573	-0.131466	-0.125215	-0.113228	-0.118915	-0.0910427	-0.103522	-0.0705288	-0.0835154	-0.0771412	0	-0.275849	-0.274684	-0.264109	-0.274989
P2047726_ATGGGTTCAAATTAGG.1	Primary_ccRCC_early	-0.361421	-0.285106	-0.576609	-0.624168	-0.447316	-0.518157	-0.0542573	-0.0645846	-0.0589745	-0.123737	-0.210712	-0.0465421	-0.0461659	1.21739	1.27823	1.34293	1.59765	1.53409	1.40631	1.46954	1.86406	1.91441	1.96783	1.7178	1.67018	1.76311	1.81447	0.886228	0.816729	0.72503	1.15431	1.08695	1.01942	0.953138	0.635249	0.541971	0.344036	0.444007	0.166542	0.256785	-0.0705288	0.0732352	-0.0157798	0	0.965575	0.862322	0.538215	0.755028
P2047726_ATGGGTTGTCCAGCCA.1	Primary_ccRCC_early	0.0119925	-0.00127469	-0.0683649	-0.0905775	0.0148456	-0.0335022	-0.0542573	-0.0645846	-0.0589745	-0.018327	-0.0095287	-0.032592	-0.0461659	0.281103	0.301873	0.325278	0.36666	0.359264	0.347747	0.35249	0.427736	0.442128	0.458451	0.390087	0.378638	0.40019	0.413803	0.162305	0.138864	0.120136	0.258976	0.233236	0.208322	0.185227	0.079895	0.0389271	-0.0496889	-0.00532208	-0.0910427	-0.0935483	-0.0705288	-0.0835154	-0.0771412	0	0.371049	0.375101	0.380838	0.377021
P2047726_ATGGTTGGTTGACGGA.1	Primary_ccRCC_early	-0.683842	-0.692373	-0.693078	-0.685732	-0.678796	-0.691285	-0.713611	-0.701083	-0.707479	-0.703206	-0.698016	-0.711321	-0.718261	-0.752198	-0.760237	-0.765514	-0.773351	-0.772456	-0.769719	-0.771756	-0.758876	-0.754809	-0.74968	-0.773372	-0.773218	-0.769373	-0.763126	-0.707377	-0.695638	-0.690557	-0.744628	-0.737951	-0.729653	-0.719435	-0.680598	-0.671926	-0.663434	-0.661037	-0.664131	-0.664194	-0.688289	-0.664651	-0.676954	0	-1.43639	-1.44521	-1.45596	-1.45319
P2047726_ATGGTTGTCTTTCGAT.1	Primary_ccRCC_early	0.36027	0.330577	0.522687	0.592495	0.405471	0.46807	0.179586	0.157756	0.167809	0.251738	0.284228	0.232056	0.196017	-0.0742423	-0.0775216	-0.089976	-0.119463	-0.117802	-0.102399	-0.114661	-0.0849278	-0.0726317	-0.0649174	-0.114618	-0.117065	-0.107023	-0.096633	-0.0651012	-0.0652604	-0.0520263	-0.0645094	-0.0572472	-0.0619907	-0.0640986	-0.0347812	-0.0155185	0.0153001	0.0029863	0.0635406	0.038739	0.133526	0.0901372	0.110495	0	0.0912096	0.0594106	0.0436991	0.0413965
P2047726_ATGTCCCTCAAACGTC.1	Primary_ccRCC_early	1.22684	1.24237	1.19336	1.1921	1.2143	1.19819	1.31737	1.32088	1.31819	1.28238	1.26236	1.30735	1.32099	1.14509	1.13067	1.12198	1.10439	1.10766	1.11888	1.11182	1.09027	1.09435	1.09226	1.0937	1.0989	1.08778	1.08769	1.21253	1.22852	1.25286	1.15967	1.17251	1.18789	1.1966	1.26964	1.29411	1.32898	1.31873	1.3275	1.33087	1.3149	1.32427	1.31523	0	0.814808	0.789337	0.723678	0.766035
P2047726_ATGTCTTCACATTACG.1	Primary_ccRCC_early	-0.0957278	-0.0516919	-0.217855	-0.262416	-0.137331	-0.180299	-0.0542573	-0.0645846	-0.0589745	-0.018327	-0.0263025	-0.032592	-0.0461659	0.533278	0.586348	0.642526	0.86712	0.810009	0.697829	0.752993	1.136	1.1839	1.21904	0.989699	0.928812	1.04882	1.09471	0.243167	0.185979	0.133186	0.484718	0.432525	0.36851	0.305977	0.0626305	0.000378668	-0.110431	-0.0582934	-0.0910427	-0.103522	-0.0705288	-0.0835154	-0.0771412	0	1.03445	0.946561	0.681707	0.854538
P2047726_ATTACCTCACTCCGGA.1	Primary_ccRCC_early	0.0119925	-0.00127469	0.0462666	0.0562135	0.0222779	0.0344527	-0.0542573	-0.0645846	-0.0589745	-0.018327	-0.0095287	-0.032592	-0.0461659	-0.172832	-0.15567	-0.136276	-0.0507987	-0.074467	-0.117415	-0.0970334	0.0926082	0.112288	0.129631	0.00403589	-0.0252132	0.0387629	0.0632381	-0.161076	-0.151164	-0.1407	-0.184432	-0.189729	-0.182196	-0.172235	-0.131466	-0.125215	-0.113228	-0.118915	-0.0910427	-0.103522	-0.0705288	-0.0835154	-0.0771412	0	0.606608	0.633455	0.712486	0.663145
P2047726_ATTACCTTCTCTTCAA.1	Primary_ccRCC_early	0.0119925	-0.00127469	0.0462666	0.0562135	0.0222779	0.0344527	0.245256	0.338597	0.287791	0.0760617	0.0188832	0.140862	0.204488	1.03632	1.06755	1.1032	1.26934	1.22509	1.13837	1.18073	1.55377	1.6133	1.65685	1.37078	1.31737	1.43017	1.49515	0.900896	0.876556	0.85853	1.00395	0.975677	0.948634	0.924284	0.821783	0.783296	0.70155	0.742365	0.589802	0.646222	0.399815	0.531763	0.466398	0	1.73524	1.73795	1.71475	1.73571
P2047726_ATTATCCTCTCGTGGG.1	Primary_ccRCC_early	0.0119925	-0.00127469	0.0462666	0.0562135	0.0222779	0.0344527	-0.0542573	-0.0645846	-0.0589745	-0.018327	-0.0095287	-0.032592	-0.0461659	-0.20287	-0.211263	-0.217901	-0.349519	-0.308339	-0.224781	-0.267394	-0.520865	-0.555175	-0.588092	-0.418778	-0.384095	-0.454193	-0.486427	-0.161076	-0.151164	-0.1407	-0.195064	-0.189729	-0.182196	-0.172235	-0.131466	-0.125215	-0.113228	-0.118915	-0.0910427	-0.103522	-0.0705288	-0.0835154	-0.0771412	0	-1.07789	-1.11417	-1.17263	-1.13585
P2047726_ATTCACTGTGAGGAAA.1	Primary_ccRCC_early	1.38676	1.45793	1.24405	1.195	1.3268	1.28751	1.74797	1.77379	1.77817	1.59836	1.52992	1.6599	1.71997	1.51938	1.52461	1.53538	1.58393	1.57069	1.54587	1.55722	1.7583	1.79815	1.81797	1.64444	1.60795	1.67885	1.71932	1.55578	1.56581	1.58389	1.52575	1.52971	1.53538	1.54465	1.60951	1.63346	1.68206	1.65701	1.74366	1.72548	1.76976	1.76185	1.76494	0	2.88947	2.96205	3.16166	3.02813
P2047726_ATTCACTGTGGCTCTG.1	Primary_ccRCC_early	-0.65898	-0.628339	-0.782978	-0.817482	-0.696234	-0.736356	-0.502084	-0.457823	-0.479448	-0.569078	-0.597612	-0.546307	-0.524717	-0.409035	-0.394535	-0.377417	-0.302204	-0.3208	-0.359939	-0.340676	-0.285714	-0.293753	-0.282	-0.258259	-0.276083	-0.266481	-0.276034	-0.429899	-0.434015	-0.434322	-0.413215	-0.418909	-0.423783	-0.427388	-0.429818	-0.427908	-0.420937	-0.424405	-0.410605	-0.416112	-0.439102	-0.406201	-0.422777	0	-0.610759	-0.623608	-0.658097	-0.637371
P2047726_ATTCAGGTCGTGGCTG.1	Primary_ccRCC_early	2.94421	2.97993	2.80391	2.7834	2.89835	2.85342	2.88129	2.71589	2.79562	2.95978	2.96986	2.94132	2.91526	1.69878	1.65672	1.62139	1.53471	1.55111	1.58656	1.56761	1.44075	1.42593	1.41429	1.494	1.51445	1.47231	1.45684	1.92408	1.97471	2.03521	1.741	1.7817	1.82498	1.87299	2.1057	2.17501	2.31915	2.24565	2.44687	2.39794	2.63956	2.49642	2.5655	0	0.171004	0.149184	0.0771196	0.125394
P2047726_ATTCATCCAACTGCCG.1	Primary_ccRCC_early	0.0119925	-0.00127469	0.0462666	0.0562135	0.0222779	0.0344527	-0.0542573	-0.0645846	-0.0589745	-0.018327	-0.0095287	-0.032592	-0.0461659	-0.220299	-0.228799	-0.23353	-0.244551	-0.238454	-0.23714	-0.232313	-0.285714	-0.293753	-0.283908	-0.258259	-0.251096	-0.266481	-0.276034	-0.173346	-0.161815	-0.145226	-0.212399	-0.205303	-0.196719	-0.186023	-0.131466	-0.125215	-0.113228	-0.118915	-0.0910427	-0.103522	-0.0705288	-0.0835154	-0.0771412	0	0.347051	0.377233	0.472676	0.405639
P2047726_ATTCATCTCACTACGA.1	Primary_ccRCC_early	0.840852	0.824883	0.882037	0.894016	0.853298	0.868017	0.799043	0.698129	0.746867	0.803697	0.813816	0.811525	0.820667	0.21906	0.175303	0.135407	-0.0144348	0.0203078	0.0957982	0.0566646	-0.223698	-0.265088	-0.299201	-0.0888423	-0.051851	-0.126137	-0.181273	0.372202	0.397251	0.42893	0.263148	0.305428	0.325041	0.347806	0.438775	0.448847	0.481692	0.457501	0.5375	0.50893	0.652372	0.567182	0.60815	0	-1.28764	-1.31505	-1.36473	-1.3421
P2047726_ATTCCATAGACGACTG.1	Primary_ccRCC_early	-1.57302	-1.56641	-1.54362	-1.54412	-1.5613	-1.55072	-1.48452	-1.44252	-1.46273	-1.55314	-1.5594	-1.52917	-1.50655	-0.937159	-0.899368	-0.860639	-0.705488	-0.743538	-0.822233	-0.782967	-0.428109	-0.364661	-0.300878	-0.603094	-0.659751	-0.548741	-0.492829	-1.14997	-1.18105	-1.21044	-0.977115	-1.01985	-1.06285	-1.10614	-1.23805	-1.26763	-1.32781	-1.29729	-1.37528	-1.3585	-1.4247	-1.39352	-1.40905	0	1.11676	1.08698	0.984505	1.05323
P2047726_ATTCCATTCGTTATCT.1	Primary_ccRCC_early	0.0947802	0.0853577	0.111182	0.111073	0.100771	0.107015	-0.0542573	-0.0645846	-0.0589745	-0.018327	0.0297271	-0.032592	-0.0461659	-0.20287	-0.211263	-0.217901	-0.244551	-0.238454	-0.224619	-0.232313	-0.285714	-0.299684	-0.322715	-0.258259	-0.251096	-0.266481	-0.276034	-0.161076	-0.151164	-0.1407	-0.195064	-0.189729	-0.182196	-0.172235	-0.131466	-0.125215	-0.113228	-0.118915	-0.0910427	-0.103522	-0.0705288	-0.0835154	-0.0771412	0	-0.485881	-0.485501	-0.48028	-0.486162
P2047726_ATTCCCGCAATCCTTT.1	Primary_ccRCC_early	0.237172	0.259044	0.22232	0.211432	0.232872	0.228755	0.37286	0.424842	0.39924	0.305883	0.282957	0.326926	0.348331	0.0423035	0.00463526	-0.0298319	-0.161086	-0.130661	-0.0643337	-0.0987565	-0.272118	-0.291476	-0.299201	-0.207245	-0.184165	-0.231024	-0.252297	0.179126	0.192966	0.212574	0.0799691	0.115412	0.153224	0.165653	0.23638	0.261194	0.31049	0.284881	0.368541	0.338982	0.416089	0.399166	0.406948	0	-1.99399	-2.06589	-2.23081	-2.12278
P2047726_ATTCCTAAGGCTAAAT.1	Primary_ccRCC_early	0.0119925	-0.00127469	-0.0330216	-0.044419	0.00929954	-0.00985252	-0.0542573	-0.0645846	-0.0589745	-0.018327	-0.0095287	-0.032592	-0.0461659	-0.20287	-0.211263	-0.217901	-0.244551	-0.238454	-0.224619	-0.232313	-0.20053	-0.178891	-0.150956	-0.258259	-0.251096	-0.241569	-0.221732	-0.161076	-0.151164	-0.1407	-0.195064	-0.189729	-0.182196	-0.172235	-0.131466	-0.125215	-0.113228	-0.118915	-0.0910427	-0.103522	-0.0705288	-0.0835154	-0.0771412	0	0.0742507	0.0474375	0.0457254	0.0413965
P2047726_ATTCTTGGTGCCGAAA.1	Primary_ccRCC_early	0.0119925	-0.00127469	0.0462666	0.0562135	0.0222779	0.0344527	0.256015	0.31605	0.286061	0.105759	0.041905	0.16712	0.212509	0.772489	0.79486	0.803361	0.858959	0.849569	0.81749	0.832284	0.941085	0.958466	0.964819	0.886759	0.875756	0.901414	0.921158	0.637267	0.60563	0.579854	0.754747	0.734267	0.699988	0.668227	0.542304	0.51246	0.455171	0.480532	0.42124	0.438068	0.34618	0.404513	0.375075	0	0.802479	0.780933	0.721745	0.756123
P2047726_ATTCTTGGTGGACTAG.1	Primary_ccRCC_early	0.265067	0.29016	0.231332	0.215183	0.249296	0.233703	0.284775	0.285123	0.278487	0.291326	0.29032	0.292224	0.295127	1.19058	1.22835	1.27064	1.45043	1.39817	1.31225	1.35426	1.75088	1.78921	1.8309	1.57324	1.51236	1.632	1.69667	0.883858	0.805805	0.732377	1.1514	1.09283	1.03465	0.959489	0.661775	0.598634	0.485024	0.54206	0.396361	0.44122	0.30375	0.360129	0.331859	0	2.57228	2.49266	2.26902	2.41596
[truncated: 12,384 more rows]
[truncated: 208 more columns]

## Sheet: Figure2d
Table: The GSVA enriched pathways of genes located on the chr8 amplified region in the primary ccRCC or BMRCC.
Term of GSVA	logFC	AveExpr	t_value	PValue	adjPVal	B	Group
VEGFA-VEGFR2 signaling pathway	0.106369	-0.00388659	27.0897	3.11e-157	6.63e-156	348.475	BMRCC
Telomerase pathway	0.145613	-0.00578199	20.6256	5.08e-93	4.88e-92	201.012	BMRCC
[truncated: 11 more rows]

## Sheet: Figure2e
Table: The GSVA scores of the WNT signaling pathway between the primary ccRCC and BMRCC.
[truncated: 11,133 more rows]

[truncated: 18 more sheets: Figure3c, Figure3d, Figure3e, Figure4b, Figure4d, Figure4f, Figure4j, Figure5c, Figure5f, Figure6c, Figure6d, Figure6e, Figure7a, Figure7c, Figure7d, Figure7e, Figure7g, Figure 7h]
